# Supplementary material for: Scientific evidence of sustainable plant disease protection strategies for oilseed rape (Brassica napus) in Sweden: a systematic map
Source: Environ Evid. 2022 Jun 21;11:22. doi: 10.1186/s13750-022-00277-9 (PMC11378781; doi:10.1186/s13750-022-00277-9)
Supplement: Supplementary file 2 — Additional file 2: List of relevant organizational webpages and search results. [file 13750_2022_277_MOESM2_ESM.xlsx]

## Sheet: README
Additional file 2
Sheet 1	List of relevant organizations webpage
Sheet 2	Search results from academic databases and date of searches
	Obs.: The decreasing number of hits for the four first academic database search results from the addition of the following thematic block. In the end there is the number of hits for the full search string, including the four thematic blocks.
Sheet 3	Search results from grey literature search

## Sheet: List of relevant organizations
	Relevant organization	Website
1	Swedish board of agriculture	https://www.jordbruksverket.se
2	RISE, Research Institute of Sweden AB	https://www.ri.se
3	SEGES, Landbrug & Fødevarer F.m.b.A	https://www.seges.dk/en
4	NIBIO, Norwegian Institute of Bioeconomy Research	https://www.nibio.no/en
5	Norwegian Food Safety Authority	https://www.mattilsynet.no
6	Luke, Natural Resources Institute Finland	http://www.luke.fi
7	Evira, Finnish Food Safety Authority	https://www.evira.fi
8	Federal Ministry of Food and Agriculture, Germany	https://www.bmel.de/
9	Rothamsted Research	https://www.rothamsted.ac.uk
10	Animal and Plant Health Agency, UK	https://www.gov.uk/government/organisations/animal-and-plant-health-agency
11	Agricultural and Horticulture Development Board in the UK	https://ahdb.org.uk
12	EPPO, European and Mediterranean Plant Protection Organization	https://www.eppo.int
13	EFSA, European Food Safety Authority	http://www.efsa.europa.eu
14	FAO, Food and Agricultural Organization of the United Nation	http://www.fao.org
15	INRAE, National Research Institute for Agriculture, Food and Environment	https://www.inrae.fr/en
16	European Crop Protection Association	https://www.ecpa.eu
17	The World Bank	http://www.worldbank.org
18	CGIAR, Consultative Group for International Agricultural Research	https://www.cgiar.org
19	Swedish bachelor and master theses	https://www.uppsatser.se
20	Swedish doctoral theses	https://www.avhandlingar.se
21	Swedish university of agricultural sciences	https://www.slu.se

## Sheet: Search results
		Core Collection (1978-2018)	BIOSIS Citation Index (2009-2018)	CABI (1978-2018)	Scopus (1978-2018)	Agris	Google scholar	Rape seed (EndNote)
Thematic block	Search terms / date of search	10/10/2018	10/10/2018	10/10/2018	10/10/2018	10/10/2018	14/07/2020	10/10/2018
Crop	"oilseed rape" OR "brassica napus"	14761	5404	31645	17335
Disease causing organism	Fung* OR oomycete* OR nematod* OR bacter* OR virus* OR viral OR viroid* OR pathogen*	2128	1320	7803	2585
Plant disease terms	“disease incidence” OR “disease severity” OR “plant protection” OR “control strateg*” OR “risk management” OR “biological control” OR “disease control” OR IPM OR “integrated pest management” OR “plant defen*” OR resistance OR “disease develop*”	1021	512	3714	1033
Outcome	“Plant health” OR yield* OR qualit* OR harvest OR produc* OR “pathogen reduction”	483	234	1876	537
Short search string	Fung* OR oomycete* OR nematod* OR bacter* OR virus* OR viral OR viroid* OR pathogen*					138333	1000
	"brassica napus"					483
	Total							4633 hits

## Sheet: Grey literature search
	Number of hits
Organization	Oilseed rape	Raps	"Brassica napus"	Date of search
www.biorxiv.org	222	0	441	14/07/2020
www.peerj.org	73	0	138	14/07/2020
www.arxiv.org	2	0	2	14/07/2020
https://www.jordbruksverket.se	11	119	4	14/07/2020
https://www.ri.se	0	0	0	14/07/2020
https://www.seges.dk/en	0	237	0	27/07/2020
https://www.nibio.no/en	15	3	18	14/07/2020
https://www.mattilsynet.no/	26	204	14	15/07/2020
http://www.luke.fi	31	558	5	28/07/2020
https://www.evira.fi	164	163	65	27/07/2020
https://www.bmel.de/	5		0	14/07/2020
https://www.rothamsted.ac.uk	21		3	15/07/2020
https://www.gov.uk/government/organisations/animal-and-plant-health-agency	72		43	15/07/2020
https://ahdb.org.uk	585		56	22/07/2020
https://www.eppo.int	90		16	14/07/2020
http://www.efsa.europa.eu	81		17	22/07/2020
http://www.fao.org	25		2	15/07/2020
https://www.inrae.fr/en	6		1	15/07/2020
https://www.ecpa.eu	0		0	23/07/2020
http://www.worldbank.org	0		0	23/07/2020
https://www.cgiar.org	1		0	23/07/2020
https://www.uppsatser.se	34	80	20	23/07/2020
https://www.avhandlingar.se	12	10	7	23/07/2020
https://www.slu.se	282	278	29	23/07/2020
