# Supplementary material for: Scientific evidence of sustainable plant disease protection strategies for oilseed rape (Brassica napus) in Sweden: a systematic map
Source: Environ Evid. 2022 Jun 21;11:22. doi: 10.1186/s13750-022-00277-9 (PMC11378781; doi:10.1186/s13750-022-00277-9)
Supplement: Supplementary file 3 — Additional file 3: List of pesticide active substances and biological control organisms approved for use in the EU. [file 13750_2022_277_MOESM3_ESM.xlsx]

## Sheet: README
Additional file 3
Sheet 1	List of pesticides active substances and biological control organisms approved for use in EU retrieved on 16/06/2020

## Sheet: Active substances
Pesticides and biological control organisms Database - Active Substances (File created on 17/06/2020)
•	Active Substance Id	Category	List(*)	Status under Reg. (EC) No 1107/2009	Date of approval	Expiration of approval	Legislation	Remark	RMS	Co-RMS	Assess Risk	Reg 396/2005	Candidate for substitution	Basic substance	Low-risk a.s.	ADI (mg/kg bw/d)	Source/Year	Remark	ARfD (mg/kg bw)	Source/Year2	Remark3	AOEL (mg/kg bw/d)	Source/Year4	Remark5	Other toxicological evaluations/remarks	Classification (Dir. 67/548/EEC)	Classification (Reg. 1272/2008)	Authorised	Authorisation in progress
(4Z-9Z)-7,9-Dodecadien-1-ol	817	AT	A4	Not Approved			2004/129/EC		SK
(E)-10-Dodecen-1-yl acetate	824	AT	A4	Not Approved			2004/129/EC
(E)-11-Tetradecen-1-yl acetate	825	AT	A4	Approved	01/09/2009	31/08/2020	2008/127, Reg. (EU) 2017/195, Reg. (EU) No 540/2011, Reg. (EU) No 918/2014	Substance fulfilling criteria Annex VI Reg. 2229/2004	IT	FR	COM					Not appl.	Dir 08/127		Not appl.	Dir 08/127		Not appl.	Dir 08/127					ES, IT, LU
(E)-2-Methyl-6-methylene-2,7-octadien-1-ol (myrcenol)	826		A4	Not Approved			2007/442
(E)-2-Methyl-6-methylene-3,7-octadien-2-ol (isomyrcenol)	827		B	Not Approved			Reg 647/2007	Never notified and authorised in the EU
(E)-5-Decen-1-ol	828	AT	A4	Approved	01/09/2009	31/08/2020	2008/127, Reg. (EU) 2017/195, Reg. (EU) No 540/2011, Reg. (EU) No 918/2014	Substance fulfilling criteria Annex VI Reg. 2229/2004	IT	FR	COM					Not appl.	Dir 08/127		Not appl.	Dir 08/127		Not appl.	Dir 08/127					EL, ES, IT
(E)-5-Decen-1-yl acetate	829	AT	A4	Approved	01/09/2009	31/08/2020	2008/127, Reg. (EU) 2017/195, Reg. (EU) No 540/2011, Reg. (EU) No 918/2014	Substance fulfilling criteria Annex VI Reg. 2229/2004	IT	FR	COM					Not appl.	Dir 08/127		Not appl.	Dir 08/127		Not appl.	Dir 08/127					EL, ES, IT
(E)-8-Dodecen-1-yl acetate	830	AT	A4	Approved	01/09/2009	31/08/2020	2008/127, Reg. (EU) 2017/195, Reg. (EU) No 540/2011, Reg. (EU) No 918/2014	Substance fulfilling criteria Annex VI Reg. 2229/2004	IT	FR	COM					Not appl.	Dir 08/127		Not appl.	Dir 08/127		Not appl.	Dir 08/127					AT, CZ, DE, EL, ES, IT, LU, NL, PT, SI
(E)-9-Dodecen-1-yl acetate	1277		A4	Not Approved			2007/442
(E,E)-7,9-Dodecadien-1-yl acetate	818	AT	A4	Approved	01/09/2009	31/08/2020	2008/127, Reg. (EU) 2017/195, Reg. (EU) No 540/2011, Reg. (EU) No 918/2014	Substance fulfilling criteria Annex VI Reg. 2229/2004	IT	FR	COM					Not appl.	Dir 08/127		Not appl.	Dir 08/127		Not appl.	Dir 08/127					CZ, EL, IT
(E,E)-8,10-Dodecadien-1-ol	831	AT	A4	Approved	01/09/2009	31/08/2020	2008/127, Reg. (EU) 2017/195, Reg. (EU) No 540/2011, Reg. (EU) No 918/2014	Substance fulfilling criteria Annex VI Reg. 2229/2004	IT	FR	COM					Not appl.	Dir 08/127		Not appl.	Dir 08/127		Not appl.	Dir 08/127					AT, BE, CZ, DE, DK, EL, ES, FI, HR, HU, IT, LU, NL, PL, PT, SE, SI
(E,E)-8,10-Dodecadien-1-yl acetate	822		A4	Not Approved			2007/442																					IT, PT
(E,Z)-2,13-Octadecadien-1-yl acetate	815	AT	A4	Approved	01/09/2009	31/08/2020	2008/127, Reg. (EU) 2017/195, Reg. (EU) No 540/2011, Reg. (EU) No 918/2014	Substance fulfilling criteria Annex VI Reg. 2229/2004	IT	FR	COM					Not appl.	Dir 08/127		Not appl.	Dir 08/127		Not appl.	Dir 08/127					BE, ES, IT, PL
(E,Z)-3,8-Tetradecadien-1-yl acetate	2363	AT	A4	Approved	01/09/2009	31/08/2020	2008/127, Reg. (EU) 2017/195, Reg. (EU) No 540/2011, Reg. (EU) No 918/2014	Substance fulfilling criteria Annex VI Reg. 2229/2004	IT	FR	COM					Not appl.	Dir 08/127		Not appl.	Dir 08/127		Not appl.	Dir 08/127					BE, EL, ES, HU, IE, IT, UK
(E,Z)-4,7-Tridecadien-1-yl acetate	816	AT	A4	Not Approved			2004/129/EC		AT
(E,Z)-7,9-Dodecadien-1-yl acetate	819	AT	A4	Approved	01/09/2009	31/08/2020	2008/127, Reg. (EU) 2017/195, Reg. (EU) No 540/2011, Reg. (EU) No 918/2014	Substance fulfilling criteria Annex VI Reg. 2229/2004	IT	FR	COM					Not appl.	Dir 08/127		Not appl.	Dir 08/127		Not appl.	Dir 08/127					CY, CZ, DE, EL, ES, HU, IT, LU, PT, SI
(E,Z)-8,10-Tetradecadien-1-yl	832		A4	Not Approved			2007/442		AT
(E,Z)-8-Dodecen-1-yl acetate	833	AT	A4	Approved	01/09/2009	31/08/2020	2008/127, Reg. (EU) 2017/195, Reg. (EU) No 540/2011, Reg. (EU) No 918/2014	Substance fulfilling criteria Annex VI Reg. 2229/2004	IT	FR	COM					Not appl.	Dir 08/127		Not appl.	Dir 08/127		Not appl.	Dir 08/127					ES, IT
(E,Z)-9-Dodecen-1-yl acetate	2468	AT	A4	Approved	01/09/2009	31/08/2020	2008/127, Reg. (EU) 2017/195, Reg. (EU) No 540/2011, Reg. (EU) No 918/2014	Substance fulfilling criteria Annex VI Reg. 2229/2004	IT	FR	COM					Not appl.	Dir 08/127		Not appl.	Dir 08/127		Not appl.	Dir 08/127					CZ
(E,Z)-9-dodecen-1-yl acetate; (E,Z)-9-Dodecen-1-ol; (Z)-11-Tetradecen-1-yl acetate	834	AT	A4	Not Approved			2007/442	attr/rep/org	AT																			BE, IT
(E,Z,Z)-3,8,11-Tetradecatrien-1-yl acetate	2362	AT	A4	Approved	01/09/2009	31/08/2020	2008/127, Reg. (EU) 2017/195, Reg. (EU) No 540/2011, Reg. (EU) No 918/2014	Substance fulfilling criteria Annex VI Reg. 2229/2004	IT	FR	COM					Not appl.	Dir 08/127		Not appl.	Dir 08/127		Not appl.	Dir 08/127					BE, EL, ES, HU, IE, IT, NL, UK
(IR)-1,3,3-Trimethyl-4,6-dioxatricyclo[3.3.1.02,7]nonane (lineatin)	835		A4	Not Approved			2007/442		DE
(Z)-11-Hexadecen-1-ol	836	AT	A4	Approved	01/09/2009	31/08/2020	2008/127, Reg. (EU) 2017/195, Reg. (EU) No 540/2011, Reg. (EU) No 918/2014	Substance fulfilling criteria Annex VI Reg. 2229/2004	IT	FR	COM					Not appl.	Dir 08/127		Not appl.	Dir 08/127		Not appl.	Dir 08/127					ES
(Z)-11-Hexadecen-1-yl acetate	837	AT	A4	Approved	01/09/2009	31/08/2020	2008/127, Reg. (EU) 2017/195, Reg. (EU) No 540/2011, Reg. (EU) No 918/2014	Substance fulfilling criteria Annex VI Reg. 2229/2004	IT	FR	COM					Not appl.	Dir 08/127		Not appl.	Dir 08/127		Not appl.	Dir 08/127
(Z)-11-Hexadecenal	838	AT	A4	Approved	01/09/2009	31/08/2020	2008/127, Reg. (EU) 2017/195, Reg. (EU) No 540/2011, Reg. (EU) No 918/2014	Substance fulfilling criteria Annex VI Reg. 2229/2004	IT	FR	COM					Not appl.	Dir 08/127		Not appl.	Dir 08/127		Not appl.	Dir 08/127					ES
(Z)-11-Tetradecen-1-yl acetate	839	AT	A4	Approved	01/09/2009	31/08/2020	2008/127, Reg. (EU) 2017/195, Reg. (EU) No 540/2011, Reg. (EU) No 918/2014	Substance fulfilling criteria Annex VI Reg. 2229/2004	IT	FR	COM					Not appl.	Dir 08/127		Not appl.	Dir 08/127		Not appl.	Dir 08/127					AT, BE, CZ, DK, EL, ES, FI, HU, IT, NL, PL, SE, UK
(Z)-13-Hexadecen-11-yn-1-yl acetate	840	AT	A4	Not Approved			Reg. (EU) 2016/638 (, 2008/127,, Reg. (EU) 2015/418,, Reg. (EU) No 540/2011)	Max. period of grace: 13 November 2017	AT		EFSA					Not appl.	Dir 08/127		Not appl.	Dir 08/127		Not appl.	Dir 08/127
(Z)-13-Octadecenal	841	AT	A4	Approved	01/09/2009	31/08/2020	2008/127, Reg. (EU) 2017/195, Reg. (EU) No 540/2011, Reg. (EU) No 918/2014	Substance fulfilling criteria Annex VI Reg. 2229/2004	IT	FR	COM					Not appl.	Dir 08/127		Not appl.	Dir 08/127		Not appl.	Dir 08/127					ES
(Z)-3-Methyl-6-isopropenyl-3,4-decadien-1-yl acetate	842	AT	A4	Not Approved			2004/129/EC		AT
(Z)-3-Methyl-6-isopropenyl-9-decen-1-yl acetate	843	AT	A4	Not Approved			2004/129/EC		AT
(Z)-5-Dodecen-1-yl acetate	844	AT	A4	Not Approved			2004/129/EC
(Z)-7-Tetradecanole	845	AT	A4	Not Approved			2004/129/EC
(Z)-7-Tetradecenal	846	AT	A4	Approved	01/09/2009	31/08/2020	2008/127, Reg. (EU) 2017/195, Reg. (EU) No 540/2011, Reg. (EU) No 918/2014	Substance fulfilling criteria Annex VI Reg. 2229/2004	IT	FR	COM					Not appl.	Dir 08/127		Not appl.	Dir 08/127		Not appl.	Dir 08/127
(Z)-8-Dodecen-1-ol	847	AT	A4	Approved	01/09/2009	31/08/2020	2008/127, Reg. (EU) 2017/195, Reg. (EU) No 540/2011, Reg. (EU) No 918/2014	Substance fulfilling criteria Annex VI Reg. 2229/2004	IT	FR	COM					Not appl.	Dir 08/127		Not appl.	Dir 08/127		Not appl.	Dir 08/127					AT, CZ, DE, EL, ES, HU, IT, NL, PL, PT, SI
(Z)-8-Dodecen-1-yl acetate	848	AT	A4	Approved	01/09/2009	31/08/2020	2008/127, Reg. (EU) 2017/195, Reg. (EU) No 540/2011, Reg. (EU) No 918/2014	Substance fulfilling criteria Annex VI Reg. 2229/2004	IT	FR	COM					Not appl.	Dir 08/127		Not appl.	Dir 08/127		Not appl.	Dir 08/127					AT, CZ, DE, EL, ES, HU, IT, LU, NL, PL, SI
(Z)-8-Tetradecen-1-ol	2596	AT	A4	Approved	01/09/2009	31/08/2020	2008/127, Reg. (EU) 2017/195, Reg. (EU) No 540/2011, Reg. (EU) No 918/2014	Substance fulfilling criteria Annex VI Reg. 2229/2004	IT	FR	COM					Not appl.	Dir 08/127		Not appl.	Dir 08/127		Not appl.	Dir 08/127
(Z)-8-Tetradecen-1-yl acetate	2597	AT	A4	Approved	01/09/2009	31/08/2020	2008/127, Reg. (EU) 2017/195, Reg. (EU) No 540/2011, Reg. (EU) No 918/2014	Substance fulfilling criteria Annex VI Reg. 2229/2004	IT	FR	COM					Not appl.	Dir 08/127		Not appl.	Dir 08/127		Not appl.	Dir 08/127
(Z)-9-Dodecen-1-yl acetate	849	AT	A4	Approved	01/09/2009	31/08/2020	2008/127, Reg. (EU) 2017/195, Reg. (EU) No 540/2011, Reg. (EU) No 918/2014	Substance fulfilling criteria Annex VI Reg. 2229/2004	IT	FR	COM					Not appl.	Dir 08/127		Not appl.	Dir 08/127		Not appl.	Dir 08/127					AT, CZ, DE, HU, IT, LU, PL, SI
(Z)-9-Hexadecenal	850	AT	A4	Approved	01/09/2009	31/08/2020	2008/127, Reg. (EU) 2017/195, Reg. (EU) No 540/2011, Reg. (EU) No 918/2014	Substance fulfilling criteria Annex VI Reg. 2229/2004	IT	FR	COM					Not appl.	Dir 08/127		Not appl.	Dir 08/127		Not appl.	Dir 08/127					ES
(Z)-9-Tetradecen-1-yl acetate	851	AT	A4	Approved	01/09/2009	31/08/2020	2008/127, Reg. (EU) 2017/195, Reg. (EU) No 540/2011, Reg. (EU) No 918/2014	Substance fulfilling criteria Annex VI Reg. 2229/2004	IT	FR	COM					Not appl.	Dir 08/127		Not appl.	Dir 08/127		Not appl.	Dir 08/127					AT, BE, DK, EL, HU, IT
(Z)-9-Tricosene (formerly Z-9-Tricosene)	852	AT	A4	Not Approved			2004/129/EC	attr/rep/org	AT
(Z,E)-3,7,11-trimethyl-2,6,10-dodecatrien-1-ol ( aka Farnesol)	853	AT	B	Not Approved			Reg 647/2007	Never notified and authorised in the EU
(Z,E)-7,11-Hexadecadien-1-yl acetate	820	AT	A4	Approved	01/09/2009	31/08/2020	2008/127, Reg. (EU) 2017/195, Reg. (EU) No 540/2011, Reg. (EU) No 918/2014	Substance fulfilling criteria Annex VI Reg. 2229/2004	IT	FR	COM					Not appl.	Dir 08/127		Not appl.	Dir 08/127		Not appl.	Dir 08/127					EL, ES
(Z,E)-9,11-tetradecadien-1-yl-acetate	2502	AT	A4	Approved	01/09/2009	31/08/2020	2008/127, Reg. (EU) 2017/195, Reg. (EU) No 540/2011, Reg. (EU) No 918/2014	Substance fulfilling criteria Annex VI Reg. 2229/2004	IT	FR	COM					Not appl.	Dir 08/127		Not appl.	Dir 08/127		Not appl.	Dir 08/127
(Z,E)-9,12-Tetradecadien-1-yl acetate	823	AT	A4	Approved	01/09/2009	31/08/2020	2008/127, Reg. (EU) 2017/195, Reg. (EU) No 540/2011, Reg. (EU) No 918/2014	Substance fulfilling criteria Annex VI Reg. 2229/2004	IT	FR	COM					Not appl.	Dir 08/127		Not appl.	Dir 08/127		Not appl.	Dir 08/127
(Z,Z)-7,11-Hexadecadien-1-yl acetate	821	AT	A4	Approved	01/09/2009	31/08/2020	2008/127, Reg. (EU) 2017/195, Reg. (EU) No 540/2011, Reg. (EU) No 918/2014	Substance fulfilling criteria Annex VI Reg. 2229/2004	IT	FR	COM					Not appl.	Dir 08/127		Not appl.	Dir 08/127		Not appl.	Dir 08/127					EL
(Z,Z)-Octadien-1-yl acetate	854		A4	Not Approved			2004/129/EC
(Z,Z,Z,Z)-7,13,16,19-Docosatetraen-1-yl isobutyrate	855	AT	A4	Not Approved			Reg. (EU) 2016/636 (, 2008/127,, Reg. (EU) 2015/308,, Reg. (EU) No 540/2011)	Max. period of grace: 13 November 2017	IT	FR	EFSA					mg/kg bw/day	EFSA 2014	Not set due to insufficient data	mg/kg bw/day	EFSA 2014	Not set due to insufficient data	mg/kg bw/day	EFSA 2014	Not set due to insufficient data
1,1-dichloro-2,2-bis-(4-ethyl-phenyl-) ethane	858		B	Not Approved				Never notified and authorised in the EU				Reg. (EC) No 149/2008
1,2-Dibromoethane	859		B	Not Approved			79/117/EEC	Banned				Reg. (EC) No 149/2008													JMPR 1994 - No ADI	Carc. Cat. 2, R45,T, R23/24/25,Xi, R36/37/38,N, R51/53	Acute Tox. 3 - H301,Acute Tox. 3 - H311,Skin Irrit. 2 - H315,Eye Irrit. 2 - H319,Acute Tox. 3 - H331,STOT SE 3 - H335,Carc. 1B - H350,Aquatic Chronic 2 - H411
1,2-Dichloroethane	860		B	Not Approved			79/117/EEC	Banned				Reg. (EC) No 149/2008													JMPR 1994 - No ADI
1,2-Dichloropropane	861	ST	A2	Not Approved			2002/2076									mg/kg bw/day			mg/kg bw/day			mg/kg bw/day					Flam. Liq. 2 - H225,Acute Tox. 4 - H302,Acute Tox. 4 - H332,Carc. 1B - H350
1,3,5-tri-(2-hydroxyethyl)-hexa-hydro-s-triazyne	857		A4	Not Approved			2007/442		AT																	Xn, R22	Acute Tox. 4 - H302,Skin Sens. 1 - H317
1,3-Dichloropropene	862	NE	C	Pending			2011/36/EU (, 2007/619/EC)	Admissible application according to Article 9 of Regulation (EC) No 1107/2009. Date of admissibility: 07/07/2015	ES		EFSA	Reg. (EU) 2015/552 Reg. (EC) No 149/2008				0.0125 mg/kg bw/day	EFSA 06		0.2 mg/kg bw	EFSA 06		0.1 mg/kg bw/day	EFSA 06			T, R24/25,Xn, R20,Xn, R65,Xi, R36/37/38,N, R50/53	Flam. Liq. 3 - H226,Acute Tox. 3 - H301,Asp. Tox. 1 - H304,Acute Tox. 3 - H311,Skin Irrit. 2 - H315,Skin Sens. 1 - H317,Eye Irrit. 2 - H319,Acute Tox. 4 - H332,STOT SE 3 - H335,Aquatic Acute 1 - H400,Aquatic Chronic 1 - H410
1,3-Dichloropropene (cis)	863	NE, HB	A2	Not Approved			2002/2076					Reg. (EU) 2015/552 Reg. (EC) No 149/2008														T, R24/25,Xn, R20,Xn, R65,Xi, R36/37/38,N, R50/53	Flam. Liq. 3 - H226,Acute Tox. 3 - H301,Asp. Tox. 1 - H304,Acute Tox. 3 - H311,Skin Irrit. 2 - H315,Skin Sens. 1 - H317,Eye Irrit. 2 - H319,Acute Tox. 4 - H332,STOT SE 3 - H335,Aquatic Acute 1 - H400,Aquatic Chronic 1 - H410
1,3-Diphenyl urea	864	PG	A3	Not Approved			2002/2076
1,4-Dimethylnaphthalene	2081	PG	C	Approved	01/07/2014	30/06/2024	Reg. (EU) No 192/2014, Reg. (EU) No 540/2011 (, 2010/244/EU)		NL		EFSA	Regulation (EU) 2015/399				0.1 mg/kg bw/day	EFSA 2013		Not appl.	EFSA 2013		0.32 mg/kg bw/day	EFSA 2013					AT, BE, DE, IE, LU, NL, PL
1,7-Dioxaspiro-[5.5]-undecane	865	AT	B	Not Approved			Reg 647/2007	Never notified and authorised in the EU
1-Decanol	866	PG	A4	Approved	01/06/2011	31/05/2024	2011/33/EU, Re. (EU) No 2018/1266, Reg. (EU) No 540/2011	Initially non included by Decision 2008/941. Included as from 1 June 2011 following re-submission for inclusion according to Reg. 33/2008	PL	IT	EFSA	Reg. (EU) 2019/1791 Reg. (EC) No 839/2008				Not appl.	EFSA 10		Not appl.	EFSA 10		10 mg/kg bw/day	EFSA 10					BE, DE, EL, ES, FR, HR, HU, IT, PL, PT
1-Methoxy-4-propenylbenzene (Anethole)	867		A4	Not Approved			2007/442
1-Methyl-4-isopropylidenecyclohex-1-ene (Terpinolene)	868		A4	Not Approved			2007/442		PL
1-methylcyclopropene	869	PG	C	Approved	01/08/2019	31/07/2034	Reg. (EU) 2019/1085, Reg. (EU) No 540/2011 (, 06/19/EC,, Reg. (EU) 2017/1511,, Reg. (EU) 2018/1262,, Reg. (EU) No 533/2013)	The original RMS was UK.	NL	PT	EFSA	Reg. (EU) 2016/71 Reg. (EC) No 149/2008				0.02 mg/kg bw/day	Reg. (EU) 2019/1085		0.12 mg/kg bw	Reg. (EU) 2019/1085		0.04 mg/kg bw/day	Reg. (EU) 2019/1085		AAOEL: 0.12 mg/kg bw.			AT, BE, BG, CZ, DE, DK, EE, EL, ES, FR, HR, HU, IE, IT, LT, LU, NL, PL, PT, RO, SI, SK, UK
1-Naphthylacetamide (1-NAD)	870	PG	A4	Approved	01/01/2012	31/12/2023	Reg. (EU) No 2019/291, Reg. (EU) No 540/2011, Reg. (EU) No 786/2011 (, 2008/941/EC)		HU	FR	EFSA	Reg. (EU) 2016/1015 Reg. (EC) No 149/2008				0.1 mg/kg bw/day	EFSA 11		0.1 mg/kg bw	EFSA 11		0.07 mg/kg bw/day	EFSA 11					AT, BE, CY, ES, FR, HR, IT, PL, PT, SI
1-Naphthylacetic acid (1-NAA)	856	PG	A4	Approved	01/01/2012	31/12/2023	Reg. (EU) No 2019/291, Reg. (EU) No 540/2011, Reg. (EU) No 787/2011 (, 2008/941/EC)		HU	FR	EFSA	Reg. (EU) 2016/1015 Reg. (EC) No 149/2008				0.1 mg/kg bw/day	EFSA 11		0.1 mg/kg bw	EFSA 11		0.07 mg/kg bw/day	EFSA 11			C, R35		AT, BE, CY, CZ, DE, EL, ES, FR, HR, IE, IT, NL, PL, PT, SI, UK	MT
2,3,6-TBA	872	HB	A3	Not Approved			2002/2076																			Xn, R22,N, R51/53	Acute Tox. 4 - H302,Aquatic Chronic 2 - H411
2,4,5-T	873	HB	A2	Not Approved			2002/2076					Reg. (EU) 2015/868 Reg. (EC) No 149/2008				0.03 mg/kg bw/day	JMPR 1981									Xn, R22,Xi, R36/37/38,N, R50/53	Acute Tox. 4 - H302,Skin Irrit. 2 - H315,Eye Irrit. 2 - H319,STOT SE 3 - H335,Aquatic Acute 1 - H400,Aquatic Chronic 1 - H410
2,4-D	874	HB, PG	A1	Approved	01/01/2016	31/12/2030	Reg. (EU) 2015/2033, Reg. (EU) No 540/2011 (, 01/103/EC,, 2010/77/EU,, Reg. (EU) 2015/1885)		EL	PL	EFSA	Reg. (EU) 2019/1791 Reg. (EU) No 1317/2013 Reg. (EC) No 149/2008				0.02 mg/kg bw/day	Reg. (EU) 2015/2033	Revised Renewal Report 2017	0.3 mg/kg bw	Reg. (EU) 2015/2033	Revised Renewal Report 2017	0.02 mg/kg bw/day	Reg. (EU) 2015/2033	Revised Renewal Report 2017		Xn, R22,Xi, R37,Xi, R41	Acute Tox. 4 - H302,Skin Sens. 1 - H317,Eye Dam. 1 - H318,STOT SE 3 - H335,Aquatic Chronic 3 - H412	AT, BE, BG, CY, CZ, DE, DK, EE, EL, ES, FI, FR, HR, HU, IE, IT, LT, LU, LV, MT, NL, PL, PT, RO, SE, SI, SK, UK
2,4-DB	875	HB	A1	Approved	01/11/2017	31/10/2032	Reg. (EU) 2017/1491, Reg. (EU) No 540/2011 (, 03/31/EC,, Reg. (EU) 2016/950,, Reg. (EU) No 823/2012)	The original RMS was Greece.	BE	EL	EFSA	Reg. (EU) No 668/2013 Reg. (EC) No 149/2008				0.02 mg/kg bw/day	Reg. (EU) 2017/1491		0.3 mg/kg bw/day	Reg. (EU) 2017/1491		0.02 mg/kg bw/day	Reg. (EU) 2017/1491			Xn, R22,N, R51/53	Acute Tox. 4 - H302,Aquatic Chronic 2 - H411	BE, EL, ES, IE, IT, LU, NL, PT, UK
2,5-Dichlorobenzoic acid methylester	1214	FU,PG	A3	Approved	01/09/2009	31/08/2022	2008/125, Reg. (EU) No 540/2011, Reg. (Eu) 2017/195		FR	AT	EFSA					Not appl.	EFSA 08		Not appl.	EFSA 08		0.1 mg/kg bw/day	Dir 08/125					AT, DE, FR
2,6,6-Trimethylbicyclo(3.1.1)hept-2-en-4-ol	876		A4	Not Approved			2007/442	attr/rep/org
2,6,6-Trimethylbicyclo[3.1.1]hept-2-ene (alpha-Pinen)	877		A4	Not Approved			2007/442		AT
2-(dithiocyanomethylthio)-benzothiazol	871	FU	A2	Not Approved			2002/2076
2-Aminobutane (aka sec-butylamine)	878	FU	A3	Not Approved			2002/2076																			F, R11,C, R35,Xn, R20/22,N, R50	Flam. Liq. 2 - H225,Acute Tox. 4 - H302,Skin Corr. 1A - H314,Acute Tox. 4 - H332,Aquatic Acute 1 - H400
2-Benzyl-4-chlorophenol	879	FU	A3	Not Approved			Reg. (EC) No 2076/2002
2-Ethyl-1,6-dioxaspiro (4,4) nonan (chalcogran)	880		A4	Not Approved			2007/442		AT
2-Hydroxyethyl butyl sulfide	881		A4	Not Approved			2007/442		AT
2-Mercaptobenzothiazole	882		A4	Not Approved			2007/442		AT
2-Methoxy-5-nitrofenol sodium salt (ISO: nitrophenolate mixture)	883		A4	Not Approved			2007/442		PL
2-Methoxypropan-1-ol	884		A4	Not Approved			2007/442		PL																	Repr. Cat. 2, R61,Xi, R37/38,Xi, R41	Flam. Liq. 3 - H226,Skin Irrit. 2 - H315,Eye Dam. 1 - H318,STOT SE 3 - H335,Repr. 1B - H360D
2-Methoxypropan-2-ol	885		A4	Not Approved			2007/442		PL
2-Methyl-3-buten-2-ol	886		A4	Not Approved			2007/442		AT
2-Methyl-6-methylene-2,7-octadien-4-ol (ipsdienol)	887		A4	Not Approved			2007/442		AT
2-Methyl-6-methylene-7-octen-4-ol (Ipsenol)	888		A4	Not Approved			2007/442
2-Naphthyloxyacetamide	889	PG, HB	A4	Not Approved			2007/442	Plant extract	AT
2-Naphthyloxyacetic acid (2-NOA)	890	PG	A4	Not Approved			Reg. (EU) No 1127/2011 (, 2009/65)	Substance not approved after&nbsp;resubmission for inclusion under Reg 33/2008. Previous RMS: FR.	IT		EFSA					0.01 mg/kg bw/day	EFSA 11		0.6 mg/kg bw	EFSA 11		0.03 mg/kg bw/day	EFSA 11
2-Phenylphenol (incl. sodium salt orthophenyl phenol)	891	FU	A4	Approved	01/01/2010	31/12/2021	2009/160/EC, 2010/81/EU, Reg. (EU) No 540/2011	Reg. (EU) 2017/555	ES	EL	EFSA	Reg. (EU) 2018/78 Reg. (EU) No 737/2014 Reg. (EU) No 34/2013 Reg. (EU) No 304/2010				0.4 mg/kg bw/day	EFSA 08		Not appl.	EFSA 08		0.4 mg/kg bw/day	EFSA 08		ARfD unnecessary ADI 0,4 JMPR 2002	Xi, R36/37/38,N, R50	Skin Irrit. 2 - H315,Eye Irrit. 2 - H319,STOT SE 3 - H335,Aquatic Acute 1 - H400	CY, EL, ES, HR, PT
2-Propanol	892		A4	Not Approved			2004/129/EC		AT
24-Epibrassinolide	2523	EL	C	Pending				Admissible application according to Article 9 of Regulation (EC) No 1107/2009. Date of admissibility: 30/05/2017	AT							mg/kg bw/day			mg/kg bw/day			mg/kg bw/day
3(3-Benzyloxycarbonyl-methyl)-2-benzothiazolinone (Benzolinone)	893		A4	Not Approved			2007/442		FI
3,7,11-Trimethyl-1,6,10-dodecatrien-3-ol (aka Nerolidol)	894		B	Not Approved			Reg 647/2007	Never notified and authorised in the EU
3,7,7-Trimethylbicyclo[4.1.0]hept-3-ene (3-Carene)	895		A4	Not Approved			2007/442
3,7-Dimethyl-2,6-octadienal	897	AT	A4	Not Approved			2004/129/EC		FR
3-decen-2-one	2299	PG	C	Pending			Reg. (EU) 2016/138	Originally not approved: &nbsp;Reg. (EU) 2016/138Admissible application according to Article 9 of Regulation (EC) No 1107/2009. Date of admissibility: 29/08/2017	NL			Reg. (EU) 2016/1866				mg/kg bw/day	Reg. (EU) 2016/138	Not set due to insufficient data	mg/kg bw/day	Reg. (EU) 2016/138	Not set due to insufficient data	mg/kg bw/day	Reg. (EU) 2016/138	Not set due to insufficient data
3-Methyl-3-buten-1-ol	898		A4	Not Approved			2007/442
3-phenyl-2-propenal (Cinnamaldehyde)	899		C	Pending			2007/442	Admissible application according to Article 9 of Regulation (EC) No 1107/2009. Date of admissibility: 05/03/2019	AT							mg/kg bw/day			mg/kg bw/day			mg/kg bw/day
4,6,6-Trimethyl-bicyclo[3.1.1]hept-3-en-ol,((S)-cis-verbenol)	900		A4	Not Approved			2007/442		PL
4-Chloro-3-methylphenol	901	FU	A4	Not Approved			2004/129/EC		AT							mg/kg bw/day			mg/kg bw/day			mg/kg bw/day				Xn, R21/22,Xi, R41,N, R50	Acute Tox. 4 - H302,Skin Corr. 1C - H314,Skin Sens. 1B - H317,Eye Dam. 1 - H318,STOT SE 3 - H335,Aquatic Acute 1 - H400,Aquatic Chronic 3 - H412
4-CPA (4-chlorophenoxyaceticacid = PCPA)	902	PG	A3	Not Approved			2002/2076																			Xn, R22	Acute Tox. 4 - H302
4-t-Pentylphenol	903	BA	A2	Not Approved			2002/2076
5-chloro-3-methyl-4-nitro-1H-pyrazole (CMNP)	2188	FU	B	Not Approved				Never notified and authorised in the EU
6-Benzyladenine	904	PG	A4	Approved	01/06/2011	31/05/2024	2011/1/EU, Reg.(EU) No 2018/1266, Reg.(EU) No 540/2011	Initially non included by Decision 2008/941. Included as from 1 June 2011 following re-submission for inclusion according to Reg. 33/2008	SE	NL	EFSA					0.01 mg/kg bw/day	11/1/EU		Not appl.	11/1/EU		0.03 mg/kg bw/day	11/1/EU					AT, BE, CZ, DE, DK, EE, EL, ES, FI, FR, HR, HU, IE, IT, LU, NL, PL, PT, SE, SI, SK, UK
7,8-Epoxi-2-methyl-octadecane	905	AT	A4	Not Approved			2004/129/EC
7-Methyl-3-methylene-7-octene-1-yl-propionate	906	AT	A4	Not Approved			2004/129/EC		AT
8-Hydroxyquinoline incl. oxyquinoleine	907	FU	A3	Approved	01/01/2012	31/12/2021	2006/797/EC, Reg. (EU) 2017/2065, Reg. (EU) No 540/2011, Reg. (EU) No 993/2011		ES	NL	EFSA	Reg. (EU) No 1004/2013	toxic for reproduction 1A / 1B			0.05 mg/kg bw/day	Reg. (EU) No 993/2011		0.05 mg/kg bw	Reg. (EU) No 993/2011		0.05 mg/kg bw/day	Reg. (EU) No 993/2011				Acute Tox. 3 - H301,Skin Sens. 1 - H317,Eye Dam. 1 - H318,Repr. 1B - H360D,Aquatic Acute 1 - H400,Aquatic Chronic 1 - H410	AT, BG, CY, DE, EL, ES, FR, HU, MT, PT, SI
8-Methyl-2-decanol propanoate	2481		B	Not Approved												mg/kg bw/day			mg/kg bw/day			mg/kg bw/day
Abamectin (aka avermectin)	908	AC, IN	A3	Approved	01/05/2009	30/04/2021	Reg. (EU) 2020/421, Reg. (EU) No 540/2011 (, 2008/107,, Reg. (EU) 2017/438,, Reg. (EU) 2019/168)		AT	MT	EFSA	Reg. (EU) 2018/1514 Reg. (EU) 2018/685 Reg. (EU) 2016/1003 Reg. (EU) 2015/2075 Reg. (EU) No 508/2011 Reg. (EC) No 149/2008				0.0025 mg/kg bw/day	Dir 08/107		0.005 mg/kg bw	Dir 08/107		0.0025 mg/kg bw/day	Dir 08/107		ADI 0,002 JMPR 1997		Acute Tox. 2 - H300,Acute Tox. 1 - H330,Repr. 2 - H361d,STOT RE 1 - H372,Aquatic Acute 1 - H400,Aquatic Chronic 1 - H410	AT, BE, BG, CY, CZ, DE, DK, EE, EL, ES, FI, FR, HR, HU, IE, IT, LT, LU, LV, MT, NL, PL, PT, RO, SE, SI, SK, UK
ABE-IT 56	2458	FU	C	Approved	20/05/2019	20/05/2034	Reg.(EU) 2019/676	Admissible application according to Article 9 of Regulation (EC) No 1107/2009. Date of admissibility: 27/05/2016	FR		EFSA	Reg. (EU) 2019/1791			yes	mg/kg bw/day			mg/kg bw/day			mg/kg bw/day
Acephate	909	IN	A1	Not Approved			2003/219/EC		IT		COM	Reg. (EU) No 899/2012 Reg. (EC) No 839/2008 Reg. (EC) No 149/2008				mg/kg bw/day			mg/kg bw/day			mg/kg bw/day			ARfD: 0,1 mg/kg bw - ADI: 0,03 mg/kg bw/day (JMPR 2005)	Xn, R22	Acute Tox. 4 - H302
Acequinocyl	910	AC	C	Approved	01/09/2014	31/08/2024	Reg. (EU) No 496/2014, Reg. (EU) No 540/2011 (, Dossier complete 03/636/EC)	The original RMS were Netherlands.	DE	NL	EFSA	Reg. (EU) 2017/623 Reg. (EU) 2016/1003 Reg. (EU) No 834/2013 Reg. (EU) No 813/2011 Reg. (EU) No 893/2010 Reg. (EC) No 839/2008 Reg. (EC) No 149/2008				0.023 mg/kg bw/day	Reg. (EU) No 496/2014		0.08 mg/kg bw	Reg. (EU) No 496/2014		0.014 mg/kg bw/day	Reg. (EU) No 496/2014				Skin Sens. 1 - H317,STOT SE 1 - H370,STOT RE 2 - H373,Aquatic Acute 1 - H400,Aquatic Chronic 1 - H410	AT, BE, CY, CZ, DE, EL, ES, FR, IT, LU, NL, PL, SI, UK
Acetamiprid	911	IN	C	Approved	01/03/2018	28/02/2033	Reg. (EU) 2018/113, Reg. (EU) No 540/2011 (, 04/99/EC,, Reg. (EU) 2016/2016,, Reg. (EU) No 1197/2012)		NL	ES	EFSA	Reg. (EU) 2019/88 Reg. (EU) 2017/626 Reg. (EU) 2016/1902 Reg. (EU) 2016/1003 Reg. (EU) 2015/846 Regulation (EU) 2015/401 Reg. (EU) No 87/2014 Reg. (EU) No 500/2013 Reg. (EU) No 978/2011 Reg. (EU) No 508/2011 Reg. (EU) No 750/2010 Reg. (EC) No 1050/2009 Reg. (EC) No 839/2008 Reg. (EC) No 149/2008				0.025 mg/kg bw/day	Reg. (EU) 2018/113		0.025 mg/kg bw	Reg. (EU) 2018/113		0.025 mg/kg bw/day	Reg. (EU) 2018/113			Xn, R22	Acute Tox. 4 - H302,Aquatic Chronic 3 - H412	AT, BE, BG, CY, CZ, DE, DK, EL, ES, FI, FR, HR, HU, IE, IT, LT, LU, MT, NL, PL, PT, RO, SE, SI, SK, UK
Acetic acid	912	HB	A4	Approved	01/09/2009	31/08/2022	2008/127, Reg. (EU) 2017/195, Reg. (EU) No 540/2011, Reg. (EU) No 790/2013	Substance fulfilling criteria Annex VI Reg. 2229/2004	AT	NL	EFSA	Reg. (EC) No 839/2008				Not appl.	EFSA 2013		Not appl.	EFSA 2013		None	EFSA 2013	AOEC: 1 mg/m3		C, R35	Flam. Liq. 3 - H226,Skin Corr. 1A - H314	AT, BE, CZ, DE, DK, FI, FR, IE, LU, NL, PL, SE, UK
Acetochlor	913	HB	A3	Not Approved			Reg. (EU) No 1372/2011 (, 2008/934)	Withdrawal authoris. by 23/06/2012. Max period of grace: 23/06/2013.	ES		EFSA	Reg. (EU) 2015/603 Reg. (EC) No 149/2008				0.0036 mg/kg bw/day	EFSA 11		1.5 mg/kg bw	EFSA 11		0.02 mg/kg bw/day	EFSA 11			Xn, R20,Xi, R37/38,N, R50/53	Skin Irrit. 2 - H315,Skin Sens. 1 - H317,Acute Tox. 4 - H332,STOT SE 3 - H335,Carc. 2 - H351,Repr. 2 - H361f,STOT RE 2 - H373,Aquatic Acute 1 - H400,Aquatic Chronic 1 - H410
Achillea millefolium L.	2512		C	Not Approved			Reg. (EU) 2017/2057				EFSA			yes		mg/kg bw/day			mg/kg bw/day			mg/kg bw/day
Acibenzolar-S-methyl (benzothiadiazole)	914	PA	C	Approved	01/04/2016	31/03/2031	01/87/EC, Reg. (EU) 2016/389, Reg. (EU) No 540/2011 (, 2010/77/EU,, Reg. (EU) 2015/1885)		FR	ES	EFSA	Reg. (EU) 2018/1514 Reg. (EU) 2018/687 Reg. (EU) 2016/1866 Reg. (EU) No 703/2014 Reg. (EU) No 897/2012 Reg. (EU) No 750/2010 Reg. (EC) No 839/2008 Reg. (EC) No 149/2008				0.03 mg/kg bw/day	Reg. (EU) 2016/389		0.03 mg/kg bw	Reg. (EU) 2016/389		0.03 mg/kg bw/day	Reg. (EU) 2016/389			Xi, R36/37/38,N, R50/53	Skin Irrit. 2 - H315,Skin Sens. 1 - H317,Eye Irrit. 2 - H319,STOT SE 3 - H335,Aquatic Acute 1 - H400,Aquatic Chronic 1 - H410	BE, EL, ES, FR, IT, NL, PT
Acifluorfen	915	HB	A3	Not Approved			2002/2076																			Xn, R22,Xi, R38,Xi, R41,N, R50/53	Acute Tox. 4 - H302,Skin Irrit. 2 - H315,Eye Dam. 1 - H318,Aquatic Acute 1 - H400,Aquatic Chronic 1 - H410
Aclonifen	916	HB	A3	Approved	01/08/2009	31/07/2022	2008/116, Reg. (EU) 2017/195, Reg. (EU) No 540/2011	Co-RMS is Norway	NL		EFSA	Reg. (EU) 2019/977 Reg. (EU) 2016/1822 Reg. (EC) No 149/2008	two PBT criteria			0.07 mg/kg bw/day	Dir 08/116		Not appl.	Dir 08/116		0.07 mg/kg bw/day	Dir 08/116			N, R50/53	Skin Sens. 1A - H317,Carc. 2 - H351,Aquatic Acute 1 - H400,Aquatic Chronic 1 - H410	AT, BE, BG, CY, CZ, DE, DK, EE, EL, ES, FI, FR, HR, IE, IT, LT, LU, LV, NL, PL, PT, SE, SI, SK, UK
Acridinic bases	917	RE	A4	Not Approved			2004/129/EC
Acrinathrin	918	AC	A3	Approved	01/01/2012	31/12/2023	Reg. (EU) 2017/358, Reg. (EU) No 2019/291, Reg. (EU) No 540/2011, Reg. (EU) No 974/2011 (, 2008/934)		FR	ES	EFSA	Reg. (EU) 2017/1164 Reg. (EC) No 839/2008 Reg. (EC) No 149/2008				0.01 mg/kg bw/day	Reg. (EU) 2017/358		0.01 mg/kg bw	Reg. (EU) 2017/358		0.007 mg/kg bw/day	Reg. (EU) 2017/358					CY, EL, ES, FR, IT, MT, PT
Active chlorine generated from sodium chloride by electrolysis’	2529		A1	Not Approved				Never notified and authorised in the EU								mg/kg bw/day			mg/kg bw/day			mg/kg bw/day
AD-67	919	Safener	B	Not PPP				Not in the scope Dir. 91/414/EEC (not a plant protection product)
Adoxophyes orana GV strain BV-0001	920	IN	C	Approved	01/02/2013	31/01/2023	Dossier complete 07/669/EC, Reg. (EU) No 746/2012	Extension provisional authorisation (2011/490/EU)	DE	FR	EFSA	Reg. (EU) No 500/2013				Not appl.	EFSA 12		Not appl.	EFSA 12		Not appl.	EFSA 12					AT, BE, DE, DK, FR, IT, PL, UK
Agrobacterium radiobacter K84	921		A4	Not Approved			2007/442	New´ existing	FI
Agrotis segetum granulosis virus	922	IN	A4	Not Approved			2004/129/EC
Alachlor	923	HB	A1	Not Approved			06/966/EC		ES		COM	Reg. (EU) No 899/2012 Reg. (EC) No 149/2008													0.0005 AUS 1985	Carc. Cat. 3, R40,Xn, R22,N, R50/53	Acute Tox. 4 - H302,Skin Sens. 1 - H317,Carc. 2 - H351,Aquatic Acute 1 - H400,Aquatic Chronic 1 - H410
Alanycarb	924	IN	C	Not Approved			02/311/EC	Incomplete dossier	FR
Aldicarb	925	NE, IN, AC	A1	Not Approved			2003/199/EC		UK		COM	Reg. (EU) No 310/2011 Reg. (EC) No 149/2008													ARfD 0,003 ADI 0,003 JMPR 2001	T+, R26/28,T, R24,N, R50/53	Acute Tox. 2 - H300,Acute Tox. 3 - H311,Acute Tox. 2 - H330,Aquatic Acute 1 - H400,Aquatic Chronic 1 - H410
Aldimorph	926	FU	A3	Not Approved			2002/2076
Aldrin	927		B	Not Approved			850/2004	Banned				Reg. (EC) No 839/2008 Reg. (EC) No 149/2008				0.0001 mg/kg bw/day	JMPR 1994		0.003 mg/kg bw	EFSA 07					Summed with dieldrin	Carc. Cat. 3, R40,T, R24/25,T, R48/24/25,N, R50/53	Acute Tox. 3 - H301,Acute Tox. 3 - H311,Carc. 2 - H351,STOT RE 1 - H372,Aquatic Acute 1 - H400,Aquatic Chronic 1 - H410
Alkyl mercury compounds	928		B	Not Approved			79/117/EEC	Banned				Reg. (EU) 2018/73 Reg. (EC) No 149/2008													MRL is for sum of all Hg compounds	T+, R26/27/28,N, R50/53	Acute Tox. 2 - H300,Acute Tox. 1 - H310,Acute Tox. 2 - H330,STOT RE 2 - H373,Aquatic Acute 1 - H400,Aquatic Chronic 1 - H410
Alkyldimethylbenzyl ammonium chloride	929	HB	A4	Not Approved			2004/129/EC
Alkyldimethylethylbenzylammonium chloride	930	HB	A4	Not Approved			2004/129/EC
Alkyloxyl and aryl mercury compounds	931		B	Not Approved			79/117/EEC	Banned				Reg. (EU) 2018/73 Reg. (EC) No 149/2008													MRL is for sum of all Hg compounds	T+, R26/27/28,N, R50/53	Acute Tox. 2 - H300,Acute Tox. 1 - H310,Acute Tox. 2 - H330,STOT RE 2 - H373,Aquatic Acute 1 - H400,Aquatic Chronic 1 - H410
Alkyltrimethyl ammonium chloride	932	BA, FU	A3	Not Approved			2002/2076
Alkyltrimethylbenzyl ammonium chloride	933	HB	A3	Not Approved			2002/2076
Allethrin	934	IN	A3	Not Approved			2002/2076																		JMPR 1965 - No ADI	Xn, R20/22,N, R50/53	Acute Tox. 4 - H302,Acute Tox. 4 - H332,Aquatic Acute 1 - H400,Aquatic Chronic 1 - H410
Allium cepa extract	2563		C	Pending										yes		mg/kg bw/day			mg/kg bw/day			mg/kg bw/day
Alloxydim	935	HB	A3	Not Approved			2002/2076
Allyl alcohol	936	HB	A3	Not Approved			2002/2076																			T, R23/24/25,Xi, R36/37/38,N, R50	Flam. Liq. 2 - H225,Acute Tox. 3 - H301,Acute Tox. 3 - H311,Skin Irrit. 2 - H315,Eye Irrit. 2 - H319,Acute Tox. 3 - H331,STOT SE 3 - H335,Aquatic Acute 1 - H400
Alpha-Cypermethrin (aka alphamethrin)	937	IN	A1	Approved	01/11/2019	31/10/2026	04/58/EC, Reg. (EU) 2019/1690, Reg. (EU) No 540/2011 (, Reg. (EU) 2017/841,, Reg. (EU) 2018/917,, Reg. (EU) 2019/707)		BE	EL	EFSA	Reg. (EU) 2017/626 Reg. (EU) No 520/2011 Reg. (EC) No 459/2010 Reg. (EC) No 839/2008 Reg. (EC) No 149/2008	low ADI / ARfD / AOEL			0.00125 mg/kg bw/day	Reg (EU) 2019/160		0.00125 mg/kg bw	Reg (EU) 2019/160		0.0005 mg/kg bw/day	Reg (EU) 2019/160		AAOEL: 0.0005 mg/kg bw	T, R25,Xn, R48/22,Xi, R37,N, R50/53	Acute Tox. 3 - H301,STOT SE 3 - H335,STOT RE 2 - H373,Aquatic Acute 1 - H400,Aquatic Chronic 1 - H410	AT, BE, BG, CY, CZ, DE, DK, EE, EL, ES, FI, FR, HR, HU, IT, LT, LU, LV, PL, PT, RO, SE, SI, SK, UK
Aluminium ammonium sulphate	938	RE	A4	Approved	01/09/2009	31/08/2020	2008/127, Reg. (EU) 2017/195, Reg. (EU) No 540/2011, Reg. (EU) No 597/2012	Substance fulfilling criteria Annex VI Reg. 2229/2004The original Co-RMS was UK.	IE	PT	COM					0.1 mg/kg bw/day	Dir 08/127		0.1 mg/kg bw	Dir 08/127		0.01 mg/kg bw/day	Dir 08/127					BG, IE, UK
Aluminium phosphide	939	IN, RO	A3	Approved	01/09/2009	31/08/2022	2008/125, Reg. (EU) 2017/195, Reg. (EU) No 540/2011		AT	EE	EFSA	Reg. (EU) 2016/1785 Reg. (EC) No 149/2008				0.019 mg/kg bw/day	EFSA 08		0.032 mg/kg bw	EFSA 08		0.019 mg/kg bw/day	Dir 08/125		Phosphine: ADI= 0,011 ARfD= 0,019 (EFSA ´08)	T+, R28,F, R15/29,N, R50	Water-react. 1 - H260,Acute Tox. 2 - H300,Acute Tox. 3 - H311,Acute Tox. 1 - H330,Aquatic Acute 1 - H400	AT, BE, BG, CY, CZ, DE, DK, EE, EL, ES, FI, FR, HR, HU, IE, IT, LT, LU, LV, MT, NL, PL, PT, RO, SE, SI, SK, UK
Aluminium potassium sulphate dodecahydrate	2386	BA	C	Pending				Admissible application according to Article 9 of Regulation (EC) No 1107/2009. Date of admissibility: 05/08/2015	DE							mg/kg bw/day			mg/kg bw/day			mg/kg bw/day
Aluminium silicate (aka kaolin)	940	RE	A4	Approved	01/09/2009	31/08/2020	2008/127, Reg. (EU) 2017/195, Reg. (EU) No 540/2011, Reg. (EU) No 571/2012	Substance fulfilling criteria Annex VI Reg. 2229/2004	EL	FR	EFSA	Reg. (EC) No 839/2008				Not appl.	Dir 08/127		Not appl.	Dir 08/127		Not appl.	Dir 08/127					BE, EL, ES, FR, HU
Aluminium sulphate	941	BA	A4	Approved	01/06/2011	31/05/2024	2011/47/EU, Reg. (EU) No 2018/1266, Reg. (EU) No 540/2011	Initially non included by Decision 2008/941. Included as from 1 June 2011 following re-submission for inclusion according to Reg. 33/2008.	NL	CZ	EFSA					Not appl.	11/47/EU		Not appl.	11/47/EU		0.002 mg/kg bw/day	11/47/EU					NL
Ametoctradin	2024	FU	C	Approved	01/08/2013	31/07/2023	Reg. (EU) No 200/2013 (, Dossier complete 2009/535)	Corrigendum to Commission Implementing Regulation (EU) No&nbsp;200/2013The original RMS were Netherlands.</a>	DE	NL	EFSA	Reg. (EU) 2018/70 Reg. (EU) 2016/1902 Reg. (EU) 2016/67 Reg. (EU) 2015/846 Reg. (EU) No 491/2014 Reg. (EU) No 34/2013 Reg. (EU) No 750/2010				10 mg/kg bw/day	EFSA 2012		Not appl.	EFSA 2012		2 mg/kg bw/day	EFSA 2012					AT, BE, BG, CY, CZ, DE, EE, EL, ES, FR, HR, HU, IE, IT, LT, LU, LV, MT, NL, PL, PT, SI, SK, UK
Ametryn	942	HB	A3	Not Approved			2002/2076																			Xn, R22,N, R50/53	Acute Tox. 4 - H302,Aquatic Acute 1 - H400,Aquatic Chronic 1 - H410
Amicarbazone	2486	HB	B	Not Approved				Never notified and authorised in the EU								mg/kg bw/day			mg/kg bw/day			mg/kg bw/day
Amidosulfuron	943	HB	A3	Approved	01/01/2009	31/12/2020	2008/40, Reg. (EU) 2019/1589, Reg. (EU) No 540/2011 (, Reg. (EU) 2018/1796)	The original RMS was Austria.	FI	HR	EFSA	Reg. (EU) 2015/1200 Reg. (EU) No 270/2012 Reg. (EC) No 839/2008 Reg. (EC) No 149/2008				0.2 mg/kg bw/day	Dir 08/40		Not appl.	Dir 08/40		1.4 mg/kg bw/day	Dir 08/40				Aquatic Acute 1 - H400,Aquatic Chronic 1 - H410	AT, BE, BG, CZ, DE, EE, EL, ES, FI, FR, HR, HU, IE, IT, LT, LU, LV, NL, PL, PT, RO, SE, SI, SK, UK
Amino acids: gamma aminobutyric acid	944	PG	A4	Not Approved			2007/442	Food/feed
Amino acids: L-glutamic acid	945		B	Not Approved			Reg 647/2007	Never notified and authorised in the EU
Amino acids: L-tryptophan	946		B	Not Approved			Reg 647/2007	Never notified and authorised in the EU
Amino acids: mix	947		A4	Not Approved			2004/129/EC
Aminopyralid	948	HB	C	Approved	01/01/2015	31/12/2024	Reg. (EU) No 891/2014 (, 05/778/EC,, 2013/205/EU)	The original RMS was UK.	FI	DK	EFSA	Reg. (EU) 2019/1015 Reg. (EU) 2017/171 Reg. (EU) No 36/2014 Reg. (EU) No 251/2013 Reg. (EC) No 459/2010 Reg. (EC) No 839/2008				0.26 mg/kg bw/day	EFSA 2013		0.26 mg/kg bw	EFSA 2013		0.26 mg/kg bw/day	EFSA 2013		ADI 0,9 ARfD unnecessary JMPR 2007			AT, BE, BG, CZ, DE, DK, EE, EL, ES, FI, FR, HR, HU, IE, IT, LT, LU, LV, NL, PL, RO, SE, SI, SK, UK
Amisulbrom	949	FU	C	Approved	01/07/2014	30/06/2024	Reg. (EU) No 193/2014 (, 2007/669/EC,, 2010/353/EU,, 2012/191/EU)	The original RMS was UK.	EL	FI	EFSA	Reg. (EU) 2015/846 Reg. (EU) No 897/2012 Reg. (EU) No 750/2010				0.1 mg/kg bw/day	EFSA 2013		0.3 mg/kg bw	EFSA 2013		0.15 mg/kg bw/day	EFSA 2013					AT, BE, BG, CY, CZ, DE, EE, EL, ES, FI, FR, HR, IE, IT, LT, LU, LV, NL, PL, PT, RO, SE, SI, SK, UK
Amitraz	950	AC, IN	A1	Not Approved			2004/141/EC		AT		COM	Reg. (EU) 2017/623 Reg. (EC) No 149/2008				0.003 mg/kg bw/day	SCoFCAH 4.7.03		0.01 mg/kg bw	SCoFCAH 4.7.03					ADI 0.01 ARfD 0,01 JMPR 1998	Xn, R22,Xn, R48/22,N, R50/53	Acute Tox. 4 - H302,Skin Sens. 1 - H317,STOT RE 2 - H373,Aquatic Acute 1 - H400,Aquatic Chronic 1 - H410
Amitrole (aminotriazole)	951	HB	A1	Not Approved			Reg. (EU) 2016/871 (, 01/21/EC,, 2010/77/EU,, Reg. (EU) 2015/1885,, Reg. (EU) No 540/2011)	low ADI / ARfD / AOEL two PBT criteria	FR	HU	EFSA	Reg. (EU) 2019/1792 Reg. (EU) No 1127/2014 Reg. (EC) No 149/2008				0.001 mg/kg bw/day	EFSA 2015		0.015 mg/kg bw/day	EFSA 2015		0.001 mg/kg bw/day	EFSA 2015			Repr. Cat. 3, R63,Xn, R48/22,N, R51/53	Repr. 2 - H361d,STOT RE 2 - H373,Aquatic Chronic 2 - H411	NL
Ammonium acetate	952	AT	A4	Not Approved			2008/127, Reg. (EU) No 540/2011	Substance fulfilling criteria Annex VI Reg. 2229/2004	PT		COM	Reg. (EC) No 839/2008				Not appl.	Dir 08/127		Not appl.	Dir 08/127		Not appl.	Dir 08/127					EL, FR, PT
Ammonium bituminosulfonate	953		B	Not Approved			Reg 647/2007	Never notified and authorised in the EU
Ammonium carbonate	954	FU	A4	Not Approved			2007/442	Food/feed	DE
Ammonium hydroxyde	955	FU	A4	Not Approved			2004/129/EC
Ammonium sulphamate	956	HB	A3	Not Approved			2006/797/EC		IE
Ammonium sulphate	957	HB	A4	Not Approved			2004/129/EC		IE																			FR, IE
Ammonium thiocyanate	958	Synergist	A4	Not PPP				Not in the scope Dir. 91/414/EEC (not a plant protection product)								mg/kg bw/day			mg/kg bw/day			mg/kg bw/day
Ampelomyces quisqualis strain AQ10	959	FU	C	Approved	01/08/2018	31/07/2033	Reg. (EU) 2018/1075, Reg. (EU) No 540/2011 (, 05/2/EC,, Reg. (EU) 2017/841)		FR	DE	EFSA	Reg. (EC) No 839/2008			yes	Not appl.	Reg. (EU) 2018/1075		Not appl.	Reg. (EU) 2018/1075		Not appl.	Reg. (EU) 2018/1075					BE, CY, DE, DK, EL, ES, FR, IE, IT, LU, NL, SI, SK, UK
Ampropylfos	960	FU	A2	Not Approved			2002/2076
Ancymidol	961	PG	A3	Not Approved			2002/2076
Anilazine	962	FU	A3	Not Approved			2002/2076					Reg. (EU) No 899/2012 Reg. (EC) No 149/2008				0.1 mg/kg bw/day	JMPR 1989									Xi, R36/38,N, R50/53	Skin Irrit. 2 - H315,Eye Irrit. 2 - H319,Aquatic Acute 1 - H400,Aquatic Chronic 1 - H410
Anilofos	963		B	Not Approved				Never notified and authorised in the EU																	C
Anthracene oil	964	IN, AC, HB, RO	A3	Not Approved			2002/2076																			Carc. Cat. 2, R45	Carc. 1B - H350
Anthraquinone	965	RE	A4	Not Approved			2008/986	Substance fulfilling criteria Annex VII Reg. 2229/2004	BE		COM	Reg. (EU) No 1146/2014				mg/kg bw/day			mg/kg bw/day			mg/kg bw/day					Carc. 1B - H350
Aramite	966	IN	B	Not Approved				Never notified and authorised in the EU				Reg. (EC) No 149/2008
Arctium lappa L. (aerial parts)	2373		C	Not Approved			Reg. (EU) 2015/2082				EFSA			yes		mg/kg bw/day			mg/kg bw/day			mg/kg bw/day
Artemisia absinthium L.	2335	FU, IN, NE	C	Not Approved			Reg. (EU) 2015/2046				EFSA			yes		mg/kg bw/day			mg/kg bw/day			mg/kg bw/day
Artemisia vulgaris L.	2336	IN	C	Not Approved			Reg. (EU) 2015/1191				EFSA			yes		mg/kg bw/day			mg/kg bw/day			mg/kg bw/day
Aschersonia aleyrodis	967	IN	A4	Not Approved			2004/129/EC
Asomate	969	IN	B	Not Approved				Never notified and authorised in the EU
Aspergillus flavus strain MUCL 54911	2482		B	Not Approved												mg/kg bw/day			mg/kg bw/day			mg/kg bw/day
Asphalts	970		A4	Not Approved			2007/442
Asulam sodium	971	HB	C	Pending			Reg. (EU) No 1045/2011 (, 2008/934)	Asulam originally not approved: Reg (EC) 1045/2011Admissible application for asulam sodium according to Article 9 of Regulation (EC) No 1107/2009. Date of admissibility: 30/06/2014Former RMS: UK	FR		EFSA	Reg. (EU) No 1126/2014 Reg. (EC) No 149/2008				0.36 mg/kg bw/day	EFSA 10		1 mg/kg bw	EFSA 10		0.46 mg/kg bw/day	EFSA 10
Atrazine	972	HB	A1	Not Approved			2004/248/EC		UK		COM	Reg. (EU) 2016/440 Reg. (EC) No 822/2009 Reg. (EC) No 839/2008 Reg. (EC) No 149/2008				0.02 mg/kg bw/day	JMPR 2007		0.1 mg/kg bw	JMPR 2007					0.005 AUS 1990	Xn, R48/22,N, R50/53	Skin Sens. 1 - H317,STOT RE 2 - H373,Aquatic Acute 1 - H400,Aquatic Chronic 1 - H410
Aureobasidium pullulans (strains DSM 14940 and DSM 14941)	973	FU, BA	C	Approved	01/02/2014	31/01/2024	Reg. (EU) No 827/2013 (, Dossier complete 08/953/EC)		AT	DE	EFSA	Reg. (EU) No 34/2013				Not appl.	EFSA 2013		Not appl.	EFSA 2013		Not appl.	EFSA 2013					AT, BE, DE, EL, ES, FR, HU, IT, LU, NL, PL, PT, SI, SK, UK
Aviglycine HCL	974	PG	C	Not Approved				Application withdrawn	UK
Azaconazole	975	IN, FU	A3	Not Approved			2002/2076																			Xn, R22	Acute Tox. 4 - H302
Azadirachtin (Margosa extract)	976	IN	A4	Approved	01/06/2011	31/05/2024	2011/44/EU, Reg. (EU) No 2018/1266, Reg. (EU) No 540/2011	Initially non included by Decision 2008/941. Included as from 1 June 2011 following re-submission for inclusion according to Reg. 33/2008.	DE	ES	EFSA	Reg. (EC) No 149/2008				0.1 mg/kg bw/day	11/44/EU		0.75 mg/kg bw	11/44/EU		0.1 mg/kg bw/day	11/44/EU					AT, BE, BG, CY, CZ, DE, DK, EE, EL, ES, FR, HU, IT, LT, LU, LV, NL, PL, PT, SE, SI, SK, UK
Azafenidin	977	HB	C	Not Approved			02/949/EC		ES																	Repr. Cat. 2, R61,Repr. Cat. 3, R62,Xn, R48/22,N, R50/53	Repr. 1B - H360Df,STOT RE 2 - H373,Aquatic Acute 1 - H400,Aquatic Chronic 1 - H410
Azamethiphos	978	IN	A2	Not Approved			2002/2076									0.025 mg/kg bw/day	EMEA 1999								0.003 AUS 1996
Azimsulfuron	979	HB	C	Approved	01/01/2012	31/12/2021	Reg. (EU) No 704/2011 (, 1999/80/EC,, 2007/21/EC,, 2010/54/EU,, Reg. (EU) No 540/2011)		EL	FR	EFSA	Reg. (EU) No 289/2014 Reg. (EC) No 149/2008				0.1 mg/kg bw/day	EFSA 2018		Not appl.	EFSA 2018		0.1 mg/kg bw/day	EFSA 2018			N, R50/53	Aquatic Acute 1 - H400,Aquatic Chronic 1 - H410	BG, EL, ES, FR, HU, IT, PT, RO
Azinphos ethyl	980	IN, AC	A1	Not Approved			95/276/EC		DE		COM	Reg. (EC) No 149/2008													JMPR 1973 - No ADI, 0.002 AUS 1991	T+, R28,T, R24,N, R50/53	Acute Tox. 2 - H300,Acute Tox. 3 - H311,Aquatic Acute 1 - H400,Aquatic Chronic 1 - H410
Azinphos-methyl	981	IN, AC	A1	Not Approved			Reg 1335/2005	Authorisations to be withdrawn by 1 January 07	DE		COM	Reg. (EC) No 839/2008 Reg. (EC) No 149/2008				0.005 mg/kg bw/day	SCoFCAH Mar 06		0.01 mg/kg bw	SCoFCAH Mar 06					ADI 0,03 ARfD 0,1 JMPR 2007	T+, R26/28,T, R24,N, R50/53	Acute Tox. 2 - H300,Acute Tox. 3 - H311,Skin Sens. 1 - H317,Acute Tox. 2 - H330,Aquatic Acute 1 - H400,Aquatic Chronic 1 - H410
Aziprotryne	982	HB	A3	Not Approved			2002/2076
Azocyclotin	983	AC	A3	Not Approved			2008/296		IT			Reg. (EU) No 899/2012 Reg. (EC) No 149/2008				0.003 mg/kg bw/day	JMPR 2005		0.02 mg/kg bw	JMPR 2005						T+, R26,T, R25,Xi, R37/38,Xi, R41,N, R50/53	Acute Tox. 3 - H301,Skin Irrit. 2 - H315,Eye Dam. 1 - H318,Acute Tox. 2 - H330,STOT SE 3 - H335,Aquatic Acute 1 - H400,Aquatic Chronic 1 - H410
Azoxystrobin	984	FU	C	Approved	01/01/2012	31/12/2024	Reg. (EU) No 2019/291, Reg. (EU) No 540/2011, Reg. (EU) No 703/2011 (, 1998/47/EC,, 2007/21/EC,, 2010/55/EU)	Co-RMS is NorwayThe original RMS was UK.	AT		EFSA	Reg. (EU) 2019/552 Reg. (EU) 2017/171 Reg. (EU) 2016/1902 Reg. (EU) 2015/1040 Reg. (EU) 2015/845 Reg. (EU) No 491/2014 Reg. (EU) No 500/2013 Reg. (EU) No 270/2012 Reg. (EU) No 750/2010 Reg. (EC) No 459/2010 Reg. (EC) No 1050/2009 Reg. (EC) No 822/2009 Reg. (EC) No 256/2009 Reg. (EC) No 149/2008				0.2 mg/kg bw/day	EFSA 2010		Not appl.	EFSA 2010		0.2 mg/kg bw/day	EFSA 2010			T, R23,N, R50/53	Acute Tox. 3 - H331,Aquatic Acute 1 - H400,Aquatic Chronic 1 - H410	AT, BE, BG, CY, CZ, DE, DK, EE, EL, ES, FI, FR, HR, HU, IE, IT, LT, LU, LV, MT, NL, PL, PT, RO, SE, SI, SK, UK
Bacillus amyloliquefaciens (former subtilis) str. QST 713	986	BA, FU	C	Approved	01/02/2007	30/04/2021	Reg. (EU) 2015/1396, Reg. (EU) 2020/421, Reg. (EU) No 540/2011 (, 07/6/EC,, Reg. (EU) 2019/168,, Reg. (EU) 2018/524,, Reg. (EU) No 487/2014)	Conditions of approval amended.	DE	DK	COM	Reg. (EC) No 839/2008				Not appl.	07/6/EC		Not appl.	07/6/EC		Not appl.	07/6/EC					AT, BE, BG, CY, CZ, DE, DK, EE, EL, ES, FI, FR, IE, IT, LT, LU, LV, NL, PL, PT, SE, SI, SK, UK
Bacillus amyloliquefaciens AH2	2420	FU	C	Pending				Admissible application according to Article 9 of Regulation (EC) No 1107/2009. Date of admissibility: 23/10/2015	NL							mg/kg bw/day			mg/kg bw/day			mg/kg bw/day
Bacillus amyloliquefaciens IT-45	2519	FU	C	Pending				Admissible application according to Article 9 of Regulation (EC) No 1107/2009. Date of admissibility: 12/01/2018	FR							mg/kg bw/day			mg/kg bw/day			mg/kg bw/day
Bacillus amyloliquefaciens MBI 600	2325	FU	C	Approved	16/09/2016	16/09/2026	Reg. (EU) 2016/1429, Reg. (EU) 540/2011	Admissible application according to Article 9 of Regulation (EC) No 1107/2009. Date of admissibility: 04/09/2013	FR		EFSA	Reg. (EU) 2017/1777				Not appl.	Reg. (EU) 2016/1429		Not appl.	Reg. (EU) 2016/1429		Not appl.	Reg. (EU) 2016/1429					BE, CZ, DE, EL, ES, FI, FR, IT, LT, NL, PL, PT, SE, UK
Bacillus amyloliquefaciens strain FZB24	2324	FU	C	Approved	01/06/2017	01/06/2032	Reg. (EU) 2017/806	Admissible application according to Article 9 of Regulation (EC) No 1107/2009. Date of admissibility: 04/09/2013	FR		EFSA	Reg. (EU) 2017/1777			yes	Not appl.	Reg. (EU) 2017/806		Not appl.	Reg. (EU) 2017/806		Not appl.	Reg. (EU) 2017/806					BE, BG, CZ, EL, FR, NL, UK	SK
Bacillus amyloliquefaciens subsp. plantarum D747	2252	FU	C	Approved	01/04/2015	31/03/2025	Reg. (EU) No 1316/2014 (, Dossier complete (2011/253/EU))		DE		EFSA	Reg. (EU) 2016/143				Not appl.	Reg. (EU) No 1316/2014		Not appl.	Reg. (EU) No 1316/2014		Not appl.	Reg. (EU) No 1316/2014					AT, BE, CY, EL, ES, FR, IE, IT, PL, SE, SI, UK	SK
Bacillus firmus I-1582	2248	NE	C	Approved	01/10/2013	30/09/2023	Reg. (EU) No 366/2013 (, 2011/123/EU)		FR	DK	EFSA	Reg. (EU) No 588/2014				Not appl.	EFSA 2012		Not appl.	EFSA 2012		Not appl.	EFSA 2012					BE, CZ, DK, EL, ES, FR, NL, PT, SE, UK	SK
Bacillus licheniformis strain FMCH001	2556		C	Pending				Admissible application according to Article 9 of Regulation (EC) No 1107/2009. Date of admissibility: 04/09/2019	NL							mg/kg bw/day			mg/kg bw/day			mg/kg bw/day
Bacillus pumilus QST 2808	2253	FU	C	Approved	01/09/2014	31/08/2024	Reg. (EU) No 485/2014 (, 2011/253/EU)	The original RMS were Netherlands.	IT	NL	EFSA					Not appl.	EFSA 2013		Not appl.	EFSA 2013		Not appl.	EFSA 2013					CZ, EL, ES, FR, IE, NL, UK	SK
Bacillus sphaericus	985	IN	A4	Not Approved			2007/442		DE
Bacillus subtilis strain FMCH002	2555		C	Pending				Admissible application according to Article 9 of Regulation (EC) No 1107/2009. Date of admissibility: 04/09/2019	NL							mg/kg bw/day			mg/kg bw/day			mg/kg bw/day
Bacillus subtilis strain IAB/BS03	2384	FU	C	Approved	20/10/2019	20/10/2034	Reg. (EU) 2019/1605	Admissible application according to Article 9 of Regulation (EC) No 1107/2009. Date of admissibility: 23/06/2015	NL		EFSA				yes	mg/kg bw/day			mg/kg bw/day			mg/kg bw/day
Bacillus subtilis strain IBE 711	987		A4	Not Approved			2007/442		DK			Reg. (EC) No 839/2008
Bacillus subtilis strain RT1477	2558		C	Pending				Admissible application according to Article 9 of Regulation (EC) No 1107/2009. Date of admissibility: 17/05/2019	NL							mg/kg bw/day			mg/kg bw/day			mg/kg bw/day
Bacillus thuringiensis subsp. Aizawai strain ABTS-1857	2566	IN	A1	Approved	01/05/2009	30/04/2021	Reg. (EU) 2020/421, Reg. (EU) No 540/2011 (, Directive 2008/113/EC,, Reg. (EU) 2019/168)	Substance fulfilling criteria Annex VI Reg. 2229/2004	NL	DE	EFSA					Not appl.			Not appl.			Not appl.						AT, EL
Bacillus thuringiensis subsp. Aizawai strain GC-91	2565	IN	A1	Approved	01/05/2009	30/04/2021	Reg. (EU) 2020/421, Reg. (EU) No 540/2011 (, Directive 2008/113/EC,, Reg. (EU) No 2019/168)	Substance fulfilling criteria Annex VI Reg. 2229/2004	NL	DE	EFSA					Not appl.	Dir 08/113		Not appl.	Dir 08/113		Not appl.	Dir 08/113					AT, EL, FI, NL, SE
Bacillus thuringiensis subsp. Aizawai strains ABTS-1857, GC-91	988	IN	A4	Approved	01/05/2009	30/04/2021	Reg. (EU) 2020/421, Reg. (EU) No 540/2011 (, Directive 2008/113/EC,, Reg. (EU) 2019/168)	Substance fulfilling criteria Annex VI Reg. 2229/2004 We are currently updating the EU Pesticides Database to display each microorganism strain individually; whilst this update is being implemented, some entries may appear twice (individually and as part of a group)	NL	DE	EFSA					Not appl.	Dir 08/113		Not appl.	Dir 08/113		Not appl.	Dir 08/113					BE, CY, DE, DK, ES, FR, IE, IT, LU, PL, PT, SI, UK
Bacillus thuringiensis subsp. Israeliensis (serotype H-14) strain AM65-52	989	IN	A4	Approved	01/05/2009	30/04/2021	Reg. (EU) 2020/421, Reg. (EU) No 540/2011 (, 2008/113,, Reg. (EU) 2019/168)	Substance fulfilling criteria Annex VI Reg. 2229/2004	SE	ES	EFSA					Not appl.	Dir 08/113		Not appl.	Dir 08/113		Not appl.	Dir 08/113					AT, DE, DK, ES, NL, SE, UK
Bacillus thuringiensis subsp. Kurstaki strain ABTS 351	2567	IN	A1	Approved	01/05/2009	30/04/2021	Reg. (EU) 2020/421, Reg. (EU) No 540/2011 (, Directive 2008/113/EC,, Reg. (EU) 2019/168)	Substance fulfilling criteria Annex VI Reg. 2229/2004	DK	NL	EFSA					Not appl.	Dir 08/113		Not appl.	Dir 08/113		Not appl.	Dir 08/113					AT, EL, FR, LU, SE
Bacillus thuringiensis subsp. Kurstaki strain EG 2348	2568	IN	A1	Approved	01/05/2009	30/04/2021	Reg. (EU) 2020/421, Reg. (EU) No 540/2011 (, Directive 2008/113/EC,, Reg. (EU) 2019/168)	Substance fulfilling criteria Annex VI Reg. 2229/2004			EFSA					Not appl.	Dir 08/113		Not appl.	Dir 08/113		Not appl.	Dir 08/113					AT, EL, PL
Bacillus thuringiensis subsp. Kurstaki strain PB 54	2569	IN	A1	Approved	01/05/2009	30/04/2021	Reg. (EU) 2020/421, Reg. (EU) No 540/2011 (, Directive 2008/113/EC,, Reg. (EU) 2019/168)	Substance fulfilling criteria Annex VI Reg. 2229/2004	DK	NL	EFSA					Not appl.	Dir 08/113		Not appl.	Dir 08/113		Not appl.	Dir 08/113					EL
Bacillus thuringiensis subsp. Kurstaki strain SA 11	2570	IN	A1	Approved	01/05/2009	30/04/2021	Reg. (EU) 2020/421, Reg. (EU) No 540/2011 (, Directive 2008/113/EC,, Reg. (EU) 2019/168)	Substance fulfilling criteria Annex VI Reg. 2229/2004	DK	NL	EFSA					Not appl.	Dir 08/113		Not appl.	Dir 08/113		Not appl.	Dir 08/113					AT, EL, NL, PL
Bacillus thuringiensis subsp. Kurstaki strain SA12	2571	IN	A1	Approved	01/05/2009	30/04/2020	Reg. (EU) 2019/168, Reg. (EU) No 540/2011 (, Directive 2008/113/EC)	Substance fulfilling criteria Annex VI Reg. 2229/2004	DK	NL	EFSA					Not appl.	Dir 08/113		Not appl.	Dir 08/113		Not appl.	Dir 08/113					EL, NL
Bacillus thuringiensis subsp. Kurstaki strains ABTS 351, PB 54, SA 11, SA12 and EG 2348	990	IN	A4	Approved	01/05/2009	30/04/2021	Reg. (EU) 2020/421, Reg. (EU) No 540/2011 (, 2008/113,, Reg. (EU) No 2019/168)	Substance fulfilling criteria Annex VI Reg. 2229/2004 We are currently updating the EU Pesticides Database to display each microorganism strain individually; whilst this update is being implemented, some entries may appear twice (individually and as part of a group)	DK	NL	EFSA					Not appl.	Dir 08/113		Not appl.	Dir 08/113		Not appl.	Dir 08/113					BE, BG, CY, CZ, DE, DK, ES, HR, HU, IE, IT, LT, LU, PL, PT, RO, SI, SK, UK	MT
Bacillus thuringiensis subsp. Tenebrionis strain NB 176 (TM 14 1)	991	IN	A4	Not Approved			(2008/113,, Reg. (EU) No 540/2011)		IT	DE	EFSA					Not appl.	Dir 08/113		Not appl.	Dir 08/113		Not appl.	Dir 08/113					AT, FR, HR, HU, PL
Bacillus velezensis strain RTI301	2559		C	Pending				Admissible application according to Article 9 of Regulation (EC) No 1107/2009. Date of admissibility: 17/05/2019	NL							mg/kg bw/day			mg/kg bw/day			mg/kg bw/day
Baculovirus GV	992		A4	Not Approved			2007/442		FR
Barban	993	HB	A2	Not Approved			2002/2076					Reg. (EU) 2015/868 Reg. (EC) No 149/2008														Xn, R22,N, R50/53	Acute Tox. 4 - H302,Skin Sens. 1 - H317,Aquatic Acute 1 - H400,Aquatic Chronic 1 - H410
Barium fluosilicate	994	IN	A3	Not Approved			2002/2076
Barium nitrate	995	RE	A4	Not Approved			2004/129/EC
Barium polysulphide	996	IN, FU	A3	Not Approved			2002/2076																			Xi, R36/37/38,N, R50	Skin Irrit. 2 - H315,Eye Irrit. 2 - H319,STOT SE 3 - H335,Aquatic Acute 1 - H400
BAS 684 H	2547	HB	C	Pending				Admissible application according to Article 9 of Regulation (EC) No 1107/2009. Date of admissibility: 30/10/2018	NL							mg/kg bw/day			mg/kg bw/day			mg/kg bw/day
Beauveria bassiana 203	2522	IN	C	Pending				Admissible application according to Article 9 of Regulation (EC) No 1107/2009. Date of admissibility: 20/07/2017	NL							mg/kg bw/day			mg/kg bw/day			mg/kg bw/day
Beauveria bassiana IMI389521	2388	IN	C	Approved	19/02/2019	19/02/2029	Reg (EU) No. 2019/139	Admissible application according to Article 9 of Regulation (EC) No 1107/2009. Date of admissibility: 02/06/2015	NL		EFSA					mg/kg bw/day			mg/kg bw/day			mg/kg bw/day
Beauveria bassiana PPRI 5339	2387	IN	C	Approved	20/02/2019	20/02/2029	Reg. (EU) No 2019/147		NL		EFSA	Reg. (EU) 2019/977				mg/kg bw/day			mg/kg bw/day			mg/kg bw/day
Beauveria bassiana strain 147	2311	IN	C	Approved	06/06/2017	06/06/2027	Reg. (EU) 2017/831	Admissible application according to Article 9 of Regulation (EC) No 1107/2009. Date of admissibility: 05/02/2013	FR		EFSA					Not appl.	Reg. (EU) 2017/831		Not appl.	Reg. (EU) 2017/831		Not appl.	Reg. (EU) 2017/831					CY, EL, FR, PT
Beauveria bassiana strain ATCC 74040	2572	IN	A1	Approved	01/05/2009	30/04/2021	Reg. (EU) 2020/421, Reg. (EU) No 540/2011 (, Directive 2008/113/EC,, Reg. (EU) 2019/168)	Substance fulfilling criteria Annex VI Reg. 2229/2004	DE	NL	EFSA	Reg. (EU) 2016/439				Not appl.	EFSA 2013		Not appl.	EFSA 2013		Not appl.	EFSA 2013					EL, FR, LU, NL, PL
Beauveria bassiana strain BB1	2469		B	Not Approved				Never notified and authorised in the EU.								mg/kg bw/day			mg/kg bw/day			mg/kg bw/day
Beauveria bassiana strain GHA	2573	IN	A1	Approved	01/05/2009	30/04/2021	Reg. (EU) 2020/421, Reg. (EU) No 540/2011 (, Directive 2008/113/EC,, Reg. (EU) 2019/168)	Substance fulfilling criteria Annex VI Reg. 2229/2004	DE	NL	EFSA	Reg. (EU) 2016/439				Not appl.	EFSA 2013		Not appl.	EFSA 2013		Not appl.	EFSA 2013					AT, EL, FI, FR, NL, SE
Beauveria bassiana strain NPP111B005	2312	IN	C	Approved	07/06/2017	07/06/2027	Reg. (EU) 2017/843	Admissible application according to Article 9 of Regulation (EC) No 1107/2009. Date of admissibility: 05/02/2013	FR		EFSA					mg/kg bw/day			mg/kg bw/day			mg/kg bw/day						CY, EL, ES, FR, PT
Beauveria bassiana strains ATCC 74040 and GHA	997	IN	A4	Approved	01/05/2009	30/04/2021	Reg. (EU) 2020/421, Reg. (EU) No 540/2011 (, 2008/113,, Reg. (EU) 2019/168)	Substance fulfilling criteria Annex VI Reg. 2229/2004 We are currently updating the EU Pesticides Database to display each microorganism strain individually; whilst this update is being implemented, some entries may appear twice (individually and as part of a group)	DE	NL	EFSA	Reg. (EU) 2016/439				Not appl.	EFSA 2013		Not appl.	EFSA 2013		Not appl.	EFSA 2013					BE, BG, CY, DE, DK, ES, HU, IE, IT, LU, PT, SI, UK
Beauveria brongniartii	998		A4	Not Approved			2008/768		DE
Beer	2507	MO	C	Approved	05/12/2017		Reg. (EU) 2017/2090				EFSA	Reg. (EU) 2018/685		yes		mg/kg bw/day			mg/kg bw/day			mg/kg bw/day
Beflubutamid	999	HB	C	Approved	01/12/2007	31/07/2020	07/50/EC, Reg. (EU) No 2019/707, Reg. (EU) No 540/2011 (, Reg. (Eu) No 2018/917)		DE	LT	COM	Reg. (EU) No 1317/2013 Reg. (EC) No 839/2008 Reg. (EC) No 149/2008				0.02 mg/kg bw/day	07/50/EC		Not appl.	07/50/EC		0.3 mg/kg bw/day	07/50/EC			N, R50/53	Aquatic Acute 1 - H400,Aquatic Chronic 1 - H410	BE, BG, CZ, DE, ES, FR, HR, LU, PL
Benalaxyl	1000	FU	A1	Approved	01/03/2005	31/07/2020	04/58/EC, Reg. (EU) 2019/707, Reg. (EU) No 540/2011 (, Reg. (EU) 2017/841,, Reg. (EU) 2018/917)		RO	PT	COM	Reg. (EU) No 520/2011 Reg. (EC) No 839/2008 Reg. (EC) No 149/2008				0.04 mg/kg bw/day	Dir 04/58		Not appl.	Dir 04/58		0.06 mg/kg bw/day	Dir 04/58		ADI 0,07 ARfD 0.1 JMPR 2005	N, R50/53	Aquatic Acute 1 - H400,Aquatic Chronic 1 - H410	AT, BG, CY, CZ, EL, ES, FR, HR, HU, IE, IT, MT, PL, PT, RO, UK
Benalaxyl-M	1001	FU	C	Approved	01/05/2014	30/04/2024	Reg. (EU) No 1175/2013 (, Dossier complete 03/35/EC)		PT	IT	EFSA	Reg. (EU) No 520/2011 Reg. (EC) No 839/2008 Reg. (EC) No 149/2008				0.04 mg/kg bw/day	EFSA 2013		Not appl.	EFSA 2013		0.06 mg/kg bw/day	EFSA 2013					AT, BE, CY, CZ, DE, EL, ES, FR, HU, IT, MT, NL, PL, PT, RO, SK
Benazolin	1002	HB	A3	Not Approved			2002/2076																			Xi, R36/38	Skin Irrit. 2 - H315,Eye Irrit. 2 - H319,Aquatic Chronic 3 - H412
Bendiocarb	1003	IN	A2	Not Approved			2002/2076									0.004 mg/kg bw/day	JMPR 1984		mg/kg bw/day			mg/kg bw/day			0.004 AUS 1993	T, R23/25,Xn, R21,N, R50/53	Acute Tox. 2 - H300,Acute Tox. 3 - H311,Acute Tox. 3 - H331,Aquatic Acute 1 - H400,Aquatic Chronic 1 - H410
Benfluralin	1004	HB	A3	Approved	01/03/2009	28/02/2021	Reg. (EU) 2019/2094, Reg. (EU) No 540/2011 (, 2008/108,, Reg. (EU) 2019/168)	The RMS is NorwayThe CO-RMS is Netherlands			EFSA	Reg. (EU) No 1146/2014 Reg. (EC) No 149/2008				0.005 mg/kg bw/day	Dir 08/108		Not appl.	Dir 08/108		0.005 mg/kg bw/day	Dir 08/108					BE, BG, CY, EL, ES, FR, HU, IE, IT, NL, PL
Benfuracarb	1005	IN, NE	A2	Not Approved			2007/615		BE		EFSA	Regulation (EU) 2015/399 Reg. (EU) No 899/2012 Reg. (EU) No 520/2011 Reg. (EC) No 149/2008				0.01 mg/kg bw/day	EFSA 09		0.02 mg/kg bw	EFSA 09		0.01 mg/kg bw/day	EFSA 09			Repr. Cat. 3, R62,T, R23,Xn, R22,N, R50/53	Acute Tox. 4 - H302,Acute Tox. 3 - H331,Repr. 2 - H361f,Aquatic Acute 1 - H400,Aquatic Chronic 1 - H410
Benfuresate	1006	HB	A3	Not Approved			2002/2076
Benodanil	1007	FU	A3	Not Approved			2002/2076
Benomyl	1008	FU	A1	Not Approved			2002/928/EC	Essential use 835/2004	DE		COM	Reg. (EU) No 559/2011 Reg. (EU) No 893/2010 Reg. (EC) No 839/2008 Reg. (EC) No 149/2008													ADI 0,1 JMPR 1998	Repr. Cat. 2, R60,Repr. Cat. 2, R61,Muta. Cat. 2, R46,Xi, R37/38,N, R50/53	Skin Irrit. 2 - H315,Skin Sens. 1 - H317,STOT SE 3 - H335,Muta. 1B - H340,Repr. 1B - H360FD,Aquatic Acute 1 - H400,Aquatic Chronic 1 - H410
Benoxacor	1009	Safener	B	Not PPP				Not in the scope Dir. 91/414/EEC (not a plant protection product)																				EL, FR, PT
Bensulfuron	1010	HB	A3	Approved	01/11/2009	31/10/2022	2009/11, Reg. (EU) No 540/2011	Reg. (EU) 2017/555	IT	ES	EFSA					0.2 mg/kg bw/day	Dir 09/11		Not appl.	Dir 09/11		0.12 mg/kg bw/day	Dir 09/11					BG, EL, ES, FR, HU, IT, NL, PL, PT, RO, SI	MT, SK
Bensulide	1011	HB	A3	Not Approved			2002/2076																			Xn, R22,N, R50/53	Acute Tox. 4 - H302,Aquatic Acute 1 - H400,Aquatic Chronic 1 - H410
Bensultap	1012	IN	A3	Not Approved			2002/2076	Essential use 835/2004																		Xn, R22,N, R50/53	Acute Tox. 4 - H302,Aquatic Acute 1 - H400,Aquatic Chronic 1 - H410
Bentaluron	1013	FU	A3	Not Approved			2002/2076
Bentazone	1014	HB	A1	Approved	01/06/2018	31/05/2025	00/68/EC, Reg. (EU) 2016/549, Reg. (EU) 2018/660, Reg. (EU) No 540/2011 (, 2010/77/EU,, Reg. (EU) 2015/1885,, Reg. (EU) 2017/841)		NL	DE	EFSA	Reg. (EU) No 1146/2014 Reg. (EU) No 270/2012 Reg. (EU) No 893/2010 Reg. (EC) No 149/2008				0.09 mg/kg bw/day	Reg. (EU) 2018/660		1 mg/kg bw	Reg. (EU) 2018/660		0.13 mg/kg bw/day	Reg. (EU) 2018/660			Xn, R22,Xi, R36	Acute Tox. 4 - H302,Skin Sens. 1 - H317,Eye Irrit. 2 - H319,Aquatic Chronic 3 - H412	BE, BG, CY, CZ, DK, EE, EL, ES, FI, FR, HR, HU, IE, IT, LT, LU, LV, NL, PL, PT, RO, SE, SI, SK, UK	MT
Benthiavalicarb	1015	FU	C	Approved	01/08/2008	31/07/2020	08/44/EC, Reg. (EU) No 2019/707, Reg. (EU) No 540/2011 (, Reg. (EU) No 2018/917)		PL	FR	EFSA	Reg. (EU) No 398/2014 Reg. (EC) No 149/2008				0.1 mg/kg bw/day	08/44/EC		Not appl.	08/44/EC		5 mg/kg bw/day	08/44/EC					AT, BE, BG, CZ, DE, DK, EL, FR, HU, IE, IT, LU, NL, PL, PT, RO, SK, UK
Benzalkonium chloride	1016	HB	A3	Not Approved			2002/2076					Reg. (EU) No 1119/2014
Benzobicyclon	1017	HB	B	Not Approved				Never notified and authorised in the EU
Benzoic acid	1018	BA, FU, OT	C	Approved	01/09/2017	31/08/2032	Reg. (EU) 2017/1113, Reg. (EU) No 540/2011 (, 04/30/EC,, Reg. (EU) 2016/2016,, Reg. (EU) No 823/2012)	The original RMS was Germany.	HU	NL	EFSA	Reg. (EC) No 839/2008				5 mg/kg bw/day	Reg. (EU) 2017/1113		Not appl.	Reg. (EU) 2017/1113		5 mg/kg bw/day	Reg. (EU) 2017/1113				Skin Irrit. 2 - H315,Eye Dam. 1 - H318,STOT RE 1 - H372	BE, DE, ES, FI, FR, HR, HU, LT, LU, LV, NL, PL, PT, UK
Benzovindiflupyr	2328	FU	C	Approved	02/03/2016	02/03/2023	Reg. (EU) 2016/177, Reg. (EU) No 540/2011		FR	AT	EFSA	Reg. (EU) 2018/687 Regulation (EU) 2017/1016 Reg. (EU) 2016/1003	two PBT criteria			0.05 mg/kg bw/day	Reg. (EU) 2016/177		0.1 mg/kg bw	Reg. (EU) 2016/177		0.04 mg/kg bw/day	Reg. (EU) 2016/177				Acute Tox. 3 - H301,Acute Tox. 3 - H331,Aquatic Acute 1 - H400,Aquatic Chronic 1 - H410	AT, BE, BG, CZ, DE, EE, EL, ES, FI, FR, HR, HU, IE, IT, LT, LU, LV, NL, PL, PT, RO, SE, SI, SK, UK
Benzoximate	1019	AC	A3	Not Approved			2002/2076
Benzoylprop	1020	HB	A3	Not Approved			2002/2076
Benzthiazuron	1021	HB	A3	Not Approved			Reg. (EC) No 2076/2002																			Xn, R22	Aquatic Acute 1 - H400,Aquatic Chronic 1 - H410
Beta-Cyfluthrin	1022	IN	A1	Approved	01/01/2004	31/10/2020	03/31/EC, Reg. (EU) 2019/1589, Reg. (EU) No 540/2011, Reg. (EU) No 823/2012 (, Reg. (EU) 2016/950,, Reg. (EU) 2017/1511,, Reg. (EU) 2018/1262)		DE	HU	COM	Reg. (EU) 2016/1902 Reg. (EU) No 737/2014 Reg. (EU) No 491/2014 Reg. (EU) No 893/2010 Reg. (EC) No 839/2008 Reg. (EC) No 149/2008				0.003 mg/kg bw/day	Dir 03/31		0.02 mg/kg bw	Dir 03/31		0.02 mg/kg bw/day	Dir 03/31		ADI: 0.04 ARfD: 0.04 JMPR 2006	T+, R26/28,N, R50/53	Acute Tox. 2 - H300,Acute Tox. 2 - H330,Aquatic Acute 1 - H400,Aquatic Chronic 1 - H410	AT, BE, BG, CY, CZ, DK, EE, EL, ES, FR, HU, IT, LT, LV, NL, PL, PT, RO, SE, SI, SK, UK
Beta-cypermethrin	1023	IN	C	Not Approved			Reg. (EU) 2017/1526 (, 2011/266/EU)		UK		EFSA	Reg. (EU) 2017/626 Reg. (EU) No 520/2011 Reg. (EC) No 459/2010 Reg. (EC) No 839/2008 Reg. (EC) No 149/2008				0.0016 mg/kg bw/day	EFSA 2014		0.0016 mg/kg bw/day	EFSA 2014		0.0008 mg/kg bw/day	EFSA 2014
Bicyclopyrone	2487	HB	B	Not Approved				Never notified and authorised in the EU				Reg. (EU) 2019/552				mg/kg bw/day			mg/kg bw/day			mg/kg bw/day
Bifenazate	1024	AC	C	Approved	01/12/2005	31/07/2020	05/58/EC, Reg. (EU) 2019/707, Reg. (EU) No 540/2011 (, Reg. (EU) 2017/841,, Reg. (EU) 2018/917)		SE	IT	COM	Reg. (EU) 2017/624 Reg. (EU) 2016/1 Reg. (EU) No 79/2014 Reg. (EU) No 251/2013 Reg. (EU) No 592/2012 Reg. (EU) No 441/2012 Reg. (EC) No 149/2008				0.01 mg/kg bw/day	05/58/EC		Not appl.	05/58/EC		0.0028 mg/kg bw/day	05/58/EC		ADI: 0.01 ARfD: unnecessary JMPR 2006		Skin Sens. 1 - H317,STOT RE 2 - H373,Aquatic Acute 1 - H400,Aquatic Chronic 1 - H410	AT, BE, BG, CY, CZ, DE, DK, EE, EL, ES, FI, FR, HU, IE, IT, MT, NL, PL, PT, RO, SE, UK
Bifenox	1025	HB	A3	Approved	01/01/2009	31/12/2020	2008/66, Reg. (EU) 2019/1589, Reg. (EU) No 1124/2013, Reg. (EU) No 540/2011 (, Reg. (EU) 2018/1796)	The original RMS was Belgium.	PL	BE	EFSA	Reg. (EU) 2015/552 Reg. (EC) No 149/2008				0.3 mg/kg bw/day	Dir 08/66		0.5 mg/kg bw	Dir 08/66		0.125 mg/kg bw/day	Dir 08/66					AT, BE, BG, CZ, DE, EE, ES, FI, FR, HU, IT, LT, LV, NL, PL, RO, SE, SK, UK
Bifenthrin	1026	IN, AC	A3	Not Approved			(2009/887/EC,, Reg. (EU) 2017/195,, Reg. (EU) 2018/291,, Reg. (EU) 2019/324,, Reg. (EU) No 582/2012)		BE	HU	EFSA	Reg. (EU) 2018/687 Reg. (EU) 2017/170 Reg. (EU) No 441/2012 Reg. (EC) No 839/2008 Reg. (EC) No 149/2008	two PBT criteria			0.015 mg/kg bw/day	Reg. (EU) 2018/291		0.03 mg/kg bw	Reg. (EU) 2018/291		0.0075 mg/kg bw/day	Reg. (EU) 2018/291		ADI=0,02 JMPR 1992		Acute Tox. 2 - H300,Skin Sens. 1B - H317,Acute Tox. 3 - H331,Carc. 2 - H351,STOT RE 1 - H372,Aquatic Acute 1 - H400,Aquatic Chronic 1 - H410		SK
Binapacryl	1027		B	Not Approved			79/117/EEC	Banned				Reg. (EU) 2015/868 Reg. (EC) No 149/2008				mg/kg bw/day			mg/kg bw/day			mg/kg bw/day			JMPR 1985 - No ADI	Repr. Cat. 2, R61,Xn, R21/22,N, R50/53	Acute Tox. 4 - H302,Acute Tox. 4 - H312,Repr. 1B - H360D,Aquatic Acute 1 - H400,Aquatic Chronic 1 - H410
Bioallethrin	1028	IN	A3	Not Approved			2002/2076
Biohumus	1029		A4	Not Approved			2007/442
Bioresmethrin	1030	IN	A3	Not Approved			2002/2076									0.03 mg/kg bw/day	JMPR 1991		mg/kg bw/day			mg/kg bw/day					Aquatic Acute 1 - H400,Aquatic Chronic 1 - H410
Biphenyl	1031		A4	Not Approved			2004/129/EC		PL			Reg. (EU) No 978/2011 Reg. (EU) No 524/2011				0.038 mg/kg bw/day	WHO1999		Not appl.	EFSA 2010		mg/kg bw/day				Xi, R36/37/38,N, R50/53	Skin Irrit. 2 - H315,Eye Irrit. 2 - H319,STOT SE 3 - H335,Aquatic Acute 1 - H400,Aquatic Chronic 1 - H410
Bis(tributyltin) oxide	1032	FU	A3	Not Approved			2002/2076									mg/kg bw/day			mg/kg bw/day			mg/kg bw/day				T, R25,T, R48/23/25,Xn, R21,Xi, R36/38,N, R50/53	Acute Tox. 3 - H301,Acute Tox. 4 - H312,Skin Irrit. 2 - H315,Eye Irrit. 2 - H319,Repr. 1B - H360FD,STOT RE 1 - H372,Aquatic Acute 1 - H400,Aquatic Chronic 1 - H410
Bispyribac	1033	HB	C	Approved	01/08/2011	31/07/2023	Reg. (EU) No 2018/1916, Reg. (EU) No 740/2011 (, 2011/22/EU)		IT	PT	EFSA	Reg. (EU) 2019/973				0.01 mg/kg bw/day	Reg. 740/2011		Not appl.	Reg. 740/2011		0.072 mg/kg bw/day	Reg. 740/2011					BG, EL, ES, IT, PT, RO
Bitertanol	1034	FU	A3	Not Approved			Reg. (EU) No 767/2013 (, 2008/934,, Reg. (EU) No 1278/2011)	Withdrawal authorisations: 01/03/2014. Max. period of grace: 01/03/2015.	UK		EFSA	Reg. (EU) 2017/693 Reg. (EU) No 1138/2013 Reg. (EC) No 149/2008				0.003 mg/kg bw/day	EFSA 10		0.01 mg/kg bw	EFSA 10		0.01 mg/kg bw/day	EFSA 10		ADI 0,01 ARfD unnecessary JMPR 2002			NL
Bitumen	1035	Pruning	A3	Not Approved			2002/2076
Bixafen	2027	FU	C	Approved	01/10/2013	30/09/2023	Reg. (EU) No 350/2013 (, 2012/363/EU,, Dossier complete 2009/700/EC)	The original RMS was UK.	CZ	BE	EFSA	Reg. (EU) 2018/687 Reg. (EU) No 834/2013 Reg. (EU) No 270/2012 Reg. (EU) No 750/2010				0.02 mg/kg bw/day	EFSA 2012		0.2 mg/kg bw	EFSA 2012		0.13 mg/kg bw/day	EFSA 2012					AT, BE, BG, CZ, DE, EE, ES, FI, FR, HR, HU, IE, IT, LT, LU, LV, NL, PL, PT, RO, SE, SI, SK, UK
Bixlozone	2546	HB	C	Pending				Admissible application according to Article 9 of Regulation (EC) No 1107/2009. Date of admissibility: 28/08/2018	NL							mg/kg bw/day			mg/kg bw/day			mg/kg bw/day
Blasticidin-S	2128	FU	B	Not Approved				Never notified and authorised in the EU
Blood meal	1036	RE	A4	Approved	01/09/2009	31/08/2020	2008/127, Reg. (EU) 2017/195, Reg. (EU) No 369/2012, Reg. (EU) No 540/2011	Substance fulfilling criteria Annex VI Reg. 2229/2004. Conditions of approval modified by Reg. (EU) No 369/2012.	AT	LT	COM	Reg. (EC) No 839/2008				Not appl.	Dir 08/127		Not appl.	Dir 08/127		Not appl.	Dir 08/127					AT, BE, DE, EE, FR, LT, LV, SE
Bone Oil	1037	RE	A4	Not Approved			2008/943	Substance fulfilling criteria Annex VII Reg. 2229/2004	BE		COM	Reg. (EU) 2015/400				mg/kg bw/day			mg/kg bw/day			mg/kg bw/day
Bordeaux mixture	1038	BA, FU	A3	Approved	01/01/2019	31/12/2025	2009/37/EC, Reg. (EU) No 2018/1981, Reg. (EU) No 232/2015, Reg. (EU) No 540/2011 (, Reg.(EU) No 84/2018)		FR	DE	EFSA	Reg. (EC) No 149/2008	two PBT criteria			mg/kg bw/day			mg/kg bw/day			mg/kg bw/day			0,5 JECFA 1982			BE, CY, EL, HU, IT, MT, PT, RO
Boric acid	1039	IN	A4	Not Approved			2004/129/EC		PL																	Repr. Cat. 2, R60,Repr. Cat. 2, R61	Repr. 1B - H360FD
Boscalid (formerly nicobifen)	1040	FU	C	Approved	01/08/2008	31/07/2020	08/44/EC, Reg. (EU) No 2019/707, Reg. (EU) No 540/2011 (, Reg. (EU) No 2018/917)	The original RMS was Germany.	SK	FR	COM	Reg. (EU) 2016/156 Reg. (EU) No 441/2012 Reg. (EU) No 520/2011 Reg. (EC) No 459/2010 Reg. (EC) No 839/2008 Reg. (EC) No 149/2008				0.04 mg/kg bw/day	08/44/EC		Not appl.	08/44/EC		0.1 mg/kg bw/day	08/44/EC		ARfD unnecessary - ADI 0,04 JMPR 2006			AT, BE, BG, CY, CZ, DE, DK, EE, EL, ES, FI, FR, HR, HU, IE, IT, LT, LU, LV, MT, NL, PL, PT, RO, SE, SI, SK, UK
Brandol (hydroxynonyl-2,6-dinitrobenzene)	1041	FU	A3	Not Approved			2002/2076
Brodifacoum	1042	RO	A4	Not Approved			2007/442	Rodenticide								mg/kg bw/day			mg/kg bw/day			mg/kg bw/day					Acute Tox. 1 - H300,Acute Tox. 1 - H310,Acute Tox. 1 - H330,Repr. 1A - H360D,STOT RE 1 - H372,Aquatic Acute 1 - H400,Aquatic Chronic 1 - H410
Bromacil	1043	HB	A3	Not Approved			2002/2076	Essential use
Bromadiolone	1044	RO	A4	Approved	01/06/2011	31/05/2021	2011/48/EU, Reg. (EU) No 540/2011	Initially non included by Decision 2008/941. Included as from 1 June 2011 following re-submission for inclusion according to Reg. 33/2008.	IT	RO	EFSA	Reg. (EU) 2019/89	low ADI / ARfD / AOEL			Not appl.	11/48/EU		Not appl.	11/48/EU		0,0012 µg/kg bw/day	11/48/EU		AOEL Acute: 0,0023 μg/kg bw/day		Acute Tox. 1 - H300,Acute Tox. 1 - H310,Acute Tox. 1 - H330,Repr. 1B - H360D,STOT RE 1 - H372,Aquatic Acute 1 - H400,Aquatic Chronic 1 - H410	FR, IT, NL, RO
Bromethalin	1045	RO	A4	Not Approved			2004/129/EC
Bromocyclen	1046	IN	A2	Not Approved			2002/2076
Bromofenoxim	1047	HB	A3	Not Approved			2002/2076																			Xn, R22,N, R50/53	Acute Tox. 4 - H302,Aquatic Acute 1 - H400,Aquatic Chronic 1 - H410
Bromophos	1048	IN	A2	Not Approved			2002/2076									0.04 mg/kg bw/day	JMPR 1977		mg/kg bw/day			mg/kg bw/day				Xn, R22,N, R50/53	Acute Tox. 4 - H302,Aquatic Acute 1 - H400,Aquatic Chronic 1 - H410
Bromophos-ethyl	1049	IN	A2	Not Approved			2002/2076					Reg. (EU) 2015/868 Reg. (EC) No 149/2008				0.003 mg/kg bw/day	JMPR 1975								0.004 AUS 1987	T, R25,Xn, R21,N, R50/53	Acute Tox. 3 - H301,Acute Tox. 4 - H312,Aquatic Acute 1 - H400,Aquatic Chronic 1 - H410
Bromopropylate	1050	AC	A3	Not Approved			2002/2076	Essential use 835/2004				Reg. (EU) No 310/2011 Reg. (EC) No 149/2008				0.03 mg/kg bw/day	JMPR 1993
Bromoxynil	1051	HB	A1	Approved	01/03/2005	31/07/2020	04/58/EC, Reg. (EU) 2019/707, Reg. (EU) No 540/2011 (, Reg. (EU) 2017/841,, Reg. (EU) 2018/917)		FR	DE	COM	Reg. (EU) 2016/1003 Reg. (EU) No 1146/2014 Reg. (EC) No 149/2008				0.01 mg/kg bw/day	Dir 04/58		0.04 mg/kg bw	Dir 04/58		0.01 mg/kg bw/day	Dir 04/58			Repr. Cat. 3, R63,T+, R26,T, R25,N, R50/53	Acute Tox. 3 - H301,Skin Sens. 1 - H317,Acute Tox. 2 - H330,Repr. 2 - H361d,Aquatic Acute 1 - H400,Aquatic Chronic 1 - H410	AT, BE, BG, CZ, DE, DK, EL, ES, FI, FR, HR, HU, IE, IT, LU, MT, NL, PL, PT, RO, SI, SK, UK
Bromuconazole	1052	FU	A3	Approved	01/02/2011	31/01/2024	2010/92/EU, Reg. (EU) No 2018/670, Reg. (EU) No 540/2011	Initially non included by Decision 2008/832. Included as from 1 February 2011 following re-submission for inclusion according to Reg. 33/2008	BE	CZ	EFSA	Reg. (EU) 2019/90 Reg. (EC) No 149/2008	two PBT criteria			0.01 mg/kg bw/day	10/92/EU		0.1 mg/kg bw	10/92/EU		0.025 mg/kg bw/day	10/92/EU					AT, BE, BG, CZ, DE, ES, FR, HU, IE, IT, PL, SK, UK
Bronopol	1053	FU, BA	A2	Not Approved			2002/2076									0.02 mg/kg bw/day	EMEA 2001									Xn, R21/22,Xi, R37/38,Xi, R41,N, R50	Acute Tox. 4 - H302,Acute Tox. 4 - H312,Skin Irrit. 2 - H315,Eye Dam. 1 - H318,STOT SE 3 - H335,Aquatic Acute 1 - H400
Bupirimate	1054	FU	A3	Approved	01/06/2011	31/05/2024	2011/25/EU, Reg. (EU) No 2018/1266, Reg. (EU) No 540/2011	Initially non included by Decision 2008/934. Included as from 1 June 2011 following re-submission for inclusion according to Reg. 33/2008The original Co-RMS was UK.	NL	PL	EFSA	Reg. (EU) 2015/846 Reg. (EC) No 149/2008				0.05 mg/kg bw/day	Reg. (EU) No 2018/1266	Ethirimol: 0.035 mg/kg bw/day	Not appl.	Reg. (EU) No 2018/1266	Ethirimol: not necessary	0.05 mg/kg bw/day	Reg. (EU) No 2018/1266	Ethirimol: 0.05 mg/kg bw/day	AOEL Semichronic: 0.15		Skin Sens. 1B - H317,Carc. 2 - H351,Aquatic Chronic 1 - H410	AT, BE, CY, DE, EL, ES, FR, HR, HU, IE, IT, MT, NL, PL, PT, SK, UK
Buprofezin	1055	AC, IN	A3	Approved	01/02/2011	31/01/2023	2011/6/EU, Reg. (EU) 2017/360, Reg. (EU) 2018/670, Reg. (EU) No 540/2011 (, 2008/771/EC)	FI was the original RMS	IT	AT	EFSA	Reg. (EU) 2019/91 Reg. (EU) No 520/2011 Reg. (EC) No 459/2010 Reg. (EC) No 839/2008 Reg. (EC) No 149/2008				0.01 mg/kg bw/day	Reg. (EU) 2017/360		0.5 mg/kg bw	Reg. (EU) 2017/360		0.04 mg/kg bw/day	Reg. (EU) 2017/360					BE, CZ, DK, ES, FI, FR, IT, NL, PT, SI, UK
Butachlor	1056	HB	A3	Not Approved			2002/2076
Butamifos	2072	HB	B	Not Approved				Never notified and authorised in the EU
Butocarboxim	1057	IN	A2	Not Approved			2002/2076																		JMPR 1985 - No ADI	T, R23/24/25,Xi, R36,N, R50/53	Flam. Liq. 3 - H226,Acute Tox. 3 - H301,Acute Tox. 3 - H311,Eye Irrit. 2 - H319,Acute Tox. 3 - H331,Aquatic Acute 1 - H400,Aquatic Chronic 1 - H410
Butoxycarboxim	1058	IN, AC	A2	Not Approved			2002/2076
Butralin	1059	HB, PG	A3	Not Approved			2008/819	Substance fulfilling criteria Annex VI Reg 1490/2002	FR		COM	Reg. (EU) No 87/2014 Reg. (EC) No 149/2008
Butylate	1060	HB	A3	Not Approved			2002/2076	Derogation HU (771/2004)				Reg. (EU) No 899/2012 Reg. (EC) No 149/2008
Cadusafos (aka ebufos)	1061	IN, NE	A2	Not Approved			2007/428		EL		EFSA					0.0004 mg/kg bw/day	EFSA 09		0.003 mg/kg bw	EFSA 09		0.0007 mg/kg bw/day	EFSA 09		ADI 0,0003 JMPR 1991 ADI 0.00001 AUS 1992
Cafenstrole	1062	HB	B	Not Approved				Never notified and authorised in the EU
Calciferol	1063	RO	A4	Not Approved			2004/129/EC
Calcium carbide	1064	RE	A4	Approved	01/09/2009	31/08/2022	2008/127, Reg. (EU) 2017/195, Reg. (EU) No 369/2012, Reg. (EU) No 540/2011	Substance fulfilling criteria Annex VI Reg. 2229/2004. Conditions of approval modified by Reg. (EU) No 369/2012.	EE	CZ	EFSA	Reg. (EU) 2016/439				Not appl.	EFSA 2011		Not appl.	EFSA 2011		Not appl.	EFSA 2011			F, R15	Water-react. 1 - H260	DE, EE, HU, LT, LV
Calcium carbonate	1065	RE	A4	Approved	01/09/2009	31/08/2020	2008/127, Reg. (EU) 2017/195, Reg. (EU) No 369/2012, Reg. (EU) No 540/2011	Substance fulfilling criteria Annex VI Reg. 2229/2004. Conditions of approval modified by Reg. (EU) No 369/2012.	ES	HU	COM	Reg. (EC) No 839/2008				Not appl.	Dir 08/127		Not appl.	Dir 08/127		Not appl.	Dir 08/127
Calcium carbonate (aka chalk)	1066		A3	Not Approved			2002/2076					Reg. (EC) No 839/2008
Calcium chloride	1067	FU, PG	A4	Not Approved			2007/442	Commodity																			Eye Irrit. 2 - H319
Calcium hydroxide	1068	FU	C	Approved	01/07/2015		Reg. (EU) 2015/762				EFSA	Reg. (EU) 2016/143		yes		Not appl.	Reg. (EU) 2015/762		Not appl.	Reg. (EU) 2015/762		Not appl.	Reg. (EU) 2015/762
Calcium oxide (quick lime)	1070		A3	Not Approved			2002/2076																		JMPR 1968 - No ADI
Calcium phosphate	1071	RO	A4	Not Approved			2004/129/EC
Calcium phosphide	1072	RO	A3	Approved	01/09/2009	31/08/2022	2008/125, Reg. (EU) 2017/195, Reg. (EU) No 540/2011		AT	DE	EFSA					0.03 mg/kg bw/day	EFSA 08		0.051 mg/kg bw	EFSA 08		0.03 mg/kg bw/day	Dir 08/125		Phosphine: ADI= 0,011 ARfD= 0,019 (EFSA ´08)	T+, R28,F, R15/29,N, R50	Water-react. 1 - H260,Acute Tox. 2 - H300,Acute Tox. 3 - H311,Eye Dam. 1 - H318,Acute Tox. 1 - H330,Aquatic Acute 1 - H400	AT, CZ, DE, HU, LU, LV, PL
Camphechlor	1073		B	Not Approved			79/117/EEC	Banned				Reg. (EU) 2015/868 Reg. (EC) No 149/2008													JMPR 1973 - No ADI	Carc. Cat. 3, R40,T, R25,Xn, R21,Xi, R37/38,N, R50/53	Acute Tox. 3 - H301,Acute Tox. 4 - H312,Skin Irrit. 2 - H315,STOT SE 3 - H335,Carc. 2 - H351,Aquatic Acute 1 - H400,Aquatic Chronic 1 - H410
Candida oleophila strain O	1074	FU	C	Approved	01/10/2013	30/09/2023	Reg. (EU) No 373/2013 (, 2012/363/EU,, Dossier complete 07/380/EC)	The original RMS was UK.	SI	DE	EFSA	Reg. (EU) 2016/805				Not appl.	EFSA 2012		Not appl.	EFSA 2012		Not appl.	EFSA 2012					AT, BE, EL, ES, FR, IT, NL, PL, UK
Capric acid (CAS 334-48-5)	1075	IN, AC, HB, PG	A4	Approved	01/09/2009	31/08/2020	2008/127, Reg. (EU) 2017/195, Reg. (EU) No 540/2011	Substance fulfilling criteria Annex VI Reg. 2229/2004	EL	AT	COM	Reg. (EC) No 839/2008				mg/kg bw/day			mg/kg bw/day			mg/kg bw/day						AT, CZ, DK, ES, FI, IT, NL, SE, SK
Caprylic acid (CAS 124-07-2)	1076	IN, AC, HB, PG	A4	Approved	01/09/2009	31/08/2020	2008/127, Reg. (EU) 2017/195, Reg. (EU) No 540/2011	Substance fulfilling criteria Annex VI Reg. 2229/2004	EL	AT	COM	Reg. (EC) No 839/2008				mg/kg bw/day			mg/kg bw/day			mg/kg bw/day						AT, CZ, FI, IT, SE, SK
Captafol	1077		B	Not Approved			79/117/EEC	Banned				Reg. (EU) No 899/2012 Reg. (EC) No 149/2008													JMPR 1985 - No ADI	Carc. Cat. 2, R45,N, R50/53	Skin Sens. 1 - H317,Carc. 1B - H350,Aquatic Acute 1 - H400,Aquatic Chronic 1 - H410
Captan	1078	FU	A2	Approved	01/10/2007	31/07/2020	07/5/EC, Reg. (EU) 2019/707, Reg. (EU) No 540/2011 (, Reg. (EU) 2018/917)		AT	IT	EFSA	Reg. (EU) 2019/1015 Reg. (EU) No 2016/452 Reg. (EU) No 251/2013 Reg. (EU) No 592/2012 Reg. (EU) No 978/2011 Reg. (EU) No 559/2011 Reg. (EC) No 149/2008				0.1 mg/kg bw/day	Dir 07/5		0.3 mg/kg bw	SCoFCAH July 08		0.1 mg/kg bw/day	Dir 07/5		ARfD unnecessary - ADI 0,1 JMPR 2004	Carc. Cat. 3, R40,T, R23,Xi, R41,N, R50	Skin Sens. 1 - H317,Eye Dam. 1 - H318,Acute Tox. 3 - H331,Carc. 2 - H351,Aquatic Acute 1 - H400	AT, BE, BG, CY, CZ, DE, EE, EL, ES, FR, HR, HU, IE, IT, LT, LU, LV, NL, PL, PT, RO, SI, SK, UK
Carbaryl	1079	IN, PG	A2	Not Approved			2007/355		ES		EFSA	Reg. (EU) No 1096/2014 Reg. (EU) No 899/2012 Reg. (EC) No 149/2008				0.0075 mg/kg bw/day	EFSA 06		0.01 mg/kg bw	EFSA 06		0.01 mg/kg bw/day	EFSA 06		ADI 0,008 - ARfD 0,2JMPR 2002	Carc. Cat. 3, R40,Xn, R22,N, R50	Acute Tox. 4 - H302,Acute Tox. 4 - H332,Carc. 2 - H351,Aquatic Acute 1 - H400
Carbendazim	1080	FU	A1	Not Approved			(2006/135/EC,, 2010/70/EC,, 2011/58/EU,, Reg. (EU) No 540/2011,, Reg. (EU) No 542/2011)	Max. period of grace: 31/05/2016.	DE		EFSA	Reg. (EU) No 559/2011 Reg. (EU) No 893/2010 Reg. (EC) No 839/2008 Reg. (EC) No 149/2008				0.02 mg/kg bw/day	Dir 06/135		0.02 mg/kg bw	Dir 06/135		0.02 mg/kg bw/day	Dir 06/135		ARfD 0,5 - ADI 0,03 JMPR 2005	Repr. Cat. 2, R60,Repr. Cat. 2, R61,Muta. Cat. 2, R46,N, R50/53	Muta. 1B - H340,Repr. 1B - H360FD,Aquatic Acute 1 - H400,Aquatic Chronic 1 - H410
Carbetamide	1081	HB	A3	Approved	01/06/2011	31/05/2021	2011/50/EU, Reg. (EU) No 540/2011	Decision 2008/934</a>. Included as from 1 June 2011 following re-submission for inclusion according to Reg. 33/2008.The original RMS was UK.The original Co-RMS was Fra	SE	BE	EFSA	Reg. (EU) 2017/170 Reg. (EC) No 149/2008				0.06 mg/kg bw/day	11/50/EU		0.3 mg/kg bw	11/50/EU		0.12 mg/kg bw/day	11/50/EU				Acute Tox. 4 - H302,Carc. 2 - H351,Repr. 1B - H360D,Aquatic Chronic 2 - H411	AT, BE, DE, ES, FR, NL, UK
Carbofuran	1082	IN, NE, AC	A2	Not Approved			2007/416		BE		EFSA	Regulation (EU) 2015/399 Reg. (EU) No 899/2012 Reg. (EU) No 520/2011 Reg. (EC) No 149/2008				0.00015 mg/kg bw/day	EFSA 09		0.00015 mg/kg bw	EFSA 09		0.0003 mg/kg bw/day	EFSA 09		ADI 0,002 ARfD 0,009 JMPR 2002	T+, R26/28,N, R50/53	Acute Tox. 2 - H300,Acute Tox. 2 - H330,Aquatic Acute 1 - H400,Aquatic Chronic 1 - H410
Carbon dioxide	1083	IN, RO	A4	Approved	01/09/2009	31/08/2020	2008/127, Reg. (EU) 2017/195, Reg. (EU) No 532/2013, Reg. (EU) No 540/2011	Substance fulfilling criteria Annex VI Reg. 2229/2004	FR	AT	EFSA	Reg. (EC) No 839/2008				Not appl.	EFSA 2013		Not appl.	EFSA 2013		Not appl.	EFSA 2013					AT, DE, UK
Carbon disulphide	1084	IN, NE	A3	Not Approved			2002/2076																		JMPR 1965 - No ADI	Repr. Cat. 3, R62,Repr. Cat. 3, R63,T, R48/23,F, R11,Xi, R36/38	Flam. Liq. 2 - H225,Skin Irrit. 2 - H315,Eye Irrit. 2 - H319,Repr. 2 - H361fd,STOT RE 1 - H372
Carbon monoxide	1085	RO	A4	Not Approved			2008/967	Substance fulfilling criteria Annex VII Reg. 2229/2004	IT		COM	Reg. (EU) 2015/400				mg/kg bw/day			mg/kg bw/day			mg/kg bw/day				Repr. Cat. 1, R61,T, R23,T, R48/23,F+, R12	Flam. Gas 1 - H220,Muta. 1B - H340,Carc. 1B - H350
Carbophenothion	1086	IN, AC	A2	Not Approved			2002/2076									0.0005 mg/kg bw/day	JMPR 1980									T, R24/25,N, R50/53	Acute Tox. 3 - H301,Acute Tox. 3 - H311,Aquatic Acute 1 - H400,Aquatic Chronic 1 - H410
Carbosulfan	1087	IN, NE	A2	Not Approved			2007/415		BE		EFSA	Regulation (EU) 2015/399 Reg. (EU) No 899/2012 Reg. (EU) No 520/2011 Reg. (EC) No 149/2008				0.005 mg/kg bw/day	EFSA 09		0.005 mg/kg bw	EFSA 09		0.005 mg/kg bw/day	EFSA 09		ARfD 0,02 - ADI 0,01 JMPR 2003	T+, R26,T, R25,N, R50/53	Acute Tox. 3 - H301,Skin Sens. 1 - H317,Acute Tox. 2 - H330,Aquatic Acute 1 - H400,Aquatic Chronic 1 - H410
Carboxin	1088	FU	A3	Approved	01/06/2011	31/05/2021	Reg. (EU) No 2019/324, Reg. (EU) No 540/2011 (, 2011/52/EU,, Reg. (EU) No 2018/1266)	Initially non included by Decision 2008/934. Included as from 1 June 2011 following re-submission for inclusion according to Reg. 33/2008.	HR	LV	EFSA	Reg. (EU) 2019/90 Reg. (EC) No 149/2008				0.008 mg/kg bw/day	11/52/EU		Not appl.	11/52/EU		0.055 mg/kg bw/day	11/52/EU					BG, CY, EE, ES, HR, PL, RO, UK
Carfentrazone-ethyl	1089	HB	C	Approved	01/08/2018	31/07/2033	Reg. (EU) 2018/1061, Reg. (EU) No 540/2011 (, 03/68/EC,, Reg. (EU) 2016/950,, Reg. (EU) 2017/841,, Reg. (EU) No 823/2012)	The original RMS was France.	BE	FR	EFSA	Reg. (EC) No 149/2008				0.03 mg/kg bw/day	Reg. (EU) 2018/1061		Not appl.	Reg. (EU) 2018/1061		0.4 mg/kg bw/day	Reg. (EU) 2018/1061			N, R50/53	Aquatic Acute 1 - H400,Aquatic Chronic 1 - H410	AT, BE, CZ, DE, EL, ES, FI, FR, HU, IE, IT, LU, MT, NL, PL, PT, SE, SK, UK
Carpropamide	2286	FU	B	Not Approved				Never notified and authorised in the EU
Cartap	1090	IN	A3	Not Approved			2002/2076					Reg. (EC) No 149/2008													JMPR 1995 - No ADI	N, R50/53	Aquatic Acute 1 - H400,Aquatic Chronic 1 - H410
Carvone	1091	PG	C	Approved	01/08/2019	31/07/2034	Reg. (EU) 2019/706, Reg. (EU) 2020/653, Reg. (EU) No 540/2011 (, 08/44/EC,, Reg. (EU) 2018/917)		NL	SE	EFSA	Reg. (EU) 2016/1726				0.6 mg/kg bw/day	Reg.(EU) No 2019/706		Not appl.	Reg.(EU) No 2019/706		0.6 mg/kg bw/day	Reg.(EU) No 2019/706		AAOEL: Not applicable		Skin Sens. 1 - H317	DK, NL
Casein	1092		A4	Not Approved			2007/442		ES																JMPR 1968 - No ADI
Cerevisane	2301	PA	C	Approved	23/04/2015	23/04/2030	Reg. (EU) 2015/553		FR		EFSA	Reg. (EU) 2016/143			yes	Not appl.	Reg. (EU) 2015/553		Not appl.	Reg. (EU) 2015/553		Not appl.	Reg. (EU) 2015/553					AT, BE, DE, ES, FR, IT, NL, UK
Cetrimide	1093	HB	A3	Not Approved			2002/2076
Chinin hydrochlorid	1094		A4	Not Approved			2008/317		HU
Chinomethionat (aka quinomethionate)	1095	AC, FU	A3	Not Approved			2002/2076		DE							0.006 mg/kg bw/day	JMPR 1987									T, R25,Xn, R21,N, R50/53	Acute Tox. 4 - H302,Acute Tox. 4 - H312,Skin Sens. 1 - H317,Eye Irrit. 2 - H319,Acute Tox. 4 - H332,Repr. 2 - H361f,STOT RE 2 - H373,Aquatic Acute 1 - H400,Aquatic Chronic 1 - H410
Chitosan hydrochloride	1096	EL	C	Approved	01/07/2014		Reg. (EU) No 540/2011, Reg. (EU) No 563/2014				EFSA	Reg. (EU) 2015/165		yes		Not appl.	Reg. (EU) No 563/2014		Not appl.	Reg. (EU) No 563/2014		Not appl.	Reg. (EU) No 563/2014
Chlobenthiazone	2290	FU	B	Not Approved				Never notified and authorised in the EU
Chlomethoxyfen	1097	HB	A3	Not Approved			2002/2076
Chloral-bis-acylal	1098	PG	A2	Not Approved			2002/2076
Chloral-semi-acetal	1100	HB	A2	Not Approved			2002/2076
Chloralose	1099	RO	A4	Not Approved			2007/442	Rodenticide								mg/kg bw/day			mg/kg bw/day			mg/kg bw/day				Xn, R20/22	Acute Tox. 3 - H301,Acute Tox. 4 - H332,STOT SE 3 - H336,Aquatic Acute 1 - H400,Aquatic Chronic 1 - H410
Chloramben	1101	HB	A3	Not Approved			2002/2076
Chlorantraniliprole	1102	IN	C	Approved	01/05/2014	30/04/2024	Reg. (EU) No 1199/2013, Reg. (EU) No 540/2011 (, 2007/560/EC)		IE	DE	EFSA	Reg. (EU) 2019/50 Reg. (EU) 2018/687 Regulation (EU) 2017/1016 Reg. (EU) 2016/567 Reg. (EU) 2015/845 Reg. (EU) No 36/2014 Reg. (EU) No 241/2013 Reg. (EU) No 441/2012 Reg. (EU) No 978/2011 Reg. (EU) No 460/2011 Reg. (EC) No 459/2010 Reg. (EC) No 839/2008				1.56 mg/kg bw/day	EFSA 2013		Not appl.	EFSA 2013		0.36 mg/kg bw/day	EFSA 2013					AT, BE, BG, CY, CZ, DE, EL, ES, FR, HR, HU, IE, IT, LU, MT, NL, PL, PT, RO, SI, SK, UK
Chlorates (incl. Mg, Na, K chlorates)	1103	HB	A3	Not Approved			2008/865	Substance fulfilling criteria Annex VI Reg 1490/2002.	FR		COM	Reg. (EU) 2020/749				mg/kg bw/day			mg/kg bw/day			mg/kg bw/day
Chlorbenside	1104		B	Not Approved				Never notified and authorised in the EU				Reg. (EC) No 149/2008
Chlorbromuron	1105	HB	A3	Not Approved			2002/2076
Chlorbufam	1106	HB	A3	Not Approved			2002/2076					Reg. (EU) 2015/868 Reg. (EC) No 149/2008
Chlordane	1107		B	Not Approved			850/2004	Banned				Reg. (EC) No 149/2008				0.0005 mg/kg bw/day	JMPR 1994								provisional adi	Carc. Cat. 3, R40,Xn, R21/22,N, R50/53	Acute Tox. 4 - H302,Acute Tox. 4 - H312,Carc. 2 - H351,Aquatic Acute 1 - H400,Aquatic Chronic 1 - H410
Chlordecone	1108		B	Not Approved			850/2004	Banned				Reg. (EC) No 839/2008 Reg. (EC) No 149/2008														Carc. Cat. 3, R40,T, R24/25,N, R50/53	Acute Tox. 3 - H301,Acute Tox. 3 - H311,Carc. 2 - H351,Aquatic Acute 1 - H400,Aquatic Chronic 1 - H410
Chloretazate (ISO: karetazan)	1109	PG	A3	Not Approved			2002/2076
Chlorethoxyfos	2129	IN	B	Not Approved				Never notified and authorised in the EU
Chlorfenapyr	1110	IN, AC	C	Not Approved			2001/697/EC		ES			Reg. (EU) No 899/2012 Reg. (EC) No 149/2008				0.015 mg/kg bw/day	ECCO 99		0.015 mg/kg bw	ECOO 99						T, R23,Xn, R22,N, R50/53	Acute Tox. 4 - H302,Acute Tox. 3 - H331,Aquatic Acute 1 - H400,Aquatic Chronic 1 - H410
Chlorfenprop	1111	HB	A2	Not Approved			2002/2076
Chlorfenson (aka chlorfenizon)	1112	IN, AC	A3	Not Approved			2002/2076					Reg. (EC) No 149/2008				0.01 mg/kg bw/day	JMPR 1965									Xn, R22,Xi, R38,N, R50/53	Acute Tox. 4 - H302,Skin Irrit. 2 - H315,Aquatic Acute 1 - H400,Aquatic Chronic 1 - H410
Chlorfenvinphos	1113	IN	A2	Not Approved			2002/2076	Essential use 835/2004	DE			Reg. (EU) No 1138/2013 Reg. (EU) No 310/2011 Reg. (EC) No 149/2008				0.0005 mg/kg bw/day	JMPR 1994								0.0005 AUS 1998	T+, R28,T, R24,N, R50/53	Acute Tox. 2 - H300,Acute Tox. 3 - H311,Aquatic Acute 1 - H400,Aquatic Chronic 1 - H410
Chlorfluazuron	1114	IN	A3	Not Approved			2002/2076
Chlorflurenol (chlorflurecol)	1115	PG	A3	Not Approved			2004/129/EC
Chlorhydrate of poly(iminino imido biguanidine)	1116	FU, BA	A4	Not Approved			2004/129/EC																		JMPR 1968 - No ADI
Chloridazon (aka pyrazone)	1117	HB	A3	Not Approved			(2008/41,, Reg. (EU) No 540/2011)		DE	PL	EFSA	Reg. (EU) 2016/1015 Reg. (EC) No 839/2008 Reg. (EC) No 149/2008				0.1 mg/kg bw/day	Dir 08/41		Not appl.	Dir 08/41		0.2 mg/kg bw/day	Dir 08/41			N, R50/53	Skin Sens. 1 - H317,Aquatic Acute 1 - H400,Aquatic Chronic 1 - H410	BE, FR, HR, HU, NL, PL, RO, SK, UK
Chlorimuron	2303	HB	B	Not Approved				Never notified and authorised in the EU
Chlorine dioxide	2029	FU	B	Not Approved				Never notified and authorised in the EU								mg/kg bw/day			mg/kg bw/day			mg/kg bw/day				T+, R26,C, R34,O, R8,N, R50	Press. Gas - /,Ox. Gas 1 - H270,Skin Corr. 1B - H314,Acute Tox. 2 - H330,Aquatic Acute 1 - H400
Chlormephos	1118	IN	A2	Not Approved			2002/2076																			T+, R27/28,N, R50/53	Acute Tox. 2 - H300,Acute Tox. 1 - H310,Aquatic Acute 1 - H400,Aquatic Chronic 1 - H410
Chlormequat	1119	PG	A3	Approved	01/12/2009	30/11/2021	2010/2/EU, Reg. (EU) No 540/2011	Reg. (EU) 2017/555The original RMS was UK.	AT	IT	EFSA	Reg. (EU) 2019/1561 Reg. (EU) 2019/552 Reg. (EU) 2017/693 Reg. (EU) No 737/2014 Reg. (EC) No 822/2009 (Corrigendum) Reg. (EC) No 839/2008 Reg. (EC) No 149/2008				0.04 mg/kg bw/day	EFSA 08		0.09 mg/kg bw	EFSA 08		0.04 mg/kg bw/day	EFSA 08		ARfD 0,05 ADI 0,05 JMPR 2000	Xn, R21/22	Acute Tox. 4 - H302,Acute Tox. 4 - H312	AT, BE, BG, CZ, DE, DK, EL, ES, FI, FR, HR, HU, IE, IT, LT, LU, LV, NL, PL, PT, RO, SE, SI, SK, UK
Chlorobenzilate	1120	AC	A2	Not Approved			2002/2076					Reg. (EC) No 149/2008				0.02 mg/kg bw/day	JMPR 1980									Xn, R22,N, R50/53	Acute Tox. 4 - H302,Aquatic Acute 1 - H400,Aquatic Chronic 1 - H410
Chloroneb	2023	FU	B	Not Approved				Never notified and authorised in the EU
Chlorophacinone	1121	RO	A4	Not Approved			2007/442	Rodenticide	PT							mg/kg bw/day			mg/kg bw/day			mg/kg bw/day				T+, R27/28,T, R23,T, R48/24/25,N, R50/53	Acute Tox. 1 - H300,Acute Tox. 1 - H310,Acute Tox. 1 - H330,Repr. 1B - H360D,STOT RE 1 - H372,Aquatic Acute 1 - H400,Aquatic Chronic 1 - H410
Chlorophylline	1122	FU, BA	A4	Not Approved			2004/129/EC
Chloropicrin	1123	FU	C	Pending			Reg. (EU) No 1381/2011 (, 2008/934)	Admissible application according to Article 9 of Regulation (EC) No 1107/2009. Date of admissibility: 18/06/2014.Former RMS: UK	IT		EFSA	Reg. (EU) 2015/603 Reg. (EC) No 839/2008				0.001 mg/kg bw/day	EFSA 11		0.001 mg/kg bw	EFSA 11		0.001 mg/kg bw/day	EFSA 11		JMPR 1965 - No ADI
Chloropropylate	1124	AC	A3	Not Approved			Reg. (EC) No 2076/2002																		JMPR 1972 - Temporary ADI withdrawn
Chlorothalonil	1125	FU	A1	Not Approved			Reg. (EU) 2019/677 (, 05/53/EC,, Reg. (EU) 2017/1511,, Reg. (EU) 2018/1262,, Reg. (EU) No 533/2013,, Reg. (EU) No 540/2011)	Withdrawal authorisations by 20&nbsp;November 2019.Max period of grace: 20&nbsp;May 2020.	NL	BE	EFSA	Reg. (EU) 2016/67 Reg. (EU) No 1146/2014 Reg. (EU) No 441/2012 Reg. (EU) No 765/2010 Reg. (EC) No 839/2008 Reg. (EC) No 149/2008				0.015 mg/kg bw/day	Reg. (EU) 2019/677		0.05 mg/kg bw	Reg. (EU) 2019/677		0.003 mg/kg bw/day	Reg. (EU) 2019/677		ADI 0,03 JMPR 1994/ AAOEL: 0.01 mg/kg bw	Carc. Cat. 3, R40,T+, R26,Xi, R37,Xi, R41,N, R50/53	Skin Sens. 1 - H317,Eye Dam. 1 - H318,Acute Tox. 2 - H330,STOT SE 3 - H335,Carc. 2 - H351,Aquatic Acute 1 - H400,Aquatic Chronic 1 - H410	BE, CY, CZ, FI, IT, MT, PL, PT, RO, SK, UK
Chlorotoluron	1126	HB	A1	Approved	01/03/2006	31/10/2020	05/53/EC, Reg. (EU) 2019/1589, Reg. (EU) No 540/2011 (, Reg. (EU) 2017/1511,, Reg. (EU) 2018/1262,, Reg. (EU) No 533/2013)	The original RMS was Spain.	BG	FR	COM	Reg. (EU) No 87/2014 Reg. (EC) No 149/2008	two PBT criteria endocrine disrupting properties			0.04 mg/kg bw/day	Dir 05/53		Not appl.	Dir 05/53		0.215 mg/kg bw/day	Dir 05/53			Carc. Cat. 3, R40,Repr. Cat. 3, R63,N, R50/53	Carc. 2 - H351,Repr. 2 - H361d,Aquatic Acute 1 - H400,Aquatic Chronic 1 - H410	AT, BE, BG, CZ, DE, EE, EL, ES, FR, HR, HU, IE, IT, LV, PL, PT, RO, SI, SK, UK
Chloroxuron	1127	HB	A2	Not Approved			2002/2076					Reg. (EU) 2015/868 Reg. (EC) No 149/2008													0.004 AUS 1992
Chlorphonium chloride	1128	PG	A3	Not Approved			2002/2076																			T, R25,Xn, R21,Xi, R36/38	Acute Tox. 3 - H301,Acute Tox. 4 - H312,Skin Irrit. 2 - H315,Eye Irrit. 2 - H319
Chlorpropham	1129	PG, HB	A1	Not Approved			Reg. (EU) 2019/989 (, 04/20/EC,, Reg. (EU) 2017/841,, Reg. (EU) 2018/917,, Reg. (EU) No 540/2011)	Withdrawal of authorisations by 8&nbsp;January 2020.Max. period of grace: 8&nbsp;October 2020.	NL	ES	EFSA	Reg. (EU) No 79/2014 Reg. (EC) No 149/2008				0.05 mg/kg bw/day	Reg. (EU) No 2019/989		0.5 mg/kg bw	Reg. (EU) No 2019/989		0.05 mg/kg bw/day	Reg. (EU) No 2019/989		AAOEL: 0.5 mg/kg bw	Carc. Cat. 3, R40,Xn, R48/22,N, R51/53	Carc. 2 - H351,STOT RE 2 - H373,Aquatic Chronic 2 - H411	BE, CY, DK, EE, EL, FR, HR, LU, MT, PL, PT, RO, SE, SI, UK
Chlorpyrifos	1130	IN, AC	A1	Not Approved			Reg. (EU) 2020/18 (, 05/72/EC,, Reg. (EU) 2018/1796,, Reg. (EU) 84/2018,, Reg. (EU) No 540/2011,, Reg. (EU) No 762/2013)	The Standing Committee took note of the new toxicological reference values in March 2015Withdrawal of authorisations by 16 February 2020.Max. period of grace:&nbsp;16 April 2020.	ES	PL	EFSA	Reg. (EU) 2018/686 Reg. (EU) 2016/60 Reg. (EC) No 839/2008 Reg. (EC) No 149/2008				0.001 mg/kg bw/day	EFSA 2014		0.005 mg/kg bw	EFSA 2014		0.001 mg/kg bw/day	EFSA 2014		ADI 0,01 ARfD 0,1 JMPR 2004	T, R25,N, R50/53	Acute Tox. 3 - H301,Aquatic Acute 1 - H400,Aquatic Chronic 1 - H410	AT, BG, CY, EE, FR, HR, HU, IT, MT, NL, PL, PT, RO, SK, UK
Chlorpyrifos-methyl	1131	IN, AC	A1	Not Approved			Reg. (EU) 2020/17 (, 05/72/EC,, Reg. (EU) 2018/1796,, Reg. (EU) 84/2018,, Reg. (EU) No 540/2011,, Reg. (EU) No 762/2013)	Withdrawal of authorisations by 16 February 2020.Max. period of grace:&nbsp;16 April 2020.	ES	PL	EFSA	Reg. (EU) 2018/686 Reg. (EU) 2018/70 Reg. (EC) No 839/2008 Reg. (EC) No 149/2008				0.01 mg/kg bw/day	Dir 05/72		0.1 mg/kg bw	Dir 05/72		0.01 mg/kg bw/day	Dir 05/72		ARfD unnecessary ADI 0,01 JMPR 2001	N, R50/53	Skin Sens. 1 - H317,Aquatic Acute 1 - H400,Aquatic Chronic 1 - H410	AT, BE, BG, CY, FR, HU, IE, IT, PL, PT, RO, SI, SK, UK	MT
Chlorsulfuron	1132	HB	A3	Not Approved			(2009/77/EC,, Reg. (EU) No 540/2011)		PL	EL	EFSA	Reg. (EC) No 149/2008				0.2 mg/kg bw/day	Dir 09/77		Not appl.	Dir 09/77		0.43 mg/kg bw/day	Dir 09/77			N, R50/53	Aquatic Acute 1 - H400,Aquatic Chronic 1 - H410	BG, CZ, EL, IT, PL, RO, SK
Chlorthal-dimethyl	1133	HB	A3	Not Approved			2009/715/EC		EL		EFSA	Reg. (EU) No 899/2012 Reg. (EC) No 839/2008 Reg. (EC) No 149/2008				0.01 mg/kg bw/day	DAR ´07		0.5 mg/kg bw	DAR ´07
Chlorthiamid	1134	HB	A3	Not Approved			2002/2076					Reg. (EU) No 899/2012 Reg. (EC) No 149/2008														Xn, R22	Acute Tox. 4 - H302
Chlorthiophos	1135	IN	A2	Not Approved			2002/2076									mg/kg bw/day			mg/kg bw/day			mg/kg bw/day			0.0002 AUS 1978	T+, R28,T, R24,N, R50/53	Acute Tox. 2 - H300,Acute Tox. 3 - H311,Aquatic Acute 1 - H400,Aquatic Chronic 1 - H410
Chlozolinate	1136	FU	A1	Not Approved			2000/626/EC		EL		COM	Reg. (EU) 2015/868 Reg. (EC) No 149/2008				0.1 mg/kg bw/day	ECCO 1999									Carc. Cat. 3, R40,N, R51/53	Carc. 2 - H351,Aquatic Chronic 2 - H411
Cholecalciferol	1137	RO	A4	Not Approved			2004/129/EC		ES							mg/kg bw/day			mg/kg bw/day			mg/kg bw/day					Acute Tox. 2 - H300,Acute Tox. 2 - H310,Acute Tox. 2 - H330,STOT RE 1 - H372
Choline chloride	1138	RO	A4	Not Approved			2004/129/EC		CZ
Choline, K & Na salts of maleic hydrazide with > 1 mg/kg free hydrazine	1139		B	Not Approved			79/117/EEC	Banned								0.3 mg/kg bw/day	JMPR 1996								adi/mrl is for maleic hydrazide
Chromafenozide	1140	IN	C	Approved	01/04/2015	31/03/2025	Reg. (EU) No 51/2015 (, Dossier complete 06/586/EC)		HU		EFSA	Regulation (EU) 2015/401 Reg. (EC) No 839/2008				0.27 mg/kg bw/day	Reg. (EU) No 51/2015		Not appl.	Reg. (EU) No 51/2015		0.26 mg/kg bw/day	Reg. (EU) No 51/2015
Chromobacterium subtsugae PRAA4-1T	2385	IN	C	Not Approved				Admissible application according to Article 9 of Regulation (EC) No 1107/2009. Date of admissibility: 17/07/2015Application withdrawn	NL							mg/kg bw/day			mg/kg bw/day			mg/kg bw/day
Cinidon ethyl	1141	HB	C	Not Approved			Reg. (EU) No 1134/2011 (, 02/64/EC,, Reg. (EU) No 540/2011)	Non renewal voted in September 2011. Max period of grace: 31 March 2014.	HU	UK	COM	Reg. (EU) 2017/170 Reg. (EC) No 149/2008				0.01 mg/kg bw/day	02/64/EC		Not appl.	02/64/EC		0.02 mg/kg bw/day	02/64/EC			Carc. Cat. 3, R40,N, R50/53	Skin Sens. 1 - H317,Carc. 2 - H351,Aquatic Acute 1 - H400,Aquatic Chronic 1 - H410	NL
Cinosulfuron	1142	HB	A3	Not Approved			2004/129/EC
cis-Zeatin	1143	PG	A4	Not Approved			2007/442	Plant extract
Citrus extract	1144		B	Not Approved			Reg 647/2007	Never notified and authorised in the EU
Citrus extract/grapefruit extract	1145		A4	Not Approved			2007/442		DK
Citrus extract/grapefruit seed extract	1146		A4	Not Approved			2007/442
Clayed charcoal	2490	ST	C	Approved	31/03/2017		Reg. (EU) 2017/428	Function: protectant			EFSA	Reg. (EU) 2017/1777		yes		mg/kg bw/day			mg/kg bw/day			mg/kg bw/day
Clethodim	1147	HB	A3	Approved	01/06/2011	31/05/2023	Reg. (EU) No 2018/1266, Reg. (EU) No 540/2011, Reg. (EU) No 87/2012 (, 2008/934/EC,, 2011/21/EU)		SE	LT	EFSA	Reg. (EC) No 839/2008 Reg. (EC) No 149/2008				0.16 mg/kg bw/day	EFSA 11		Not appl.	EFSA 11		0.2 mg/kg bw/day	EFSA 11		ADI 0,01 ARfD unnecessary JMPR 1999		Acute Tox. 4 - H302,Skin Sens. 1 - H317,Aquatic Chronic 3 - H412	AT, BE, BG, CY, CZ, DE, EE, EL, ES, FI, FR, HR, HU, IE, IT, LT, LU, LV, NL, PL, PT, RO, SE, SK, UK
Clodinafop	1148	HB	A2	Approved	01/02/2007	30/04/2021	Reg. (EU) 2020/421, Reg. (EU) No 540/2011 (, 06/39/EC,, Reg. (EU) 2018/524,, Reg. (EU) 2019/168,, Reg. (EU) No 487/2014)	The original RMS was the Netherlands.	EL	DE	EFSA	Reg. (EU) No 777/2013 Reg. (EC) No 149/2008				0.003 mg/kg bw/day	Dir 06/39		0.05 mg/kg bw	Dir 06/39		0.026 mg/kg bw/day	Dir 06/39			Xn, R22,Xn, R48/22,N, R50/53	Acute Tox. 4 - H302,Skin Sens. 1 - H317,STOT RE 2 - H373,Aquatic Acute 1 - H400,Aquatic Chronic 1 - H410	BG, CY, DE, DK, EL, ES, FR, HR, IE, IT, NL, PL, PT, RO, UK
Clofencet	1149	PG	A3	Not Approved			2004/129/EC
Clofentezine	1150	AC	A3	Approved	01/01/2009	31/12/2020	2010/39/EU, Reg (EU) 2019/1589, Reg. (EU) No 540/2011 (, Reg (EU) 2018/1796)	Original inclusion Directive 2008/69/EC</a> The original RMS was the	ES	NL	EFSA	Reg. (EU) 2015/846 Reg. (EC) No 839/2008 Reg. (EC) No 149/2008				0.02 mg/kg bw/day	Dir 08/69		Not appl.	Dir 08/69		0.01 mg/kg bw/day	Dir 08/69		ADI 0,02 ARfD unnecessary JMPR 2005			BE, BG, CY, DE, EL, ES, HR, IE, IT, LU, NL, PL, PT, RO, SI, SK, UK
Clomazone	1151	HB	A3	Approved	01/11/2008	31/10/2020	2007/76, Reg. (EU) 2019/1589, Reg. (EU) No 540/2011 (, Reg. (EU) 2018/1262)		DK	DE	EFSA	Reg. (EU) 2019/50 Reg. (EU) No 777/2013 Reg. (EC) No 1050/2009 Reg. (EC) No 839/2008				0.133 mg/kg bw/day	Dir 07/76		Not appl.	Dir 07/76		0.133 mg/kg bw/day	Dir 07/76					AT, BE, BG, CY, CZ, DE, DK, EE, EL, ES, FR, HR, HU, IE, IT, LT, LU, LV, MT, NL, PL, PT, RO, SE, SI, SK, UK
Clomeprop	2100	HB	B	Not Approved				Never notified and authorised in the EU
Clonostachys rosea strain J1446 (Gliocladium catenulatum strain J1446)	1435	FU	C	Approved	01/04/2019	31/03/2034	Reg. (EU) 2019/151, Reg. (EU) No 540/2011 (, 05/2/EC,, Reg. (EU) 2017/841,, Reg. (EU) No 2018/917)		HU	NL	EFSA	Reg. (EU) 2019/977			yes	Not appl.	Reg. (EU) 2019/151		Not appl.	Reg. (EU) 2019/151		Not appl.	Reg. (EU) 2019/151					AT, BE, CY, DE, EE, ES, FI, FR, IE, LV, NL, PL, SE, SI, UK
Clopyralid	1152	HB	A2	Approved	01/05/2007	30/04/2021	Re. (EU) 2020/421, Reg. (EU) No 540/2011 (, 06/64/EC,, Reg. (EU) 2018/524,, Reg. (EU) 2019/168,, Reg. (EU) No 678/2014)		FI	PL	EFSA	Reg. (EU) 2018/1514 Reg. (EU) No 322/2012 Reg. (EC) No 839/2008 Reg. (EC) No 149/2008				0.15 mg/kg bw/day	Dir 06/64		Not appl.	Dir 06/64		1 mg/kg bw/day	Dir 06/64		0.5 AUS 1982	Xi, R41	Eye Dam. 1 - H318	AT, BE, BG, CY, CZ, DE, DK, EE, EL, ES, FI, FR, HR, HU, IE, IT, LT, LU, LV, NL, PL, PT, RO, SE, SI, SK, UK
Cloquintocet mexyl	1153	Safener	B	Not PPP				Not in the scope Dir. 91/414/EEC (not a plant protection product)																				AT, BE, DE, EE, EL, FR, IT, LU, PT, RO, SK, UK
Clothianidin	1154	IN	C	Not Approved			(06/41/EC,, 2010/21/EU,, Reg. (EU) No 1136/2013,, Reg. (EU) No 2018/784,, Reg. (EU) No 485/2013,, Reg. (EU) No 540/2011,, Reg. (EU) No 84/2018)	The original RMS was Belgium.	DE	ES	EFSA	Reg. (EU) 2017/671 Reg. (EU) 2016/156 Reg. (EU) No 500/2013 Reg. (EU) No 441/2012 Reg. (EU) No 765/2010 Reg. (EC) No 839/2008				0.097 mg/kg bw/day	06/41/EC		0.1 mg/kg bw	06/41/EC		0.1 mg/kg bw/day	06/41/EC			Xn, R22,N, R50/53	Acute Tox. 4 - H302,Aquatic Acute 1 - H400,Aquatic Chronic 1 - H410	DK, HU, NL, PL, RO
Conifer needle powder	1155		A4	Not Approved			2007/442
Coniothyrium minitans Strain CON/M/91-08 (DSM 9660)	1156	FU	C	Approved	01/08/2017	31/07/2032	Reg. (EU) 2017/842, Reg. (EU) No 540/2011 (, 03/79/EC,, Reg. (EU) 2016/950,, Reg. (EU) No 823/2012)	The original RMS was Germany.	NL	EE	EFSA	Reg. (EC) No 839/2008			yes	Not appl.	Reg. (EU) 2017/842		Not appl.	Reg. (EU) 2017/842		Not appl.	Reg. (EU) 2017/842					AT, BE, CZ, DE, DK, EL, ES, FR, HU, IE, IT, LU, NL, PL, PT, SE, SK, UK
Copper complex: 8-hydroxyquinolin with salicylic acid	1157		A4	Not Approved			2007/442					Reg. (EC) No 149/2008
Copper compounds	1158	BA, FU	A3	Approved	01/01/2019	31/12/2025	2009/37/EC, Reg. (EU) No 2018/1981, Reg. (EU) No 232/2015, Reg. (EU) No 540/2011 (, Reg.(EU) No 84/2018)		FR	DE	EFSA	Reg. (EC) No 149/2008	two PBT criteria			0.15 mg/kg bw/day	Reg. (EU) 2018/1981		Not appl.	Reg. (EU) 2018/1981		0.08 mg/kg bw/day	Reg. (EU) 2018/1981		0,5 JECFA 1982			AT, BG, CY, DE, FR, HR, HU, IT, LU, MT, PL, PT, RO
Copper hydroxide	1159	BA, FU	A3	Approved	01/01/2019	31/12/2025	2009/37/EC, Reg. (EU) No 2018/1981, Reg. (EU) No 232/2015, Reg. (EU) No 540/2011 (, Reg.(EU) No 84/2018)		FR	DE	EFSA	Reg. (EC) No 149/2008	two PBT criteria			mg/kg bw/day			mg/kg bw/day			mg/kg bw/day			0,5 JECFA 1982			BE, BG, CY, CZ, DE, EL, ES, HR, HU, IT, LT, LU, LV, MT, PL, PT, RO, SI, SK
Copper oxide	1169	BA, FU	A3	Approved	01/01/2019	31/12/2025	2009/37/EC, Reg. (EU) No 2018/1981, Reg. (EU) No 232/2015, Reg. (EU) No 540/2011 (, Reg.(EU) No 84/2018)		FR	DE	EFSA	Reg. (EC) No 149/2008	two PBT criteria			mg/kg bw/day			mg/kg bw/day			mg/kg bw/day			0,5 JECFA 1982			BG, CY, EL, ES, HR, HU, IT, PL, PT, SI
Copper oxychloride	1160	BA, FU	A3	Approved	01/01/2019	31/12/2025	2009/37/EC, Reg. (EU) No 2018/1981, Reg. (EU) No 232/2015, Reg. (EU) No 540/2011 (, Reg.(EU) No 84/2018)		FR	DE	EFSA	Reg. (EC) No 149/2008	two PBT criteria			mg/kg bw/day			mg/kg bw/day			mg/kg bw/day			0,5 JECFA 1982			BE, BG, CY, CZ, DE, EL, ES, HR, HU, IE, IT, LU, MT, PL, PT, RO, SI, SK, UK
Corn steep liquor	1161		A4	Not Approved			2004/129/EC		IT
COS-OGA	2313	FU	C	Approved	22/04/2015	22/04/2030	Reg. (EU) 2015/543		BE	FR	EFSA	Reg. (EU) 2016/143			yes	Not appl.	Reg. (EU) 2015/543		Not appl.	Reg. (EU) 2015/543		Not appl.	Reg. (EU) 2015/543					AT, BE, BG, CY, DE, EL, ES, FR, IT, NL, PL, PT, UK
Coumachlor	1162	RO	A4	Not Approved			2004/129/EC		PL																	Xn, R48/22	STOT RE 2 - H373,Aquatic Chronic 3 - H412
Coumafuryl	1163	RO	A4	Not Approved			2004/129/EC																			T, R25,T, R48/25	Acute Tox. 3 - H301,STOT RE 1 - H372,Aquatic Chronic 3 - H412
Coumaphos	2130	IN	B	Not Approved				Never notified and authorised in the EU				Reg. (EU) 2017/623				mg/kg bw/day			mg/kg bw/day			mg/kg bw/day
Coumatetralyl	1164	RO	A4	Not Approved			2004/129/EC									mg/kg bw/day			mg/kg bw/day			mg/kg bw/day				T+, R27/28,T, R48/24/25	Acute Tox. 2 - H300,Acute Tox. 3 - H311,Acute Tox. 2 - H330,Repr. 1B - H360D,STOT RE 1 - H372,Aquatic Chronic 1 - H410
Cresylic acid	1165	ST, FU	A3	Not Approved			2005/303		NL
Crimidine	1166	RO	A4	Not Approved			2004/129/EC																			T+, R28	Acute Tox. 2 - H300
Cryolite	2254	IN	B	Not Approved				Never notified and authorised in the EU
Cufraneb	1167	FU	A3	Not Approved			2002/2076
Cumylphenol	1168		A4	Not Approved			2007/442
Cyanamide (H & Ca cyanamide)	1170	PG, HB	A3	Not Approved			2008/745	Substance fulfilling criteria Annex VI Reg 1490/2002. Application resubmitted for inclusion (Reg 33/2008).	DE		EFSA	Reg. (EU) No 1126/2014 Reg. (EC) No 149/2008				0.002 mg/kg bw/day	EFSA 10		0.05 mg/kg bw	EFSA 10		0.002 mg/kg bw/day	EFSA 10			T, R25,Xn, R21,Xi, R36/38	Acute Tox. 3 - H301,Acute Tox. 3 - H311,Skin Corr. 1 - H314,Skin Sens. 1 - H317,Eye Dam. 1 - H318,Carc. 2 - H351,Repr. 2 - H361fd,STOT RE 2 - H373,Aquatic Chronic 3 - H412
Cyanazine	1171	HB	A2	Not Approved			2002/2076		SE																0.002 AUS 1986	Xn, R22,N, R50/53	Acute Tox. 4 - H302,Aquatic Acute 1 - H400,Aquatic Chronic 1 - H410
Cyanides: calcium, hydrogen, sodium	1172	IN, RO	A4	Not Approved			2004/129/EC					Reg. (EC) No 149/2008
Cyantraniliprole	2278	IN	C	Approved	14/09/2016	14/09/2026	Reg. (EU) 2016/1414, Reg. (EU) No 540/2011	Admissible application according to Article 9 of Regulation (EC) No 1107/2009. Date of admissibility: 10/08/2011	UK	FR	EFSA	Reg. (EU) 2018/832 Reg. (EU) 2017/626 Reg. (EU) 2017/171 Reg. (EU) 2015/845				0.01 mg/kg bw/day	Reg. (EU) 2016/1414		Not appl.	Reg. (EU) 2016/1414		0.007 mg/kg bw/day	Reg. (EU) 2016/1414					BE, BG, CZ, DE, ES, FR, HU, IE, NL, PL, PT, RO, SE, SI, SK, UK
Cyazofamid	1173	FU	C	Approved	01/07/2003	31/07/2020	03/23/EC, Reg. (EU) 2019/707, Reg. (EU) No 540/2011, Reg. (EU) No 823/2012 (, Reg. (EU) 2016/950,, Reg. (EU) 2017/841,, Reg. (EU) 2018/917)		FR	LV	COM	Reg. (EU) 2019/1015 Reg. (EU) 2016/486 Reg. (EU) 2016/1 Regulation (EU) 2015/401 Reg. (EU) No 398/2014 Reg. (EU) No 897/2012 Reg. (EC) No 149/2008				0.17 mg/kg bw/day	03/23/EC		Not appl.	03/23/EC		0.3 mg/kg bw/day	03/23/EC			N, R50/53	Aquatic Acute 1 - H400,Aquatic Chronic 1 - H410	AT, BE, BG, CY, CZ, DE, DK, EE, ES, FI, FR, HR, HU, IE, IT, LT, LU, LV, MT, NL, PL, PT, RO, SE, SI, SK, UK
Cyclanilide	1174	PG	C	Not Approved			Reg. (EU) No 1022/2011 (, 01/87/EC,, Reg. (EU) No 540/2011)	Non renewal voted in Sep 2011. Withdrawal authorisations by 30 Apr 2012. Max period of grace: 31 Oct 2013.	AT	EL	COM	Reg. (EU) No 1317/2013 Reg. (EC) No 149/2008				0.0075 mg/kg bw/day	01/87/EC		0.015 mg/kg bw	01/87/EC		0.0045 mg/kg bw/day	01/87/EC			Xn, R22,N, R51/53	Acute Tox. 4 - H302,Aquatic Chronic 2 - H411
Cyclaniliprole	2395	IN	C	Not Approved			Reg. (EU) 2017/357	Application withdrawn on 3 October 2016.	AT		EFSA	Reg. (EU) 2019/50				mg/kg bw/day			mg/kg bw/day			mg/kg bw/day
Cycloate	1175	HB	A3	Not Approved			2002/2076	Derogation HU (771/2004), Essential use 835/2004
Cycloxydim	1176	HB	A3	Approved	01/06/2011	31/05/2023	2011/4/EU, Reg.(EU) No 2018/1266, Reg.(EU) No 540/2011	Initially non included by Decision 2008/934. Included as from 1 June 2011 following re-submission for inclusion according to Reg. 33/2008	NL	DK	EFSA	Reg. (EU) 2016/486 Reg. (EU) No 491/2014 Reg. (EC) No 149/2008				0.07 mg/kg bw/day	EFSA 10		2 mg/kg bw	EFSA 10		0.1 mg/kg bw/day	EFSA 10				Repr. 2 - H361d	AT, BE, BG, CY, CZ, DE, DK, EE, EL, ES, FI, FR, HR, HU, IE, IT, LT, LU, LV, NL, PL, PT, RO, SE, SI, SK, UK
Cycluron	1177	HB	A3	Not Approved			2002/2076
Cydia pomonella Granulovirus (CpGV)	1178	IN	A4	Approved	01/05/2009	30/04/2021	2008/113, Reg. (EU) 2019/168, Reg. (EU) No 540/2011, Reg. (EU) No 880/2014	Substance fulfilling criteria Annex VI Reg. 2229/2004	DE	NL	EFSA	Reg. (EU) 2016/439				Not appl.	Dir 08/113		Not appl.	Dir 08/113		Not appl.	Dir 08/113					AT, BE, BG, CZ, DE, DK, EL, ES, FI, FR, HR, HU, IE, IT, LU, NL, PL, PT, RO, SE, SI, SK, UK
Cyenopyrafen	2069	IN	B	Not Approved				Never notified and authorised in the EU
Cyflufenamid	1179	FU	C	Approved	01/04/2010	31/03/2023	2009/154/EC, Reg. (EU) 2017/1527, Reg. (EU) No 540/2011	Reg. (EU) 2017/1527	DE	AT	EFSA	Reg.(EU) 2019/1559 Reg. (EU) 2017/171 Reg. (EU) No 737/2014 Reg. (EU) No 36/2014 Reg. (EU) No 978/2011 Reg. (EC) No 1050/2009 Reg. (EC) No 839/2008				0.04 mg/kg bw/day	09/154/EC		0.05 mg/kg bw	09/154/EC		0.03 mg/kg bw/day	09/154/EC					AT, BE, BG, CY, CZ, DE, EE, EL, ES, FR, HR, HU, IE, IT, LT, LU, LV, NL, PL, PT, RO, SE, SI, SK, UK
Cyflumetofen	2082	AC	C	Approved	01/06/2013	31/05/2023	Reg. (EU) No 2019/716, Reg. (EU) No 22/2013 (, Dossier complete 2010/244/EU)	The original RMS were Netherlands.Reg. (EU) No 2019/716 amended the Conditions of Approval:Plant protection products containing cyflumetofen shall only be authorised for uses where the level of metabolite&nbsp;B3 in groundwater is expected to be below 0,1&nbsp;&mu;g/L.Withdrawal authorisations by&nbsp;30&nbsp;November 2019. Max period of grace: 30 May 2020	ES	AT	EFSA	Reg. (EU) 2016/567				0.17 mg/kg bw/day	Reg. (EU) No 2019/716		Not appl.	Reg. (EU) No 2019/716		0.11 mg/kg bw/day	Reg. (EU) No 2019/716					BE, BG, CY, CZ, DE, EL, ES, FR, HR, IT, NL, PL, PT
Cyfluthrin	1180	IN, AC	A1	Not Approved			(03/31/EC,, Reg. (EU) No 460/2014,, Reg. (EU) No 540/2011,, Reg. (EU) No 823/2012)		DE		COM	Reg. (EU) 2016/1902 Reg. (EU) No 737/2014 Reg. (EU) No 491/2014 Reg. (EU) No 893/2010 Reg. (EC) No 839/2008 Reg. (EC) No 149/2008				0.003 mg/kg bw/day	Dir 03/31		0.02 mg/kg bw	Dir 03/31		0.02 mg/kg bw/day	Dir 03/31		ADI 0.02 JECFA&ECCO 1997ADI 0,003 EMEA 2001 - ADI: 0.04 ARfD: 0.04 JMPR 2006	T+, R28,T, R23,N, R50/53	Acute Tox. 2 - H300,Acute Tox. 3 - H331,Aquatic Acute 1 - H400,Aquatic Chronic 1 - H410
Cyhalofop-butyl	1181	HB	C	Approved	01/07/2017	30/06/2032	Reg. (EU) 2017/753, Reg. (EU) No 540/2011 (, 02/64/EC,, 2010/77/EU,, Reg. (EU) 2015/1885,, Reg. (EU) 2016/549)		IT	AT	EFSA	Reg. (EU) No 398/2014 Reg. (EC) No 149/2008				0.003 mg/kg bw/day	Reg. (EU) 2017/753		0.4 mg/kg bw/day	Reg. (EU) 2017/753		0.013 mg/kg bw/day	Reg. (EU) 2017/753					EL, ES, FR, IT, PT
Cyhalothrin	1182	IN	A1	Not Approved			94/643/EC				COM					0.005 mg/kg bw/day	EMEA 2001								0.005 JECFA 2004
Cyhexatin	1183	AC	A3	Not Approved			2008/296		IT			Reg. (EU) No 899/2012 Reg. (EC) No 149/2008				0.003 mg/kg bw/day	JMPR 2005		0.02 mg/kg bw	JMPR 2005					0,001 AUS 2000	Xn, R20/21/22,N, R50/53	Acute Tox. 4 - H302,Acute Tox. 4 - H312,Acute Tox. 4 - H332,Aquatic Acute 1 - H400,Aquatic Chronic 1 - H410
Cymoxanil	1184	FU	A3	Approved	01/09/2009	31/08/2021	2008/125, Reg. (EU) 2017/195, Reg. (EU) No 540/2011		LT	FI	EFSA	Reg. (EU) 2018/832 Reg. (EU) 2016/1785 Reg. (EU) No 978/2011 Reg. (EC) No 839/2008 Reg. (EC) No 149/2008				0.013 mg/kg bw/day	EFSA 08		0.08 mg/kg bw	EFSA 08		0.01 mg/kg bw/day	Dir 08/125			Xn, R22,N, R50/53	Acute Tox. 4 - H302,Skin Sens. 1 - H317,Repr. 2 - H361fd,STOT RE 2 - H373,Aquatic Acute 1 - H400,Aquatic Chronic 1 - H410	AT, BE, BG, CY, CZ, DE, DK, EE, EL, ES, FI, FR, HR, HU, IE, IT, LT, LU, MT, NL, PL, PT, RO, SE, SI, SK, UK
Cypermethrin	1185	IN, AC	A1	Approved	01/03/2006	31/10/2020	05/53/EC, Reg. (EU) 2019/1589, Reg. (EU) No 540/2011 (, Reg. (EU) 2017/1511,, Reg. (EU) 2018/1262,, Reg. (EU) No 533/2013)		BE	DE	COM	Reg. (EU) 2017/626 Reg. (EU) No 520/2011 Reg. (EC) No 459/2010 Reg. (EC) No 839/2008 Reg. (EC) No 149/2008				0.05 mg/kg bw/day	Dir 05/53		0.2 mg/kg bw	Dir 05/53		0.06 mg/kg bw/day	Dir 05/53		ARfD 0.05 EMEA 1999 ADI 0,02 JECFA 2004 - ADI: 0.02 ARfD: 0.04 JMPR 2006	Xn, R20/22,Xi, R37,N, R50/53	Acute Tox. 4 - H302,Acute Tox. 4 - H332,STOT SE 3 - H335,Aquatic Acute 1 - H400,Aquatic Chronic 1 - H410	AT, BE, BG, CY, CZ, DE, DK, EE, EL, ES, FI, FR, HR, HU, IE, IT, LT, LU, LV, MT, NL, PL, PT, RO, SE, SI, SK, UK
Cyproconazole	1186	FU	A3	Approved	01/06/2011	31/05/2021	2011/56/EU, Reg. (EU) No 540/2011	Initially non included by Decision 2008/934. Included as from 1 June 2011 following re-submission for inclusion according to Reg. 33/2008.	IE	EE	EFSA	Reg. (EU) 2018/70 Reg. (EU) 2017/171 Reg. (EU) No 1004/2013 Reg. (EU) No 34/2013 Reg. (EU) No 441/2012 Reg. (EU) No 270/2012 Reg. (EC) No 839/2008 Reg. (EC) No 149/2008	two PBT criteria			0.02 mg/kg bw/day	11/56/EU		0.02 mg/kg bw	11/56/EU		0.02 mg/kg bw/day	11/56/EU			Repr. Cat. 3, R63,Xn, R22,N, R50/53	Acute Tox. 3 - H301,Repr. 1B - H360D,STOT RE 2 - H373,Aquatic Acute 1 - H400,Aquatic Chronic 1 - H410	AT, BE, BG, CZ, DE, EE, EL, ES, FI, FR, HR, HU, IE, IT, LT, LV, MT, NL, PL, PT, RO, SI, SK, UK
Cyprodinil	1187	FU	A2	Approved	01/05/2007	30/04/2021	Reg. (EU) 2020/421, Reg. (EU) No 540/2011 (, 06/64/EC,, Reg. (EU) 2018/524,, Reg. (EU) 2019/168,, Reg. (EU) No 678/2014)		FR	BG	EFSA	Reg. (EU) 2019/1791 Reg. (EU) 2019/552 Reg. (EU) 2017/626 Reg. (EU) 2016/567 Reg. (EU) 2015/400 Reg. (EU) No 1004/2013 Reg. (EU) No 592/2012 Reg. (EU) No 508/2011 Reg. (EC) No 459/2010 Reg. (EC) No 822/2009 Reg. (EC) No 839/2008 Reg. (EC) No 149/2008	two PBT criteria			0.03 mg/kg bw/day	Dir 06/64		Not appl.	Dir 06/64		0.03 mg/kg bw/day	Dir 06/64		ARfD unnecessary ADI 0,03 JMPR 2003	N, R50/53	Skin Sens. 1 - H317,Aquatic Acute 1 - H400,Aquatic Chronic 1 - H410	AT, BE, BG, CY, CZ, DE, DK, EE, EL, ES, FI, FR, HR, HU, IE, IT, LT, LU, LV, MT, NL, PL, PT, RO, SE, SI, SK, UK
Cyprofuram	1188	FU	A3	Not Approved			2002/2076																			T, R25,Xn, R21,N, R50/53	Acute Tox. 3 - H301,Acute Tox. 4 - H312,Aquatic Acute 1 - H400,Aquatic Chronic 1 - H410
Cyprosulfamide	2484	PG, Safener	B	Not PPP												mg/kg bw/day			mg/kg bw/day			mg/kg bw/day						AT, BE, EE, EL, FR, IT, LU, PT
Cyromazine	1189	IN	A3	Not Approved			(2009/77/EC,, Reg. (EU) No 540/2011)		ES	IT	EFSA	Reg. (EU) 2016/1 Reg. (EU) No 61/2014 Reg. (EU) No 559/2011 Reg. (EC) No 839/2008 Reg. (EC) No 149/2008				0.06 mg/kg bw/day	Dir 09/77		0.1 mg/kg bw	Dir 09/77		0.06 mg/kg bw/day	Dir 09/77		0,02 EMEA 2001 ADI= 0,06, ARfD= 0,1 JMPR 2006			BE, BG, CY, EL, FR, IT, NL, PL, PT
DADZ (zinc-dimethylditiocarbamate)	1190	RE	A2	Not Approved			2002/2076
Dalapon	1191	HB	A3	Not Approved			2002/2076	Essential use				Reg. (EC) No 149/2008														Xi, R38,Xi, R41	Skin Irrit. 2 - H315,Eye Dam. 1 - H318,Aquatic Chronic 3 - H412
Daminozide	1192	PG	A1	Approved	01/03/2006	31/10/2020	05/53/EC, Reg. (EU) 2019/1589, Reg. (EU) No 540/2011 (, Reg. (EU) 2017/1511,, Reg. (EU) No 533/2013,, Reg.(EU) 2018/1262)	The original RMS was the Netherlands.	CZ	HU	COM	Reg. (EU) 2017/624 Reg. (EU) No 87/2014 Reg. (EC) No 149/2008				0.45 mg/kg bw/day	Dir 05/53		Not appl.	Dir 05/53		0.16 mg/kg bw/day	Dir 05/53					AT, BE, CY, CZ, DE, DK, EL, ES, FI, FR, HU, IE, IT, NL, PL, PT, SE, SI, UK
Dazomet	1193	NE, FU, HB, ST	A3	Approved	01/06/2011	31/05/2023	2011/53/EU, Reg. (EU) No 2018/1266, Reg. (EU) No 540/2011	Initially non included by Decision 2008/934. Included as from 1 June 2011 following re-submission for inclusion according to Reg. 33/2008.	BG	NL	EFSA	Reg. (EU) 2016/1 Reg. (EC) No 149/2008				0.01 mg/kg bw/day	11/53/EU		0.03 mg/kg bw	11/53/EU		0.015 mg/kg bw/day	11/53/EU		0,0005 AUS 1996	Xn, R22,Xi, R36,N, R50/53	Acute Tox. 4 - H302,Eye Irrit. 2 - H319,Aquatic Acute 1 - H400,Aquatic Chronic 1 - H410	AT, BE, BG, CZ, DE, EL, ES, FR, HR, HU, IT, LU, NL, PL, PT, RO, SI, SK, UK
DDT	1194		B	Not Approved			850/2004	Banned				Reg. (EC) No 149/2008				0.01 mg/kg bw/day	JMPR 2000		Not appl.	JMPR 2000					provisional adi	Carc. Cat. 3, R40,T, R25,T, R48/25,N, R50/53	Acute Tox. 3 - H301,Carc. 2 - H351,STOT RE 1 - H372,Aquatic Acute 1 - H400,Aquatic Chronic 1 - H410
delta-endotoxin of Bacillus thuringiensis	1196	IN	A3	Not Approved			2002/2076
Deltamethrin	1197	IN	A1	Approved	01/11/2003	31/10/2020	03/5/EC, Reg. (EU) 2019/1589, Reg. (EU) No 540/2011, Reg. (EU) No 823/2012 (, Reg. (EU) 2016/950,, Reg. (EU) 2017/1511,, Reg. (EU) 2018/1262)	The original RMS was Sweden.The former RMS was UK.	AT		COM	Reg. (EU) 2018/832 Reg. (EU) 2018/687 Regulation (EU) 2017/1016 Reg. (EU) 2016/1822 Reg. (EU) No 441/2012 Reg. (EU) No 524/2011 Reg. (EC) No 839/2008 Reg. (EC) No 149/2008				0.01 mg/kg bw/day	Dir 03/5		0.01 mg/kg bw	Dir 03/5		0.0075 mg/kg bw/day	Dir 03/5		ADI 0,01 ARfD 0,05 JMPR 2000	T, R23/25,N, R50/53	Acute Tox. 3 - H301,Acute Tox. 3 - H331,Aquatic Acute 1 - H400,Aquatic Chronic 1 - H410	AT, BE, BG, CY, CZ, DE, DK, EE, EL, ES, FI, FR, HR, HU, IE, IT, LT, LU, LV, MT, NL, PL, PT, RO, SE, SI, SK, UK
Demeton-S-methyl	1198	IN, AC	A2	Not Approved			2002/2076																		ADI 0,0003 JMPR 1989	T, R24/25,N, R51/53	Acute Tox. 3 - H301,Acute Tox. 3 - H311,Aquatic Chronic 2 - H411
Demeton-S-methyl sulphone	1199	IN	A2	Not Approved			2002/2076					Reg. (EU) No 899/2012 Reg. (EC) No 1097/2009 Reg. (EC) No 149/2008													ADI 0,0003 JMPR 1989	T, R25,Xn, R21,N, R51/53	Acute Tox. 3 - H301,Acute Tox. 4 - H312,Aquatic Chronic 2 - H411
Denathonium benzoate	1200	RE	A4	Approved	01/09/2009	31/08/2022	2008/127, Reg. (EU) 2017/195, Reg. (EU) No 540/2011, Reg. (EU) No 608/2012	Substance fulfilling criteria Annex VI Reg. 2229/2004	IT	PL	COM	Reg. (EU) 2019/973				Not appl.	Dir 08/127		Not appl.	Dir 08/127		Not appl.	Dir 08/127					BG, DE, MT, SE
Desmedipham	1201	HB	A1	Not Approved			Reg. (EU) 2019/1100 (, 04/58/EC,, Reg. (EU) 2017/841,, Reg. (EU) 2018/917,, Reg. (EU) 2019/707,, Reg. (EU) No 540/2011)	Withdrawal of authorisations: 1 January 2020&nbsp;Max. Grace period: 1 July 2020	FI	DK	EFSA	Reg. (EU) 2015/2075 Reg. (EC) No 149/2008				0.016 mg/kg bw/day	Reg. (EU) 2019/1100		0.05 mg/kg bw	Reg. (EU) 2019/1100		0.016 mg/kg bw/day	Reg. (EU) 2019/1100		AAOEL: 0.05 mg/kg bw	N, R50/53	Aquatic Acute 1 - H400,Aquatic Chronic 1 - H410	AT, BE, CZ, DK, EE, FI, FR, HR, PL, PT, RO, SE, SK, UK
Desmetryn	1202	HB	A3	Not Approved			2002/2076																			Xn, R21/22,N, R50/53	Acute Tox. 4 - H302,Acute Tox. 4 - H312,Aquatic Acute 1 - H400,Aquatic Chronic 1 - H410
Di-1-p-menthene B470	1203	PG	B	Not Approved			Reg 647/2007	Never notified and authorised in the EU
Di-allate	1206	HB	A2	Not Approved			2002/2076					Reg. (EU) 2015/868 Reg. (EC) No 149/2008														Carc. Cat. 3, R40,Xn, R22,N, R50/53	Acute Tox. 4 - H302,Carc. 2 - H351,Aquatic Acute 1 - H400,Aquatic Chronic 1 - H410
Diafenthiuron	1204	IN, AC	A3	Not Approved			2002/2076
Dialifos	1205	IN, AC	A2	Not Approved			2002/2076																		0.001 AUS 1978	T+, R28,T, R24,N, R50/53	Acute Tox. 2 - H300,Acute Tox. 3 - H311,Aquatic Acute 1 - H400,Aquatic Chronic 1 - H410
Diammonium phosphate	1207	AT	C	Approved	29/04/2016		Reg. (EU) 2016/548, Reg. (EU) No 540/2011 (, 2002/2076)				EFSA	Reg. (EU) 2016/1726		yes		Not appl.			Not appl.			Not appl.						FR
Diazinon	1208	IN, AC	A2	Not Approved			2007/393		PT		EFSA	Reg. (EU) No 834/2013 Reg. (EU) No 899/2012 Reg. (EC) No 839/2008 Reg. (EC) No 149/2008				0.0002 mg/kg bw/day	EFSA 06		0.025 mg/kg bw	EFSA 06		0.0002 mg/kg bw/day	EFSA 06		ARfD 0,03 - ADI 0,005 JMPR 2006	Xn, R22,N, R50/53	Acute Tox. 4 - H302,Aquatic Acute 1 - H400,Aquatic Chronic 1 - H410
Dicamba	1209	HB	A3	Approved	01/01/2009	31/12/2020	2008/69, Reg. (EU) 2019/1589, Reg. (EU) No 1100/2011, Reg. (EU) No 540/2011 (, Reg. (EU) 2018/1796)	Substance fulfilling criteria Annex V Reg 1490/2002	DK	RO	EFSA	Reg. (EU) 2015/845 Regulation (EU) 2015/401 Reg. (EU) No 737/2014 Reg. (EU) No 441/2012 Reg. (EC) No 149/2008				0.3 mg/kg bw/day	Dir 08/69		0.3 mg/kg bw	Dir 08/69		0.3 mg/kg bw/day	Dir 08/69			Xn, R22,Xi, R41	Acute Tox. 4 - H302,Eye Dam. 1 - H318,Aquatic Chronic 3 - H412	AT, BE, BG, CY, CZ, DE, DK, EE, EL, ES, FI, FR, HR, HU, IE, IT, LT, LU, LV, MT, NL, PL, PT, RO, SI, SK, UK
Dichlobenil	1210	HB	A3	Not Approved			2011/234/EU	Non inclusion based on resubmitted dossier (Reg. 33/2008). Previously not included in Decision 2008/754.	NL		EFSA	Reg. (EU) No 899/2012 Reg. (EC) No 149/2008				0.01 mg/kg bw/day	EFSA 10		0.45 mg/kg bw	EFSA 10		0.01 mg/kg bw/day	EFSA 10			Xn, R21,N, R51/53	Acute Tox. 4 - H312,Aquatic Chronic 2 - H411
Dichlofenthion	1211	IN	A2	Not Approved			2002/2076																			Xn, R22,N, R50/53	Acute Tox. 4 - H302,Aquatic Acute 1 - H400,Aquatic Chronic 1 - H410
Dichlofluanid	1212	FU	A3	Not Approved			2002/2076									0.3 mg/kg bw/day	JMPR 1983		mg/kg bw/day			mg/kg bw/day				Xn, R20,Xi, R36,N, R50/53	Skin Sens. 1 - H317,Eye Irrit. 2 - H319,Acute Tox. 4 - H332,Aquatic Acute 1 - H400
Dichlone	1213	FU	A3	Not Approved			2002/2076																			Xn, R22,Xi, R36/38,N, R50/53	Acute Tox. 4 - H302,Skin Irrit. 2 - H315,Eye Irrit. 2 - H319,Aquatic Acute 1 - H400,Aquatic Chronic 1 - H410
Dichlorophen	1215	HB, FU	A3	Not Approved			2005/303		IE																	Xn, R22,Xi, R36,N, R50/53	Acute Tox. 4 - H302,Eye Irrit. 2 - H319,Aquatic Acute 1 - H400,Aquatic Chronic 1 - H410
Dichlorprop	1216	HB	A2	Not Approved			2002/2076					Reg. (EU) 2017/1777 Reg. (EU) 2015/2075 Reg. (EU) No 978/2011 Reg. (EC) No 149/2008													0.03 AUS 1998	Xn, R21/22,Xi, R38,Xi, R41	Acute Tox. 4 - H302,Acute Tox. 4 - H312,Skin Irrit. 2 - H315,Eye Dam. 1 - H318
Dichlorprop-P	1217	HB	A2	Approved	01/06/2007	30/04/2021	Reg. (EU) 2020/421, Reg. (EU) No 1166/2013, Reg. (EU) No 540/2011 (, 2006/74/EC,, Reg. (EU) 2019/168,, Reg. (EU) 2018/524,, Reg. (EU) No 878/2014)	The original RMS was Denmark.	IE	PL	EFSA	Reg. (EU) 2017/1777 Reg. (EU) 2015/2075 Reg. (EU) No 978/2011 Reg. (EC) No 149/2008				0.06 mg/kg bw/day	Dir 06/74		0.5 mg/kg bw	Dir 06/74		0.35 mg/kg bw/day	Dir 06/74			Xn, R22,Xi, R38,Xi, R41	Acute Tox. 4 - H302,Skin Irrit. 2 - H315,Skin Sens. 1 - H317,Eye Dam. 1 - H318	AT, BE, BG, CY, CZ, DE, DK, EE, EL, ES, FI, FR, HR, HU, IE, IT, LT, LU, LV, PT, SK, UK
Dichlorvos	1218	IN, AC	A2	Not Approved			2007/387		IT		EFSA	Reg. (EC) No 839/2008 Reg. (EC) No 149/2008				0.00008 mg/kg bw/day	EFSA 06 (tentative value)		0.002 mg/kg bw	EFSA 06 (tentative value)		0.0005 mg/kg bw/day	EFSA 06 (tentative value)		ADI 0,004 JMPR 1993	T+, R26,T, R24/25,N, R50	Acute Tox. 3 - H301,Acute Tox. 3 - H311,Skin Sens. 1 - H317,Acute Tox. 2 - H330,Aquatic Acute 1 - H400
Diclobutrazol	1219	FU	A3	Not Approved			2002/2076																			Xi, R36,N, R51/53	Eye Irrit. 2 - H319,Aquatic Chronic 2 - H411
Diclofop	1220	HB	A3	Approved	01/06/2011	31/05/2023	2011/45/EU, Reg. (EU) No 2018/1266, Reg. (EU) No 540/2011	Initially non included by Decision 2008/934. Included as from 1 June 2011 following re-submission for inclusion according to Reg. 33/2008.	PT	FR	EFSA	Reg. (EC) No 149/2008	low ADI / ARfD / AOEL			0.001 mg/kg bw/day	11/45/EU		0.03 mg/kg bw	11/45/EU		0.003 mg/kg bw/day	11/45/EU					EL, ES, IT, PT
Dicloran	1221	FU	A3	Not Approved			2011/329/EU	Non inclusion based on resubmitted dossier (Reg. 33/2008). Previously not included in Decision 2008/744/EC.	ES		EFSA	Reg. (EU) No 1126/2014 Reg. (EC) No 149/2008				0.005 mg/kg bw/day	EFSA 10		0.025 mg/kg bw	EFSA 10		0.005 mg/kg bw/day	EFSA 10		ARfD unnecessary ADI 0,01 JMPR 2003
Dicofol	1222	AC	A3	Not Approved			2008/764/EC	Substance fulfilling criteria Annex VI Reg 1490/2002	ES		COM	Reg. (EU) No 899/2012 Reg. (EC) No 839/2008 Reg. (EC) No 149/2008				0.002 mg/kg bw/day	2008/764/EC		0.15 mg/kg bw/day	2008/764/EC		mg/kg bw/day				Xn, R21/22,Xi, R38,N, R50/53	Acute Tox. 4 - H302,Acute Tox. 4 - H312,Skin Irrit. 2 - H315,Skin Sens. 1 - H317,Aquatic Acute 1 - H400,Aquatic Chronic 1 - H410
Dicofol (containing <78% p.p´-dicofol or > 1g/kg DDT and DDT related cmpds)	1223		B	Not Approved			79/117/EEC	Banned				Reg. (EU) No 899/2012 Reg. (EC) No 839/2008 Reg. (EC) No 149/2008				0.002 mg/kg bw/day	2008/764/EC		0.15 mg/kg bw/day	2008/764/EC		mg/kg bw/day			ADI/ARfD/MRLs are for dicofol
Dicrotophos	1224	IN, AC	A2	Not Approved			2002/2076																			T+, R28,T, R24,N, R50/53	Acute Tox. 2 - H300,Acute Tox. 3 - H311,Aquatic Acute 1 - H400,Aquatic Chronic 1 - H410
Dicyclopentadiene	1225	PG	A3	Not Approved			2002/2076
Didecyldimethylammonium chloride	1226	FU	A4	Not Approved			Reg. (EU) No 175/2013 (, 2009/70/EC,, Reg. (EU) No 540/2011)	Withdrawal authorisation by 20/06/2013. Max period of grace: 20/03/2014.	NL		EFSA	Reg. (EU) No 1119/2014				Not appl.	EFSA 08		Not appl.	EFSA 08		Not appl.	EFSA 08			C, R34,Xn, R22	Acute Tox. 4 - H302,Skin Corr. 1B - H314
Dieldrin	1227		B	Not Approved			850/2004	Banned				Reg. (EC) No 839/2008 Reg. (EC) No 149/2008				0.0001 mg/kg bw/day	JMPR 1994		0.003 mg/kg bw	EFSA 07					summed with aldrin	Carc. Cat. 3, R40,T+, R27,T, R25,T, R48/25,N, R50/53	Acute Tox. 3 - H301,Acute Tox. 1 - H310,Carc. 2 - H351,STOT RE 1 - H372,Aquatic Acute 1 - H400,Aquatic Chronic 1 - H410
Dienochlor	1228	AC	A3	Not Approved			2002/2076
Diethatyl (-ethyl)	1229	HB	A3	Not Approved			2002/2076
Diethofencarb	1230	FU	A3	Approved	01/06/2011	31/05/2021	2011/26/EU, Reg. (EU) No 540/2011	Initially non included by Decision 2008/934. Included as from 1 June 2011 following re-submission for inclusion according to Reg. 33/2008	BE	ES	EFSA	Reg. (EU) 2017/171 Reg. (EU) No 2016/53 Reg. (EC) No 149/2008				0.43 mg/kg bw/day	EFSA 10		Not appl.	EFSA 10		0.5 mg/kg bw/day	EFSA 10					BE, ES
Difenacoum	1231	RO	A4	Not Approved			(2009/70,, Reg. (EU) No 540/2011)		IT	PT	EFSA		low ADI / ARfD / AOEL two PBT criteria			Not appl.	EFSA 08		Not appl.	EFSA 08		0.000017 mg/kg bw/day	EFSA 08				Acute Tox. 1 - H300,Acute Tox. 1 - H310,Acute Tox. 1 - H330,Repr. 1B - H360D,STOT RE 1 - H372,Aquatic Acute 1 - H400,Aquatic Chronic 1 - H410	PT
Difenoconazole	1232	FU	A3	Approved	01/01/2009	31/12/2020	2008/69, Reg. (EU) 2019/1589, Reg. (EU) No 1100/2011, Reg. (EU) No 540/2011 (, Reg. (EU) 2018/1796)	Substance fulfilling criteria Annex V Reg 1490/2002The original RMS was Sweden.	ES	UK	EFSA	Reg. (EU) 2019/552 Reg. (EU) 2018/832 Reg. (EU) 2018/70 Reg. (EU) 2017/626 Reg. (EU) 2015/1101 Reg. (EU) 2015/845 Regulation (EU) 2015/401 Reg. (EU) No 834/2013 Reg. (EU) No 34/2013 Reg. (EU) No 441/2012 Reg. (EU) No 978/2011 Reg. (EU) No 508/2011 Reg. (EU) No 765/2010 Reg. (EC) No 459/2010 Reg. (EC) No 839/2008 Reg. (EC) No 149/2008	two PBT criteria			0.01 mg/kg bw/day	Dir 08/69		0.16 mg/kg bw/day	Dir 08/69		0.16 mg/kg bw/day	Dir 08/69					AT, BE, BG, CY, CZ, DE, DK, EE, EL, ES, FI, FR, HR, HU, IE, IT, LT, LU, LV, MT, NL, PL, PT, RO, SE, SI, SK, UK
Difenoxuron	1233	HB	A2	Not Approved			2002/2076
Difenzoquat	1234	HB	A3	Not Approved			2002/2076
Difethialone	1235	RO	A4	Not Approved			2004/129/EC		PL							mg/kg bw/day			mg/kg bw/day			mg/kg bw/day					Acute Tox. 1 - H300,Acute Tox. 1 - H310,Acute Tox. 1 - H330,Repr. 1B - H360D,STOT RE 1 - H372,Aquatic Acute 1 - H400,Aquatic Chronic 1 - H410
Diflubenzuron	1236	IN	A3	Approved	01/01/2009	31/12/2020	2008/69/EC, 2010/39/EU, Reg. (EU) 2019/1589, Reg. (EU) No 540/2011 (, Reg. (EU) 2017/855,, Reg. (EU) 2018/1796)	The original RMS was Sweden.	EL	SK	EFSA	Reg. (EU) 2019/91 Reg. (EC) No 839/2008 Reg. (EC) No 149/2008				0.1 mg/kg bw/day	Reg. (EU) 2017/855		Not appl.	Reg. (EU) 2017/855		0.033 mg/kg bw/day	Reg. (EU) 2017/855		ARfD unnecessary ADI 0,02 JMPR 2002			BE, BG, CY, CZ, EL, ES, FR, HR, HU, NL, PL, RO, SK, UK
Diflufenican	1237	HB	A3	Approved	01/01/2009	31/12/2020	2008/66, Reg. (EU) 2019/1589, Reg. (EU) No 540/2011 (, Reg. (EU) 2018/1796)	The original RMS was UK.	CZ		EFSA	Reg. (EU) 2017/623 Reg. (EU) 2015/603 Reg. (EU) No 897/2012 Reg. (EC) No 149/2008	two PBT criteria			0.2 mg/kg bw/day	Dir 08/66		Not appl.	Dir 08/66		0.11 mg/kg bw/day	Dir 08/66				Aquatic Chronic 3 - H412	AT, BE, BG, CY, CZ, DE, DK, EE, EL, ES, FI, FR, HR, HU, IE, IT, LT, LU, LV, MT, NL, PL, PT, RO, SE, SI, SK, UK
Diflufenzopyr	2365	HB	B	Not Approved				Never notified and authorised in the EU								mg/kg bw/day			mg/kg bw/day			mg/kg bw/day
Dikegulac	1238	PG	A3	Not Approved			Reg. (EC) No 2076/2002
Dimefox	1239	IN	A2	Not Approved			2002/2076																			T+, R27/28	Acute Tox. 2 - H300,Acute Tox. 1 - H310
Dimefuron	1240	HB	A3	Not Approved			2002/2076
Dimepiperate	1241	HB	A3	Not Approved			2002/2076																			Xn, R22,N, R51/53	Acute Tox. 4 - H302,Aquatic Chronic 2 - H411
Dimethachlor	1242	HB	A3	Approved	01/01/2010	31/12/2021	2009/77/EC, Reg. (EU) No 540/2011	Reg. (EU) 2017/555	HR	AT	EFSA	Reg. (EU) 2018/78 Reg. (EC) No 149/2008				0.1 mg/kg bw/day	Dir 09/77		0.5 mg/kg bw	Dir 09/77		0.1 mg/kg bw/day	Dir 09/77			Xn, R22,N, R50/53	Acute Tox. 4 - H302,Skin Sens. 1 - H317,Aquatic Acute 1 - H400,Aquatic Chronic 1 - H410	AT, BG, CZ, DE, EE, FR, HR, HU, IE, LT, LV, PL, RO, SI, SK, UK
Dimethenamid	1243	HB	A2	Not Approved			2006/1009/EC		DE		EFSA	Reg. (EU) 2019/1791 Reg. (EU) 2015/552 Reg. (EC) No 149/2008				0.02 mg/kg bw/day	EFSA 05		0.25 mg/kg bw	EFSA 05		0.04 mg/kg bw/day	EFSA 05
Dimethenamid-P	1244	HB	C	Approved	01/09/2019	31/08/2034	Reg. (EU) 2019/1137, Reg. (EU) No 540/2011 (, 03/84/EC,, Reg. (EU) 2016/950,, Reg. (EU) 2017/1511,, Reg. (EU) 2018/1262,, Reg. (EU) No 823/2012)		DE	BG	EFSA	Reg. (EU) 2019/1791 Reg. (EU) 2015/552 Reg. (EC) No 149/2008				0.04 mg/kg bw/day	Reg. (EU) 2019/1137		0.08 mg/kg bw	Reg. (EU) 2019/1137		0.04 mg/kg bw/day	Reg. (EU) 2019/1137		ADI 0.07, ARfD 0.5 JMPR 2005 / AAOEL: 0.08 mg/kg bw.		Acute Tox. 4 - H302,Skin Sens. 1 - H317,Aquatic Acute 1 - H400,Aquatic Chronic 1 - H410	AT, BE, BG, CY, CZ, DE, EL, ES, FI, FR, HR, HU, IE, IT, LT, LU, LV, NL, PL, PT, RO, SE, SI, SK, UK
Dimethipin	1245	PG, HB	A3	Not Approved			2007/553		EL			Reg. (EU) No 899/2012 Reg. (EC) No 149/2008													ARfD 0,2 ADI 0,02 JMPR 2004
Dimethirimol	1246	FU	A3	Not Approved			2002/2076																			Xn, R21
Dimethoate	1247	IN, AC	A2	Not Approved			Reg. (EU) 2019/1090 (, 07/25/EC,, Reg. (EU) 2018/917,, Reg. (EU) 2019/707,, Reg. (EU) No 540/2011)	CORRIGENDA Grace period for plant protection products used on cherries: 30&nbsp;September 2019Grace period for&nbsp; plant protection products used on other crops: 30&nbsp;June 2020Withdrawal of authorisations: 31&nbsp;December 2019<br style="left: 444.189px; top: 155.261px; font-size: 15.9925px; font-family: sans-serif; transform: scaleX(0.939146);	IT	BG	EFSA	Reg. (EU) 2020/703 Reg. (EU) 2017/1135 Reg. (EC) No 1097/2009 Reg. (EC) No 839/2008 Reg. (EC) No 149/2008	low ADI / ARfD / AOEL			mg/kg bw/day	Reg (EU) 2019/1090	Not set due to insufficient data	mg/kg bw/day	Reg (EU) 2019/1090	Not set due to insufficient data	mg/kg bw/day	Reg (EU) 2019/1090	Not set due to insufficient data	ARfD 0,02 - ADI 0,002 JMPR 2003/ Reference values previously established in EU	Xn, R21/22	Acute Tox. 4 - H302,Acute Tox. 4 - H312	BE, CY, FI, HR, HU, MT, PL, PT, RO, SK, UK
Dimethomorph	1248	FU	A2	Approved	01/10/2007	31/07/2020	07/25/EC, Reg. (EU) No 2019/707, Reg. (EU) No 540/2011 (, Reg. (EU) No 2018/917)		NL	DE	EFSA	Reg. (EU) 2016/1902 Reg. (EU) 2016/567 Reg. (EU) No 51/2014 Reg. (EU) No 668/2013 Reg. (EU) No 35/2013 Reg. (EU) No 322/2012 Reg. (EU) No 978/2011 Reg. (EU) No 812/2011 Reg. (EU) No 508/2011 Reg. (EU) No 750/2010 Reg. (EC) No 839/2008 Reg. (EC) No 149/2008				0.05 mg/kg bw/day	Dir 07/25		0.6 mg/kg bw	Dir 07/25		0.15 mg/kg bw/day	Dir 07/25		ADI 0,2 ARfD 0,6 JMPR 2007	N, R51/53	Aquatic Chronic 2 - H411	AT, BE, BG, CY, CZ, DE, DK, EL, ES, FI, FR, HR, HU, IE, IT, LT, LU, LV, MT, NL, PL, PT, RO, SE, SI, SK, UK
Dimethyl disulphide	2131	FU,NE	C	Pending				Admissible application according to Article 9 of Regulation (EC) No 1107/2009. Date of admissibility: 15/02/2013	FR
Dimethyl Sulfide	2592		C	Pending										yes		mg/kg bw/day			mg/kg bw/day			mg/kg bw/day
Dimethylvinphos	1249		B	Not Approved				Never notified and authorised in the EU																	MRL is for sum of all Hg compounds
Dimexano	1250	HB	A3	Not Approved			2002/2076																			Xn, R22,N, R50/53	Acute Tox. 4 - H302,Aquatic Acute 1 - H400,Aquatic Chronic 1 - H410
Dimoxystrobin	1251	FU	C	Approved	01/10/2006	31/01/2021	Reg. (EU) 2019/2094, Reg. (EU) No 540/2011 (, 06/75/EC,, Reg. (EU) 2018/1796,, Reg. (EU) No 1136/2013,, Reg.(EU) 84/2018)	The original RMS was the UK.	HU	IE	EFSA	Reg. (EU) 2015/1040 Reg. (EU) No 897/2012 Reg. (EC) No 839/2008 Reg. (EC) No 149/2008	low ADI / ARfD / AOEL two PBT criteria endocrine disrupting properties			0.004 mg/kg bw/day	06/75/EC		0.004 mg/kg bw	06/75/EC		0.02 mg/kg bw/day	06/75/EC			Carc. Cat. 3, R40,Repr. Cat. 3, R63,Xn, R20,N, R50/53	Acute Tox. 4 - H332,Carc. 2 - H351,Repr. 2 - H361d,Aquatic Acute 1 - H400,Aquatic Chronic 1 - H410	AT, BE, BG, CZ, DE, EE, FR, HR, HU, LT, LU, LV, PL, RO, SK, UK
Diniconazole-M	1252	FU	A3	Not Approved			2008/743	Substance fulfilling criteria Annex VI Reg 1490/2002	FR		COM	Reg. (EU) No 1317/2013 Reg. (EU) No 899/2012 Reg. (EC) No 149/2008
Dinitramine	1253	HB	A3	Not Approved			2002/2076
Dinobuton	1254	AC, FU	A3	Not Approved			2002/2076	Essential use																		T, R25,N, R50/53	Acute Tox. 3 - H301,Aquatic Acute 1 - H400,Aquatic Chronic 1 - H410
Dinocap	1255	FU, AC	A1	Not Approved				Initially included in Dir 2006/136/EC with restrictions to crops and application rates. Inclusion expired on 31/12/2009.	AT		COM	Reg. (EU) No 1127/2014 Reg. (EU) No 441/2012 Reg. (EC) No 839/2008 Reg. (EC) No 149/2008				0.004 mg/kg bw/day	Dir 06/136		0.004 mg/kg bw	Dir 06/136		0.003 mg/kg bw/day	Dir 06/136		ARfD 0,03 - ARfD 0,008 (pregnant women) - ADI 0,008 JMPR 2001	Repr. Cat. 2, R61,Xn, R20,Xn, R48/22,Xi, R38,N, R50/53	Acute Tox. 4 - H302,Skin Irrit. 2 - H315,Skin Sens. 1 - H317,Acute Tox. 4 - H332,Repr. 1B - H360D,STOT RE 2 - H373,Aquatic Acute 1 - H400,Aquatic Chronic 1 - H410
Dinoseb, its acetate and salts	1256		B	Not Approved			79/117/EEC	Banned				Reg. (EU) 2015/868 Reg. (EC) No 149/2008													T	Repr. Cat. 2, R61,Repr. Cat. 3, R62,T, R24/25,Xi, R36,N, R50/53	Acute Tox. 3 - H301,Acute Tox. 3 - H311,Eye Irrit. 2 - H319,Repr. 1B - H360Df,Aquatic Acute 1 - H400,Aquatic Chronic 1 - H410
Dinotefuran	1257		B	Not Approved				Never notified and authorised in the EU																	MRL is for sum of all Hg compounds			NL
Dinoterb	1258	HB	A1	Not Approved			98/269/EC		FR		COM	Reg. (EU) 2015/868 Reg. (EC) No 149/2008													ECCO 1998 - No ADI	Repr. Cat. 2, R61,T+, R28,T, R24,N, R50/53	Acute Tox. 2 - H300,Acute Tox. 3 - H311,Repr. 1B - H360D,Aquatic Acute 1 - H400,Aquatic Chronic 1 - H410
Dioctyldimethyl ammonium chloride	1259	FU, BA	A4	Not Approved			2004/129/EC
Dioxacarb	1260	IN	A2	Not Approved			2002/2076																			T, R25,N, R51/53	Acute Tox. 3 - H301,Aquatic Chronic 2 - H411
Dioxathion	1261	IN	A2	Not Approved			2002/2076					Reg. (EU) 2015/868 Reg. (EC) No 149/2008				0.0015 mg/kg bw/day	JMPR 1968									T+, R26/28,T, R24,N, R50/53	Acute Tox. 2 - H300,Acute Tox. 3 - H311,Acute Tox. 2 - H330,Aquatic Acute 1 - H400,Aquatic Chronic 1 - H410
Diphacinone	1262	RO	A4	Not Approved			2004/129/EC																			T+, R28,T, R48/23/24/25	Acute Tox. 2 - H300,STOT RE 1 - H372
Diphenamid (aka difenamide)	1263	HB	A3	Not Approved			2002/2076																			Xn, R22	Acute Tox. 4 - H302,Aquatic Chronic 3 - H412
Diphenylamine	1264	PG	A3	Not Approved			Reg. (EU) No 578/2012 (, 2009/859/EC)	Application resubmitted for inclusion (Reg 33/2008).	IE		EFSA	Reg. (EU) 2018/1515 Reg. (EU) 2016/67 Reg. (EU) No 772/2013 Reg. (EC) No 149/2008				0.075 mg/kg bw/day	EFSA 08		Not appl.	EFSA 08		0.1 mg/kg bw/day	EFSA 08		ARfD unnecessary - ADI 0,08 JMPR 2001	T, R23/24/25,N, R50/53	Skin Irrit. 2 - H315,Skin Sens. 1 - H317,Aquatic Chronic 4 - H413
Diquat	1265	HB, DE	A1	Not Approved			Reg. (EU) 2018/1532 (, 01/21/EC,, 2010/77/EU,, Reg. (EU) 2015/1885,, Reg. (EU) 2016/549,, Reg. (EU) 2017/841,, Reg. (EU) 2018/917,, Reg. (EU) No 540/2011)	Withdrawal authorisations by 4 May 2019. Max period of grace: 4 February 2020.	UK	SE	EFSA	Reg. (EU) 2016/1002 Reg. (EC) No 149/2008	low ADI / ARfD / AOEL two PBT criteria			0.002 mg/kg bw/day	Reg. (EU) 2018/1532		0.01 mg/kg bw/day	Reg. (EU) 2018/1532		0.0002 mg/kg bw/day	Reg. (EU) 2018/1532		ADI 0.002 JMPR 1993	T+, R26,T, R48/25,Xn, R22,Xi, R36/37/38,N, R50/53	Acute Tox. 4 - H302,Skin Irrit. 2 - H315,Skin Sens. 1 - H317,Eye Irrit. 2 - H319,Acute Tox. 2 - H330,STOT SE 3 - H335,STOT RE 1 - H372,Aquatic Acute 1 - H400,Aquatic Chronic 1 - H410	CY, DK, FI, MT, PL, PT, RO, SE, SK, UK
Disodium octaborate tetrahydrate	1266	HB	A3	Not Approved			2002/2076									mg/kg bw/day			mg/kg bw/day			mg/kg bw/day					Repr. 1B - H360FD
Disodium phosphonate	1267	FU	C	Approved	01/02/2014	31/01/2024	Reg. (EU) No 832/2013 (, Dossier complete 08/953/EC)		FR	EL	EFSA	Reg. (EU) 2019/552 Reg. (EU) 2018/832 Reg. (EU) 2016/1003 Reg. (EU) 2016/75 Reg. (EU) No 991/2014 Reg. (EU) No 737/2014 Reg. (EC) No 459/2010 Reg. (EC) No 839/2008 Reg. (EC) No 149/2008				2.25 mg/kg bw/day	EFSA 2018		Not appl.	EFSA 2018		2.00 mg/kg bw/day	EFSA 2018					BG, CZ, ES, FR, IT, PT, SK
Disulfoton	1268	IN	A2	Not Approved			2002/2076					Reg. (EU) No 899/2012 Reg. (EC) No 149/2008													ADI 0,0003 JMPR 1996ARfD 0,003 JMPR 1996	T+, R27/28,N, R50/53	Acute Tox. 2 - H300,Acute Tox. 1 - H310,Aquatic Acute 1 - H400,Aquatic Chronic 1 - H410
Ditalimfos	1269	FU	A2	Not Approved			2002/2076																			Xi, R38	Skin Irrit. 2 - H315,Skin Sens. 1 - H317
Dithianon	1270	FU	A3	Approved	01/06/2011	31/05/2024	2011/41/EU, Reg. (EU) 2018/1266, Reg. (EU) No 540/2011	Initially non included by Decision 2008/934. Included as from 1 June 2011 following re-submission for inclusion according to Reg. 33/2008.	AT	EL	EFSA	Reg. (EC) No 839/2008 Reg. (EC) No 149/2008				0.01 mg/kg bw/day	11/41/EU		0.12 mg/kg bw	11/41/EU		0.0135 mg/kg bw/day	11/41/EU			Xn, R22,N, R50/53	Acute Tox. 4 - H302,Aquatic Acute 1 - H400,Aquatic Chronic 1 - H410	AT, BE, BG, CY, CZ, DE, DK, EE, EL, ES, FI, FR, HR, HU, IE, IT, LT, LU, LV, MT, NL, PL, PT, RO, SE, SI, SK, UK
Dithiopyr	2070	HB	B	Not Approved				Never notified and authorised in the EU
Diuron	1271	HB	A2	Approved	01/10/2008	30/09/2020	08/91/EC, Reg (EU) 2019/707, Reg. (EU) No 540/2011 (, Reg. (EU) No 2018/1262)	The original RMS was Denmark.	DE	DK	EFSA	Reg. (EU) No 777/2013 Reg. (EC) No 149/2008				0.007 mg/kg bw/day	Dir 08/91		0.016 mg/kg bw	Dir 08/91		0.007 mg/kg bw/day	Dir 08/91			Carc. Cat. 3, R40,Xn, R22,Xn, R48/22,N, R50/53	Acute Tox. 4 - H302,Carc. 2 - H351,STOT RE 2 - H373,Aquatic Acute 1 - H400,Aquatic Chronic 1 - H410	IT, SK
DNOC	1272	IN, AC, FU, HB	A1	Not Approved			99/164/EC		FR		COM	Reg. (EU) 2015/868 Reg. (EC) No 149/2008													ECCO 1997 - No ADI JMPR 1965 - No ADI	Muta. Cat. 3, R68,T+, R26/27/28,Xi, R38,Xi, R41,N, R50/53	Acute Tox. 2 - H300,Acute Tox. 1 - H310,Skin Irrit. 2 - H315,Skin Sens. 1 - H317,Eye Dam. 1 - H318,Acute Tox. 2 - H330,Muta. 2 - H341,Aquatic Acute 1 - H400,Aquatic Chronic 1 - H410
Dodecan-1-ol	2280	AT	A4	Approved	01/09/2009	31/08/2020	2008/127, Reg. (EU) 2017/195, Reg. (EU) No 540/2011, Reg. (EU) No 918/2014	Substance fulfilling criteria Annex VI Reg. 2229/2004	IT	FR	COM					Not appl.	Dir 08/127		Not appl.	Dir 08/127		Not appl.	Dir 08/127					AT, BE, CZ, DK, EL, ES, HU, IT, NL, PL, PT, SI
Dodecyl acetate	1273	AT	A4	Approved	01/09/2009	31/08/2020	2008/127, Reg. (EU) 2017/195, Reg. (EU) No 540/2011, Reg. (EU) No 918/2014	Substance fulfilling criteria Annex VI Reg. 2229/2004	IT	FR	COM					Not appl.	Dir 08/127		Not appl.	Dir 08/127		Not appl.	Dir 08/127					IT
Dodemorph	1274	FU	A3	Approved	01/09/2009	31/08/2022	2008/125, Reg. (EU) 2017/195, Reg. (EU) No 540/2011		NL	IT	EFSA	Reg. (EU) 2015/400				0.082 mg/kg bw/day	EFSA 08		0.33 mg/kg bw	EFSA 08		0.033 mg/kg bw/day	Dir 08/125			Xi, R36/37/38,N, R51/53	Skin Corr. 1C - H314,Skin Sens. 1A - H317,Repr. 2 - H361d,STOT RE 2 - H373,Aquatic Acute 1 - H400,Aquatic Chronic 1 - H410	DE, EE, EL, IT, NL
Dodine	1275	FU	A3	Approved	01/06/2011	31/05/2024	2011/9/EU, Reg.(EU) No 2018/1266, Reg.(EU) No 540/2011	Initially non included by Decision 2008/934. Included as from 1 June 2011 following re-submission for inclusion according to Reg. 33/2008.	ES	DE	EFSA	Reg. (EU) 2016/1002 Reg. (EU) No 1138/2013 Reg. (EC) No 149/2008				0.1 mg/kg bw/day	EFSA 10		0.1 mg/kg bw	EFSA 10		0.045 mg/kg bw/day	EFSA 10		ARfD 0.2 - ADI 0.1 JMPR 2003	Xn, R22,Xi, R36/38,N, R50/53	Acute Tox. 4 - H302,Skin Irrit. 2 - H315,Eye Irrit. 2 - H319,Aquatic Acute 1 - H400,Aquatic Chronic 1 - H410	AT, BE, BG, CY, CZ, DE, DK, EE, EL, ES, FI, FR, HR, HU, IE, IT, LT, LU, LV, NL, PL, PT, RO, SE, SI, SK, UK
Drazoxolon	1276	FU	A3	Not Approved			2002/2076																			T, R25,N, R50/53	Acute Tox. 3 - H301,Aquatic Acute 1 - H400,Aquatic Chronic 1 - H410
E,Z-3,13-Octadecadienyl Acetate	2503	AT	A4	Approved	01/09/2009	31/08/2020	2008/127, Reg. (EU) 2017/195, Reg. (EU) No 540/2011, Reg. (EU) No 918/2014	Substance fulfilling criteria Annex VI Reg. 2229/2004	IT	FR	COM					Not appl.	Dir 08/127		Not appl.	Dir 08/127		Not appl.	Dir 08/127					ES, PL
Edifenphos	1278		B	Not Approved				Never notified and authorised in the EU																		T, R23/25,Xn, R21,N, R50/53	Acute Tox. 3 - H301,Acute Tox. 4 - H312,Skin Sens. 1 - H317,Acute Tox. 3 - H331,Aquatic Acute 1 - H400,Aquatic Chronic 1 - H410
EDTA and its salts	1279	HB	A4	Not Approved			2007/442	Commodity	UK																	Xi, R36	Eye Irrit. 2 - H319	BE
Elemental Iron	2548	MO	C	Pending				Admissible application according to Article 9 of Regulation (EC) No 1107/2009. Date of admissibility: 09/08/2018								mg/kg bw/day			mg/kg bw/day			mg/kg bw/day
Emamectin	1280	IN	C	Approved	01/05/2014	30/04/2024	Reg. (EU) No 828/2013 (, Dossier complete 07/669/EC)		NL	SI	EFSA	Reg. (EU) 2018/1514 Reg. (EU) No 293/2013 Reg. (EU) No 813/2011 Reg. (EC) No 1050/2009				0.0005 mg/kg bw/day	EFSA 2012	0.0007 mg/kg bw/day expressed as emamectin benzoate	0.01 mg/kg bw	EFSA 2012	0.011 mg/kg bw/day expressed as emamectin benzoate	0.0003 mg/kg bw/day	EFSA 2012					BE, BG, CY, EL, ES, FR, HR, HU, IT, NL, PL, PT, RO, SI, SK
Endosulfan	1281	IN, AC	A1	Not Approved			05/864/EC		ES		COM	Reg. (EU) No 310/2011 Reg. (EC) No 839/2008 Reg. (EC) No 149/2008				0.006 mg/kg bw/day	JMPR 2006		0.02 mg/kg bw	JMPR 2006						T, R24/25,Xi, R36,N, R50/53	Acute Tox. 2 - H300,Acute Tox. 4 - H312,Acute Tox. 2 - H330,Aquatic Acute 1 - H400,Aquatic Chronic 1 - H410
Endothal	1282	HB	A3	Not Approved			2002/2076																			T, R25,Xn, R21,Xi, R36/37/38	Acute Tox. 3 - H301,Acute Tox. 4 - H312,Skin Irrit. 2 - H315,Eye Irrit. 2 - H319,STOT SE 3 - H335
Endrin	1283		B	Not Approved			850/2004	Banned				Reg. (EC) No 149/2008				0.0002 mg/kg bw/day	JMPR 1994									T+, R28,T, R24,N, R50/53	Acute Tox. 2 - H300,Acute Tox. 3 - H311,Aquatic Acute 1 - H400,Aquatic Chronic 1 - H410
EPN	2022	IN, AC	B	Not Approved				Never notified and authorised in the EU																		T+, R27/28,N, R50/53	Acute Tox. 2 - H300,Acute Tox. 1 - H310,Aquatic Acute 1 - H400,Aquatic Chronic 1 - H410
Epoxiconazole	1284	FU	A3	Not Approved			(2008/107,, Reg. (EU) 2019/168,, Reg. (EU) No 540/2011)	The original RMS was UK.	PL		EFSA	Reg. (EU) No 978/2011 Reg. (EC) No 839/2008 Reg. (EC) No 149/2008	two PBT criteria toxic for reproduction 1A / 1B endocrine disrupting properties			0.008 mg/kg bw/day	Dir 08/107		0.023 mg/kg bw/day	Dir 08/107		0.008 mg/kg bw/day	Dir 08/107			Carc. Cat. 3, R40,Repr. Cat. 3, R62,Repr. Cat. 3, R63,N, R51/53	Carc. 2 - H351,Repr. 1B - H360Df,Aquatic Chronic 2 - H411	AT, BE, BG, CZ, DE, DK, EE, EL, ES, HR, HU, IE, IT, LT, LU, LV, NL, PL, PT, RO, SK, UK
EPTC (S-dipropylthiocarbamate)	1285	HB	A3	Not Approved			2002/2076	Derogation HU (771/2004)				Reg. (EU) No 310/2011 Reg. (EC) No 149/2008														Xn, R22	Acute Tox. 4 - H302
Equisetum arvense L.	1312	FU	C	Approved	01/07/2014		Reg. (EU) No 462/2014, Reg. (EU) No 540/2011				EFSA	Reg. (EU) 2015/165		yes		Not appl.	Reg. (EU) No 462/2014		Not appl.	Reg. (EU) No 462/2014		Not appl.	Reg. (EU) No 462/2014
Esfenvalerate	1286	IN	A1	Approved	01/01/2016	31/12/2022	00/67/EC, Reg. (EU) 2015/2047, Reg. (EU) No 540/2011 (, 2010/77/EU,, Reg. (EU) 2015/1885)	The original RMS was UK.	AT	PT	EFSA	Regulation (EU) 2015/399 Reg. (EU) No 491/2014 Reg. (EU) No 79/2014 Reg. (EC) No 839/2008 Reg. (EC) No 149/2008	two PBT criteria			0.0175 mg/kg bw/day	Reg. (EU) 2015/2047		0.0175 mg/kg bw	Reg. (EU) 2015/2047		0.011 mg/kg bw/day	Reg. (EU) 2015/2047			T, R23/25,N, R50/53	Acute Tox. 3 - H301,Skin Sens. 1 - H317,Acute Tox. 3 - H331,Aquatic Acute 1 - H400,Aquatic Chronic 1 - H410	AT, BE, BG, CY, CZ, DE, EL, ES, FI, FR, HR, HU, IE, IT, LU, NL, PL, PT, RO, SE, SK, UK
Esprocarb	2067	HB	B	Not Approved				Never notified and authorised in the EU
Etacelasil	1287	PG	A3	Not Approved			2002/2076																			Repr. Cat. 2, R61,Xn, R22,Xn, R48/22	Acute Tox. 4 - H302,Repr. 1B - H360D,STOT RE 2 - H373
Etaconazole	2295	FU	B	Not Approved				Never notified and authorised in the EU
Ethaboxam	2028	FU	B	Not Approved				Never notified and authorised in the EU
Ethalfluralin	1288	HB	A3	Not Approved			2008/934	Voluntarily withdrawn. Withdrawal authoris. by 12/2010. Max period of grace: 12/2011.	EL			Reg. (EU) No 777/2013 Reg. (EC) No 149/2008
Ethametsulfuron-methyl	2083	HB	C	Pending			Dossier complete 2011/124/EU		UK							mg/kg bw/day			mg/kg bw/day			mg/kg bw/day						EE, IE, RO
Ethandinitril	2528		A1	Not Approved				Never notified and authorised in the EU								mg/kg bw/day			mg/kg bw/day			mg/kg bw/day
Ethanedial (glyoxal)	1289		A4	Not Approved			2007/442		LV																	Muta. Cat. 3, R68,Xn, R20,Xi, R36/38	Skin Irrit. 2 - H315,Skin Sens. 1 - H317,Eye Irrit. 2 - H319,Acute Tox. 4 - H332,Muta. 2 - H341
Ethanethiol	1290	RO	A4	Not Approved			2004/129/EC																			F, R11,Xn, R20,N, R50/53	Flam. Liq. 2 - H225,Acute Tox. 4 - H332,Aquatic Acute 1 - H400,Aquatic Chronic 1 - H410
Ethanol	1291		A4	Not Approved				post-harvest treatment	UK		EFSA					Not appl.	EFSA 08		Not appl.	EFSA 08		Not appl.	EFSA 08			F, R11	Flam. Liq. 2 - H225	FR, UK
Ethephon	1292	PG	A2	Approved	01/08/2007	31/07/2020	06/85/EC, Reg. (EU) 2019/707, Reg. (EU) No 540/2011 (, Reg. (EU) 2015/415,, Reg. (EU) 2018/917)		NL	PL	EFSA	Reg. (EU) 2017/1777 Reg. (EU) 2017/626 Reg. (EU) 2015/846 Regulation (EU) 2015/399 Reg. (EU) No 559/2011 Reg. (EC) No 459/2010 Reg. (EC) No 1097/2009 Reg. (EC) No 149/2008				0.03 mg/kg bw/day	Dir 06/85		0.05 mg/kg bw	SCoFCAH Dec.08		0.03 mg/kg bw/day	Dir 06/85		ARfD 0,05 - ADI 0,05 JMPR 2002	C, R34,Xn, R20/21	Acute Tox. 4 - H302,Acute Tox. 3 - H311,Skin Corr. 1C - H314,Acute Tox. 4 - H332,Aquatic Chronic 2 - H411	AT, BE, BG, CY, CZ, DE, DK, EE, EL, ES, FI, FR, HR, HU, IE, IT, LT, LU, LV, NL, PL, RO, SE, SI, SK, UK
Ethidimuron (aka sulfodiazol )	1293	HB	A3	Not Approved			Reg. (EC) No 2076/2002																			N, R50/53	Skin Sens. 1 - H317,Aquatic Acute 1 - H400,Aquatic Chronic 1 - H410
Ethiofencarb	1294	IN	A2	Not Approved			2002/2076									0.1 mg/kg bw/day	JMPR 1982									Xn, R22,N, R50/53	Acute Tox. 4 - H302,Aquatic Acute 1 - H400,Aquatic Chronic 1 - H410
Ethion (aka diethion)	1295	IN, AC	A2	Not Approved			2002/2076	Essential use	FR			Reg. (EU) No 310/2011 Reg. (EC) No 839/2008 Reg. (EC) No 149/2008				0.002 mg/kg bw/day	JMPR 1990									T, R25,Xn, R21,N, R50/53	Acute Tox. 3 - H301,Acute Tox. 4 - H312,Aquatic Acute 1 - H400,Aquatic Chronic 1 - H410
Ethiprole	1296		B	Not Approved				Never notified and authorised in the EU
Ethirimol	1297	FU	A3	Not Approved			2002/2076					Reg. (EU) 2015/846 Reg. (EC) No 149/2008														Xn, R21	Acute Tox. 4 - H312
Ethoate-methyl	1298	IN	A2	Not Approved			2002/2076																			Xn, R21/22	Acute Tox. 4 - H312
Ethofumesate	1299	HB	A1	Approved	01/11/2016	31/10/2031	02/37/EC, Reg. (EU) 2016/1426, Reg. (EU) 2016/950, Reg. (EU) No 540/2011, Reg. (EU) No 823/2012	The original RMS was Sweden.Extension of the approval period (Reg. (EU) 2016/950).	AT	DK	EFSA	Regulation (EU) 2017/1016 Reg. (EU) 2016/1016 Reg. (EU) No 524/2011 Reg. (EC) No 149/2008				1.0 mg/kg bw/day	Reg. (EU) 2016/1426		Not appl.	Dir 02/37, Reg. (EU) 2016/1426		2.5 mg/kg bw/day	Dir 02/37, Reg. (EU) 2016/1426			N, R51/53	Aquatic Chronic 2 - H411	AT, BE, BG, CZ, DE, DK, EE, EL, ES, FI, FR, HR, HU, IE, IT, LU, NL, PL, PT, RO, SE, SK, UK
Ethoprophos	1300	NE, IN	A2	Not Approved			Reg. (EU) 2019/344 (, 07/52/EC,, Reg. (EU) 2018/917,, Reg. (EU) No 1178/2013,, Reg. (EU) No 540/2011)	</a>Withdrawal of authorisations by 21&nbsp;September 2019. Max period of grace: 21&nbsp;March	IT	IE	EFSA	Reg. (EC) No 149/2008	low ADI / ARfD / AOEL			mg/kg bw/day	Reg. (EU) 2019/344	Not set due to insufficient data	mg/kg bw	Reg. (EU) 2019/344	Not set due to insufficient data	mg/kg bw/day	Reg. (EU) 2019/344	Not set due to insufficient data	ARfD 0,05 - ADI 0,0004 JMPR 2004 / Reference values previously established in EU	T+, R26/27,T, R25,N, R50/53	Acute Tox. 3 - H301,Acute Tox. 1 - H310,Skin Sens. 1 - H317,Acute Tox. 2 - H330,Aquatic Acute 1 - H400,Aquatic Chronic 1 - H410	CY, MT
Ethoxyquin	1301	PG	A4	Not Approved			2011/143/EU (, 2008/941)		DE			Reg. (EU) No 703/2014 Reg. (EC) No 149/2008				mg/kg bw/day	EFSA 2010	Not set due to insufficient data	mg/kg bw/day	EFSA 2010	Not set due to insufficient data	mg/kg bw/day	EFSA 2010	Not set due to insufficient data	ARfD 0,5 ADI 0,005 JMPR 2005	Xn, R22	Acute Tox. 4 - H302
Ethoxysulfuron	1302	HB	C	Not Approved			(03/23/EC,, Reg. (EU) No 186/2014,, Reg. (EU) No 540/2011,, Reg. (EU) No 823/2012)	Max. period of grace: 30/09/2015.	IT		COM	Reg. (EU) 2019/91 Reg. (EU) No 617/2014 Reg. (EC) No 149/2008				0.04 mg/kg bw/day	03/23/EC		Not appl.	03/23/EC		0.06 mg/kg bw/day	03/23/EC			N, R50/53	Aquatic Acute 1 - H400,Aquatic Chronic 1 - H410
Ethychlozate	2274		B	Not Approved				Never notified and authorised in the EU
Ethyl 2,4-decadienoate	1303		B	Not Approved			Reg 647/2007	Never notified and authorised in the EU
Ethyl formate	2030	IN	B	Not Approved				Never notified and authorised in the EU (used outside EU as post-harvest fumigant)																		F, R11,Xn, R20/22,Xi, R36/37	Flam. Liq. 2 - H225,Acute Tox. 4 - H302,Eye Irrit. 2 - H319,Acute Tox. 4 - H332,STOT SE 3 - H335
Ethylene	1304	PG	A4	Approved	01/09/2009	31/08/2022	2008/127/EC, Reg. (EU) 2017/195, Reg. (EU) No 187/2013, Reg. (EU) No 540/2011	Substance fulfilling criteria Annex VI Reg. 2229/2004The original RMS was UK.	NL	ES	COM	Reg. (EC) No 839/2008				Not appl.	Dir 08/127		Not appl.	Dir 08/127		Not appl.	Dir 08/127			F+, R12	Flam. Gas 1 - H220,STOT SE 3 - H336	AT, BE, CZ, DE, EE, ES, FR, HU, IE, LT, LV, NL, PL, PT, SE, SI, UK	SK
Ethylene oxide	1305		B	Not Approved			79/117/EEC	Banned				Reg. (EU) 2015/868 Reg. (EC) No 149/2008				mg/kg bw/day			mg/kg bw/day			mg/kg bw/day			JMPR 1968 - No ADI	Carc. Cat. 2, R45,Muta. Cat. 2, R46,T, R23,F+, R12,Xi, R36/37/38	Press. Gas - /,Flam. Gas 1 - H220,Skin Irrit. 2 - H315,Eye Irrit. 2 - H319,Acute Tox. 3 - H331,STOT SE 3 - H335,Muta. 1B - H340,Carc. 1B - H350	IE
Ethylhexanoate	1306	FU, BA	A4	Not Approved			2004/129/EC		HU
Etofenprox	1307	IN	A3	Approved	01/01/2010	31/12/2021	2009/77/EC, Reg. (EU) No 540/2011	Reg. (EU) 2017/555	SK	IT	EFSA	Reg. (EU) 2019/89 Reg. (EU) No 293/2013 Reg. (EC) No 149/2008	two PBT criteria			0.03 mg/kg bw/day	EFSA 08		1 mg/kg bw	EFSA 08		0.06 mg/kg bw/day	EFSA 08		ADI= 0,03 (JMPR 1993)		Lact. - H362,Aquatic Acute 1 - H400,Aquatic Chronic 1 - H410	AT, BG, CZ, DE, EL, ES, FR, HU, IT, MT, PL, RO, SK, UK
Etoxazole	1308	IN	C	Approved	01/06/2005	31/07/2020	05/34/EC, Reg. (EU) 2019/707, Reg. (EU) No 540/2011 (, Reg. (EU) 2017/841,, Reg. (EU) 2018/917)		EL	UK	COM	Reg. (EU) 2016/1016 Reg. (EU) No 834/2013 Reg. (EU) No 293/2013 Reg. (EU) No 441/2012 Reg. (EC) No 149/2008	two PBT criteria			0.04 mg/kg bw/day	05/34/EC		Not appl.	05/34/EC		0.03 mg/kg bw/day	05/34/EC			N, R50/53	Aquatic Acute 1 - H400,Aquatic Chronic 1 - H410	AT, BE, BG, CY, EL, ES, FR, HR, HU, IE, IT, NL, PL, PT, SI, UK
Etridiazole	1309	FU	A3	Approved	01/06/2011	31/05/2021	2011/29/EU, Reg. (EU) No 540/2011	Initially non included by Decision 2008/934. Included as from 1 June 2011 following re-submission for inclusion according to Reg. 33/2008	NL	ES	EFSA	Reg. (EU) 2017/1777 Reg. (EC) No 149/2008				0.015 mg/kg bw/day	EFSA 10		0.15 mg/kg bw	EFSA 10		0.03 mg/kg bw/day	EFSA 10			Carc. Cat. 3, R40,T, R23,Xn, R21/22,N, R50/53	Acute Tox. 4 - H302,Skin Sens. 1 - H317,Carc. 2 - H351,Aquatic Acute 1 - H400,Aquatic Chronic 1 - H410	EL, ES, NL
Etrimfos	1310	IN, AC	A2	Not Approved			2002/2076		UK							0.003 mg/kg bw/day	JMPR 1986									Xn, R22,N, R50/53	Acute Tox. 4 - H302,Aquatic Acute 1 - H400,Aquatic Chronic 1 - H410
Eugenol	1722	FU	C	Approved	01/12/2013	30/11/2023	Reg. (EU) No 546/2013 (, 2007/442/EC,, Dossier complete 2011/266/EU)	The original RMS was UK.	ES	EL	EFSA	Reg. (EC) No 839/2008				1 mg/kg bw/day	Reg. (EU) No 546/2013		Not appl.	Reg. (EU) No 546/2013		1 mg/kg bw/day	Reg. (EU) No 546/2013					CY, EL, ES, FR, HU, IT, MT, PT
Extender	1311	Synergist	B	Not PPP				Not in the scope Dir. 91/414/EEC (not a plant protection product)
Extract from Menta piperita	1313		A4	Not Approved			2007/442		PL
Extract from Plant Red oak, Prickly pear cactus, Fragrant sumac, Red mangrove	1314		A4	Not Approved			2007/442
Extract from tea tree	1315	FU	A4	Approved	01/09/2009	31/08/2020	2008/127, Reg. (EU) 2017/195, Reg. (EU) No 154/2014, Reg. (EU) No 540/2011	Substance fulfilling criteria Annex VI Reg. 2229/2004	PL	BG	EFSA	Reg. (EC) No 839/2008				mg/kg bw/day	EFSA 2012	Not set due to insufficient data	mg/kg bw/day	EFSA 2012	Not set due to insufficient data	mg/kg bw/day	EFSA 2012	Not set due to insufficient data				ES
Famoxadone	1316	FU	C	Approved	01/10/2002	30/06/2020	02/64/EC, Reg. (EU) 2019/707, Reg. (EU) No 540/2011 (, 2010/77/EU,, Reg. (EU) 2015/1885,, Reg. (EU) 2016/549,, Reg. (EU) 2017/841,, Reg. (EU) 2018/917)	FR was RMS for the inclusion.	FI		COM	Reg. (EU) No 1146/2014 Reg. (EC) No 1050/2009 Reg. (EC) No 839/2008 Reg. (EC) No 149/2008	two PBT criteria			0.012 mg/kg bw/day	02/64/EC		0.2 mg/kg bw	02/64/EC		0.0048 mg/kg bw/day	02/64/EC		ARfD 0,6 - ADI 0,006 JMPR 2003	Xn, R48/22,N, R50/53	STOT RE 2 - H373,Aquatic Acute 1 - H400,Aquatic Chronic 1 - H410	AT, BE, BG, CY, CZ, DE, EL, ES, FR, HR, HU, IT, MT, NL, PL, PT, RO, SI, SK, UK
Fat distilation residues	1317	RE	A4	Approved	01/09/2009	31/08/2020	2008/127, Reg. (EU) 2017/195, Reg. (EU) No 540/2011, Reg. (EU) No 597/2012	Substance fulfilling criteria Annex VI Reg. 2229/2004	CZ	FR	COM					Not appl.	Dir 08/127		Not appl.	Dir 08/127		Not appl.	Dir 08/127					CZ, SK
Fatty acids / Isobutyric acid	1318		A4	Not Approved			2007/442																			Xn, R21/22	Acute Tox. 4 - H302,Acute Tox. 4 - H312
Fatty acids / Isovaleric acid	1319		A4	Not Approved			2007/442
Fatty acids / Valeric acid	1320		A4	Not Approved			2007/442		PL																	C, R34	Skin Corr. 1B - H314,Aquatic Chronic 3 - H412
Fatty acids C7 to C20 (Pelargonic acid (CAS 112-05-0))	1321	IN, AC, HB, PG	A4	Approved	01/09/2009	31/08/2020	2008/127, Reg. (EU) 2017/195, Reg. (EU) No 540/2011	Substance fulfilling criteria Annex VI Reg. 2229/2004	EL	AT	COM	Reg. (EC) No 839/2008				Not appl.	Dir 08/127		Not appl.	Dir 08/127		Not appl.	Dir 08/127					BE, DE, EE, FR, IE, LU, NL, PL, PT, SI, UK
Fatty acids C7-C18 and C18 unsaturated potassium salts (CAS 67701-09-1) (Capric acid (CAS 334-48-5); Caprylic acid (CAS 124-07-2); Lauric acid (CAS 143-07-7); Oleic acid (CAS 112-80-1))	1322	IN, AC, HB, PG	A4	Approved	01/09/2009	31/08/2020	2008/127, Reg. (EU) 2017/195, Reg. (EU) No 540/2011	Substance fulfilling criteria Annex VI Reg. 2229/2004	EL	AT	COM	Reg. (EC) No 839/2008				Not appl.	Dir 08/127		Not appl.	Dir 08/127		Not appl.	Dir 08/127					BE, CY, CZ, DE, EL, FI, IE, IT, PT, SE, UK	SK
Fatty acids C8-C10 methyl esters (CAS 85566-26-3) (Methyl octanoate (CAS 111-11-5); Methyl decanoate (CAS 110-42-9))	1323	IN, AC, HB, PG	A4	Approved	01/09/2009	31/08/2020	2008/127, Reg. (EU) 2017/195, Reg. (EU) No 540/2011	Substance fulfilling criteria Annex VI Reg. 2229/2004	EL	AT	COM	Reg. (EC) No 839/2008				Not appl.	Dir 08/127		Not appl.	Dir 08/127		Not appl.	Dir 08/127					AT, BE, PT
Fatty acids: potassium salt - caprylic acid	1324	HB, IN	A4	Not Approved			2007/442	Food/feed	IE
Fatty acids: potassium salt - tall oil fatty acid	1325	HB, IN	A4	Not Approved			2007/442	Food/feed																				LU
Fatty alcohols / Aliphatic alcohols	1326	PG	A4	Not Approved			2008/941	Voluntarily withdrawn. Withdrawal authoris. by 12/2010. Max period of grace: 12/2011.	IT			Reg. (EU) 2019/1791 Reg. (EC) No 839/2008
FEN 560 (Fenugreek seed powder)	1327	FU	C	Approved	01/11/2010	31/10/2020	Reg. (EU) No 2019/324, Reg. (EU) No 540/2011 (, 2010/42/EU,, Reg. (EU) No 2018/184)		IT	FR	EFSA	Reg. (EU) 2016/805				mg/kg bw/day	10/42/EU	Not set due to insufficient data	mg/kg bw/day	10/42/EU	Not set due to insufficient data	mg/kg bw/day	10/42/EU	Not set due to insufficient data				FR
Fenamidone	1328	FU	C	Not Approved			Reg. (EU) 2018/1043 (, 03/68/EC,, Reg. (EU) 2016/950,, Reg. (EU) 2017/841,, Reg. (EU) 2018/917,, Reg. (EU) No 540/2011,, Reg. (EU) No 823/2012)	Withdrawal authorisations by 14 February 2019. Max period of grace: 14 November 2019.	CZ	FR	EFSA	Reg. (EU) 2018/832 Reg. (EU) 2016/1016 Reg. (EU) 2016/567 Regulation (EU) 2015/399 Reg. (EU) No 893/2010 Reg. (EC) No 149/2008				mg/kg bw/day	Reg. (EU) 2018/1043	Not set due to insufficient data	mg/kg bw/day	Reg. (EU) 2018/1043	Not set due to insufficient data	mg/kg bw/day	Reg. (EU) 2018/1043	Not set due to insufficient data		N, R50/53	Aquatic Acute 1 - H400,Aquatic Chronic 1 - H410	DK, EL, PL, PT, RO, UK
Fenaminosulf	1329	FU	A3	Not Approved			2002/2076																			T, R25,Xn, R21	Acute Tox. 3 - H301,Acute Tox. 4 - H312,Aquatic Chronic 3 - H412
Fenamiphos (aka phenamiphos)	1330	NE	A2	Approved	01/08/2007	31/07/2020	06/85/EC, Reg. (EU) 2019/707, Reg. (EU) No 540/2011 (, Reg. (EU) 2015/415,, Reg. (EU) 2018/917)	The original RMS was the Netherlands.	EL	CY	EFSA	Reg. (EU) No 559/2011 Reg. (EC) No 1097/2009 Reg. (EC) No 149/2008	low ADI / ARfD / AOEL			0.0008 mg/kg bw/day	Dir 06/85		0.0025 mg/kg bw	Dir 06/85		0.0008 mg/kg bw/day	Dir 06/85		ARfD 0,003 - ADI 0,0008 JMPR 2002	T+, R28,T, R24,N, R50/53	Acute Tox. 2 - H300,Acute Tox. 2 - H310,Eye Irrit. 2 - H319,Acute Tox. 2 - H330,Aquatic Acute 1 - H400,Aquatic Chronic 1 - H410	CY, EL, ES, HU, IT, MT, PT
Fenarimol	1331	FU	A1	Not Approved			(2006/134/EC)	Inclusion expired on 30 June 2008 (Dir 06/134/EC). Authorisations to be withdrawn by 1 July &acute;08.	UK		COM	Reg. (EU) No 318/2014 Reg. (EC) No 1097/2009 Reg. (EC) No 149/2008				0.01 mg/kg bw/day	Dir 06/134		0.02 mg/kg bw	Dir 06/134					ADI 0,01 JMPR 1995	Repr. Cat. 3, R62,Repr. Cat. 3, R63,N, R51/53	Repr. 2 - H361fd,Lact. - H362,Aquatic Chronic 2 - H411
Fenazaflor	1332	AC	A3	Not Approved			2002/2076																			Xn, R21/22,N, R50/53	Acute Tox. 4 - H302,Acute Tox. 4 - H312,Aquatic Acute 1 - H400,Aquatic Chronic 1 - H410
Fenazaquin	1333	AC	A3	Approved	01/06/2011	31/05/2023	2011/39/EU, Reg. (EU) No 2018/1266, Reg. (EU) No 2018/690, Reg. (EU) No 540/2011	Initially non included by Decision 2008/934. Included as from 1 June 2011 following re-submission for inclusion according to Reg. 33/2008.Only uses as acaricide in greenhouses may be authorised	DE	PL	EFSA	Reg. (EU) 2019/50 Reg. (EU) No 893/2010 Reg. (EC) No 839/2008 Reg. (EC) No 149/2008				0.005 mg/kg bw/day	Reg. (EU) No 2018/690		0.1 mg/kg bw	Reg. (EU) No 2018/690		0.01 mg/kg bw/day	Reg. (EU) No 2018/690		For plant metabolite TBPE: ADI: 0.002 mg/kg bw per day, ARfD: 0.002 mg/kg bw	T, R25,Xn, R20,N, R50/53	Acute Tox. 3 - H301,Acute Tox. 4 - H332,Aquatic Acute 1 - H400,Aquatic Chronic 1 - H410	ES, FR, HR, IT, PL, PT, UK
Fenbuconazole	1334	FU	A3	Approved	01/05/2011	30/04/2021	2010/87/EU, Reg. (EU) No 540/2011	Initially non included by Decision 2008/934. Inclusion voted in SCoFCAH Oct 2010 following re-submission for inclusion according to Reg. 33/2008The original RMS was UK.	SI	AT	EFSA	Reg.(EU) 2019/1559 Reg. (EU) No 491/2014 Reg. (EC) No 839/2008 Reg. (EC) No 149/2008				0.006 mg/kg bw/day	EFSA 10		0.3 mg/kg bw	EFSA 10		0.02 mg/kg bw/day	EFSA 10			N, R50/53	Aquatic Acute 1 - H400,Aquatic Chronic 1 - H410	BG, EL, ES, FR, HR, IT, MT, PL, PT
Fenbutatin oxide	1335	AC	A3	Not Approved			Reg. (EU) No 486/2014 (, 2011/30/EU,, Decision 2008/934,, Reg. (EU) No 540/2011)	Withdrawal of the approval voted in March 2014. Withdrawal authorisations by 02/12/2014. Max period of grace: 02/12/2015.	BE		EFSA	Reg. (EU) 2019/90 Reg. (EC) No 1050/2009 Reg. (EC) No 149/2008				0.05 mg/kg bw/day	EFSA 10		0.1 mg/kg bw	EFSA 10		Not appl.	EFSA 10			T+, R26,Xi, R36/38,N, R50/53	Skin Irrit. 2 - H315,Eye Irrit. 2 - H319,Acute Tox. 2 - H330,Aquatic Acute 1 - H400,Aquatic Chronic 1 - H410
Fenchlorazole-ethyl	1336	Safener	B	Not PPP				Not in the scope Dir. 91/414/EEC (not a plant protection product)
Fenchlorphos	1337	IN	B	Not Approved				Never notified and authorised in the EU				Reg. (EC) No 149/2008														Xn, R21/22,N, R50/53	Acute Tox. 4 - H302,Acute Tox. 4 - H312,Aquatic Acute 1 - H400,Aquatic Chronic 1 - H410
Fenclorim	1338	Safener	B	Not PPP				Not in the scope Dir. 91/414/EEC (not a plant protection product)
Fenfuram	1339	FU	A3	Not Approved			2002/2076
Fenhexamid	1340	FU	C	Approved	01/01/2016	31/12/2030	Reg. (EU) 2015/1201, Reg. (EU) No 540/2011 (, 01/28/EC)		UK	IT	EFSA	Reg. (EU) 2018/1514 Reg. (EU) 2015/1200 Regulation (EU) 2015/399 Reg. (EU) No 834/2013 Reg. (EU) No 508/2011 Reg. (EU) No 765/2010 Reg. (EC) No 839/2008 Reg. (EC) No 149/2008				0.2 mg/kg bw/day	Reg. (EU) 2015/1201		Not appl.	Reg. (EU) 2015/1201		0.2 mg/kg bw/day	Reg. (EU) 2015/1201			N, R51/53	Aquatic Chronic 2 - H411	AT, BE, CY, CZ, DE, DK, EL, ES, FI, FR, HR, HU, IE, IT, LU, MT, NL, PL, PT, RO, SE, SI, SK, UK
Fenitrothion	1341	IN, AC	A2	Not Approved			2007/379		UK		EFSA	Reg. (EU) No 899/2012 Reg. (EC) No 459/2010 Reg. (EC) No 839/2008 Reg. (EC) No 149/2008				0.005 mg/kg bw/day	EFSA 06		0.013 mg/kg bw	EFSA 06					ARfD 0,04 - ADI 0,005 JMPR 2004	Xn, R22,N, R50/53	Acute Tox. 4 - H302,Aquatic Acute 1 - H400,Aquatic Chronic 1 - H410
Fenobucarb	1342		B	Not Approved				Never notified and authorised in the EU																	C	Xn, R22,N, R50/53	Acute Tox. 4 - H302,Aquatic Acute 1 - H400,Aquatic Chronic 1 - H410
Fenoprop	1343	PG, HB	A3	Not Approved			2002/2076																			Xn, R22,Xi, R38,N, R50/53	Acute Tox. 4 - H302,Skin Irrit. 2 - H315,Aquatic Acute 1 - H400,Aquatic Chronic 1 - H410
Fenothiocarb	1344	IN, AC	A3	Not Approved			2002/2076
Fenoxaprop	1345	HB	A3	Not Approved			2002/2076
Fenoxaprop-P	1346	HB	A3	Approved	01/01/2009	31/12/2020	2008/66, Reg. (EU) 2019/1589, Reg. (EU) No 540/2011 (, Reg. (EU) 2018/1796)		AT	FI	EFSA	Reg. (EC) No 149/2008				0.01 mg/kg bw/day	Dir 08/66		0.1 mg/kg bw	Dir 08/66		0.014 mg/kg bw/day	Dir 08/66				Skin Sens. 1 - H317,STOT RE 2 - H373,Aquatic Acute 1 - H400,Aquatic Chronic 1 - H410	AT, BE, BG, CY, CZ, DK, EE, EL, ES, FI, FR, HR, HU, IE, IT, LT, LU, LV, NL, PL, PT, RO, SE, SK, UK
Fenoxycarb	1347	IN	A3	Approved	01/06/2011	31/05/2021	2011/20/EU, Reg. (EU) No 540/2011	Initially non included by Decision 2008/934. Included as from 1 June 2011 following re-submission for inclusion according to Reg. 33/2008	NL	EL	EFSA	Reg. (EU) 2019/973 Reg. (EU) 2016/486 Reg. (EC) No 149/2008				0.053 mg/kg bw/day	EFSA 10		2 mg/kg bw	EFSA 10		0.1 mg/kg bw/day	EFSA 10			N, R50/53	Carc. 2 - H351,Aquatic Acute 1 - H400,Aquatic Chronic 1 - H410	BE, CY, EL, ES, FR, HR, HU, LU, NL, PT, RO, SI
Fenpiclonil	1348	FU	A3	Not Approved			2002/2076
Fenpicoxamid (formerly: Lyserphenvalpyr)	2392	FU	C	Approved	11/10/2018	11/10/2028	Reg. (EU) 2018/1265	Admissible application according to Article 9 of Regulation (EC) No 1107/2009. Date of admissibility: 13/01/2015	UK	FR	EFSA	Reg. (EU) 2019/50				0.05 mg/kg bw/day	Reg. (EU) 2018/1265		1.8 mg/kg bw	Reg. (EU) 2018/1265		0.05 mg/kg bw/day	Reg. (EU) 2018/1265		AAOEL: 0.2 mg/kg bw				SK
Fenpropathrin	1349	IN, AC	A3	Not Approved			2002/2076					Reg. (EC) No 839/2008				0.03 mg/kg bw/day	JMPR 1993, 2012		0.03 mg/kg bw	JMPR 2012		mg/kg bw/day				T+, R26,T, R25,Xn, R21,N, R50/53	Acute Tox. 3 - H301,Acute Tox. 4 - H312,Acute Tox. 2 - H330,Aquatic Acute 1 - H400,Aquatic Chronic 1 - H410	PL
Fenpropidin	1350	FU	A3	Approved	01/01/2009	31/12/2020	2008/66, Reg. (EU) 2019/1589, Reg. (EU) No 540/2011 (, Reg. (EU) 2018/1796)		CZ	DE	EFSA	Reg. (EU) No 61/2014 Reg. (EC) No 149/2008				0.02 mg/kg bw/day	Dir 08/66		0.02 mg/kg bw	Dir 08/66		0.02 mg/kg bw/day	Dir 08/66					AT, BE, BG, CZ, DE, EE, EL, ES, FI, FR, HR, HU, IE, IT, LT, LU, LV, NL, PL, PT, RO, SE, SK, UK
Fenpropimorph	1351	FU	A3	Not Approved			(2008/107,, Reg. (EU) No 540/2011)		LV	SI	EFSA	Reg. (EU) 2019/552 Reg. (EU) 2017/170 Reg. (EC) No 149/2008				0.003 mg/kg bw/day	EFSA 08		0.03 mg/kg bw	EFSA 08		0.007 mg/kg bw/day	Dir 08/107		ARfD 0,2 - ADI 0,003 JMPR 2004	Repr. Cat. 3, R63,Xn, R22,Xi, R38,N, R51/53	Acute Tox. 4 - H302,Skin Irrit. 2 - H315,Repr. 2 - H361d,Aquatic Chronic 2 - H411	BE, BG, EE, EL, HR, HU, IT, LU, NL, PL, RO, SE, SK, UK
Fenpyrazamine	2073	FU	C	Approved	01/01/2013	31/12/2022	Reg. (EU) No 595/2012 (, Dossier complete 2010/150/EU)	The original RMS was Austria.	LV	LT	EFSA	Reg. (EU) 2019/977 Reg. (EU) 2019/90 Reg. (EU) 2018/1514 Reg. (EU) 2016/1902 Regulation (EU) 2015/401 Reg. (EU) No 500/2013 Reg. (EU) No 322/2012				0.13 mg/kg bw/day	Reg. (EU) No 595/2012		0.3 mg/kg bw	Reg. (EU) No 595/2012		0.2 mg/kg bw/day	Reg. (EU) No 595/2012				Aquatic Acute 1 - H400,Aquatic Chronic 1 - H410	AT, BE, BG, CY, CZ, DE, DK, EL, ES, FI, FR, HU, IE, IT, LT, LU, LV, NL, PL, PT, RO, SE, SI, SK, UK
Fenpyroximate	1352	AC	A3	Approved	01/05/2009	30/04/2021	Reg. (EU) 2020/421, Reg. (EU) No 540/2011 (, 2008/107,, Reg. (EU) 2019/168)		AT	DK	EFSA	Reg. (EU) 2019/552 Reg. (EU) 2017/627 Reg. (EU) 2015/845 Reg. (EU) No 364/2014 Reg. (EU) No 441/2012 Reg. (EC) No 839/2008 Reg. (EC) No 149/2008				0.01 mg/kg bw/day	EFSA 2013		0.02 mg/kg bw	EFSA 2013		0.005 mg/kg bw/day	EFSA 2013		ARfD 0,02 ADI 0,01 JMPR 2007		Acute Tox. 3 - H301,Skin Sens. 1B - H317,Acute Tox. 2 - H330,Aquatic Acute 1 - H400,Aquatic Chronic 1 - H410	AT, BG, CY, CZ, DE, DK, EL, ES, FR, HU, IT, PL, PT, RO, SE, SI, SK
Fenridazon	1353	PG	A3	Not Approved			2002/2076
Fenson (aka fenizon)	1354	AC	A3	Not Approved			2002/2076																			Xn, R22,Xi, R36,N, R51/53	Acute Tox. 4 - H302,Eye Irrit. 2 - H319,Aquatic Chronic 2 - H411
Fensulfothion	2439	IN, NE	B	Not Approved			2006/141/EC									mg/kg bw/day			mg/kg bw/day			mg/kg bw/day
Fenthion	1355	IN	A1	Not Approved			04/140/EC		EL		COM	Reg. (EU) No 310/2011 Reg. (EC) No 149/2008				mg/kg bw/day			0.01 mg/kg bw/day	ECCO (2001)		mg/kg bw/day			ARfD 0,01 - ADI 0,007 JMPR 2000	Muta. Cat. 3, R68,T, R23,T, R48/25,Xn, R21/22,N, R50/53	Acute Tox. 4 - H302,Acute Tox. 4 - H312,Acute Tox. 3 - H331,Muta. 2 - H341,STOT RE 1 - H372,Aquatic Acute 1 - H400,Aquatic Chronic 1 - H410
Fenthiosulf	1356	IN	A3	Not Approved			2002/2076									0.0003 mg/kg bw/day	JMPR 1982
Fentin acetate	1357	FU, HB	A1	Not Approved			2002/478/EC		UK		COM	Reg. (EU) 2015/868 Reg. (EC) No 149/2008				0.0004 mg/kg bw/day	ECCO 2001								0.0005 JMPR 1970	Carc. Cat. 3, R40,Repr. Cat. 3, R63,T+, R26,T, R24/25,T, R48/23,Xi, R37/38,Xi, R41,N, R50/53	Acute Tox. 3 - H301,Acute Tox. 3 - H311,Skin Irrit. 2 - H315,Eye Dam. 1 - H318,Acute Tox. 2 - H330,STOT SE 3 - H335,Carc. 2 - H351,Repr. 2 - H361d,STOT RE 1 - H372,Aquatic Acute 1 - H400,Aquatic Chronic 1 - H410
Fentin hydroxide	1358	FU, HB	A1	Not Approved			2002/479/EC		UK		COM	Reg. (EU) 2015/868 Reg. (EC) No 149/2008				0.0004 mg/kg bw/day	ECCO 2001		0.001 mg/kg bw	ECCO 2001		mg/kg bw/day			0.0005 JMPR 1970	Carc. Cat. 3, R40,Repr. Cat. 3, R63,T+, R26,T, R24/25,T, R48/23,Xi, R37/38,Xi, R41,N, R50/53	Acute Tox. 3 - H301,Acute Tox. 3 - H311,Skin Irrit. 2 - H315,Eye Dam. 1 - H318,Acute Tox. 2 - H330,STOT SE 3 - H335,Carc. 2 - H351,Repr. 2 - H361d,STOT RE 1 - H372,Aquatic Acute 1 - H400,Aquatic Chronic 1 - H410
Fentrazamide	2060	HB	B	Not Approved				Never notified and authorised in the EU
Fenuron	1359	HB	A3	Not Approved			2002/2076	Essential use
Fenvalerate	1360	IN, AC	A1	Not Approved			98/270/EC		PT		COM	Regulation (EU) 2015/399 Reg. (EU) No 491/2014 Reg. (EU) No 79/2014 Reg. (EC) No 839/2008 Reg. (EC) No 149/2008				0.0125 mg/kg bw/day	EMEA								ADI 0,02 JMPR 1986
Ferbam	1361	FU	A1	Not Approved			95/276/EC		BE		COM					0.003 mg/kg bw/day	JMPR 2004									Xi, R36/37/38,N, R50/53	Skin Irrit. 2 - H315,Eye Irrit. 2 - H319,STOT SE 3 - H335,Aquatic Acute 1 - H400,Aquatic Chronic 1 - H410
Ferric phosphate	1362	MO	C	Approved	01/01/2016	31/12/2030	Reg. (EU) 2015/1166, Reg. (EU) No 540/2011 (, 01/87/EC)		DE	PL	EFSA	Reg. (EC) No 839/2008			yes	0.8 mg/kg bw/day	Reg. (EU) 2015/1166		Not appl.	Reg. (EU) 2015/1166		0.4 mg/kg bw/day	Reg. (EU) 2015/1166					AT, BE, CY, CZ, DE, DK, EE, EL, ES, FI, FR, HR, IE, IT, LT, LU, LV, NL, PL, PT, SE, SI, SK, UK
Ferric pyrophosphate	2461	MO	C	Pending				Admissible application according to Article 9 of Regulation (EC) No 1107/2009. Date of admissibility: 24/06/2016	PL							mg/kg bw/day			mg/kg bw/day			mg/kg bw/day
Fipronil	1363	IN	A2	Not Approved			(07/52/EC,, 2010/21/EU,, Reg. (EU) 2016/2035,, Reg. (EU) No 540/2011,, Reg. (EU) No 781/2013)		FR		EFSA	Reg. (EU) 2019/1792 Reg. (EU) No 1127/2014 Reg. (EU) No 750/2010 Reg. (EC) No 839/2008 Reg. (EC) No 149/2008				0.0002 mg/kg bw/day	Dir 07/52		0.009 mg/kg bw	Dir 07/52		0.0035 mg/kg bw/day	Dir 07/52		ARfD 0,003 - ADI 0,0002 JMPR 2001	T, R23/24/25,T, R48/25,N, R50/53	Acute Tox. 3 - H301,Acute Tox. 3 - H311,Acute Tox. 3 - H331,STOT RE 1 - H372,Aquatic Acute 1 - H400,Aquatic Chronic 1 - H410
Flamprop	1364	HB	A3	Not Approved			2002/2076
Flamprop-M	1365	HB	A3	Not Approved			2004/129/EC
Flazasulfuron	1366	HB	C	Approved	01/08/2017	31/07/2032	Reg. (EU) 2017/805, Reg. (EU) No 540/2011, Reg. (EU) No 823/2012 (, 04/30/EC,, Reg. (EU) 2016/2016)	Extension of the approval period (Reg. (EU) 2016/2016)	ES	FR	EFSA	Reg. (EU) No 289/2014 Reg. (EC) No 149/2008				0.013 mg/kg bw/day	Reg. (EU) 2017/805		1 mg/kg bw/day	Reg. (EU) 2017/805		0.02 mg/kg bw/day	Reg. (EU) 2017/805			N, R50/53	Aquatic Acute 1 - H400,Aquatic Chronic 1 - H410	AT, BE, BG, CY, CZ, DE, EL, ES, FR, HR, HU, IE, IT, LU, MT, PL, PT, RO, SK, UK
Flocoumafen	1367	RO	A4	Not Approved			2004/129/EC		PL							mg/kg bw/day			mg/kg bw/day			mg/kg bw/day					Acute Tox. 1 - H300,Acute Tox. 1 - H310,Acute Tox. 1 - H330,Repr. 1B - H360D,STOT RE 1 - H372,Aquatic Acute 1 - H400,Aquatic Chronic 1 - H410
Flonicamid (IKI-220)	1368	IN	C	Approved	01/09/2010	31/08/2023	2010/29/EU, Reg. (EU) 2017/2069, Reg. (EU) No 540/2011		FI	SE	EFSA	Reg. (EU) 2018/687 Reg. (EU) 2017/1777 Reg. (EU) 2016/1902 Reg. (EU) 2016/71 Reg. (EU) 2016/67 Reg. (EU) No 893/2010 Reg. (EC) No 839/2008				0.025 mg/kg bw/day	2010/29/EU		0.025 mg/kg bw	2010/29/EU		0.025 mg/kg bw/day	2010/29/EU				Acute Tox. 4 - H302	AT, BE, BG, CY, CZ, DE, DK, EL, ES, FI, FR, HR, HU, IE, IT, LT, LU, LV, MT, NL, PL, PT, RO, SE, SI, UK
Florasulam	1369	HB	C	Approved	01/01/2016	31/12/2030	Reg. (EU) 2015/1397, Reg. (EU) No 540/2011 (, 02/64/EC)		PL	BE	EFSA	Reg. (EU) No 1317/2013 Reg. (EC) No 149/2008				0.05 mg/kg bw/day	Reg. (EU) 2015/1397		Not appl.	Reg. (EU) 2015/1397		0.05 mg/kg bw/day	Reg. (EU) 2015/1397			N, R50/53	Aquatic Acute 1 - H400,Aquatic Chronic 1 - H410	AT, BE, BG, CY, CZ, DE, DK, EE, EL, ES, FI, FR, HR, HU, IE, IT, LT, LU, LV, MT, NL, PL, PT, RO, SE, SI, SK, UK
Florpyrauxifen-benzyl	2478	HB	C	Approved	24/07/2019	24/07/2029	Reg. (EU) No 2019/1138	Admissible application according to Article 9 of Regulation (EC) No 1107/2009. Date of admissibility: 17/06/2016	IT		EFSA	Reg. (EU) 2019/1791				0.5 mg/kg bw/day	Reg (EU) 2019/1138		mg/kg bw/day	Reg (EU) 2019/1138	Not required	0.13 mg/kg bw/day	Reg (EU) 2019/1138		AAOEL: not required.
Fluacrypyrim	1370		B	Not Approved				Never notified and authorised in the EU																	provisional adi
Fluazifop	1371	HB	A3	Not Approved			2002/2076					Reg. (EU) 2018/1514 Reg. (EU) 2018/687 Reg. (EU) 2017/1777 Reg. (EU) 2017/171 Reg. (EU) 2016/1015 Reg. (EC) No 839/2008 Reg. (EC) No 149/2008																HR	SK
Fluazifop-P	1372	HB	A3	Approved	01/01/2012	31/12/2023	Reg. (EU) No 201/2013, Reg. (EU) No 2019/291, Reg. (EU) No 540/2011, Reg. (EU) No 788/2011 (, 2008/934/EC)		FR	IT	EFSA	Reg. (EU) 2018/1514 Reg. (EU) 2018/687 Reg. (EU) 2017/1777 Reg. (EU) 2017/171 Reg. (EU) 2016/1015 Reg. (EC) No 839/2008 Reg. (EC) No 149/2008				0.01 mg/kg bw/day	EFSA 10		0.017 mg/kg bw	EFSA 10		0.02 mg/kg bw/day	EFSA 10				Repr. 2 - H361d,Aquatic Acute 1 - H400,Aquatic Chronic 1 - H410	AT, BE, BG, CY, CZ, DE, EE, EL, ES, FI, FR, HR, HU, IE, IT, LT, LU, LV, MT, NL, PL, PT, RO, SI, SK, UK
Fluazinam	1373	FU	A3	Approved	01/03/2009	28/02/2021	Reg. (EU) 2019/2094, Reg. (EU) No 540/2011 (, 2008/108,, Reg. (EU) 2019/168)		AT	DK	EFSA	Reg. (EU) 2018/70 Reg. (EU) 2016/1902 Reg. (EU) 2016/1822 Reg. (EU) 2016/67 Regulation (EU) 2015/401 Reg. (EU) No 251/2013 Reg. (EC) No 149/2008				0.01 mg/kg bw/day	Dir 08/108		0.07 mg/kg bw	Dir 08/108		0.004 mg/kg bw/day	Dir 08/108				Skin Sens. 1A - H317,Eye Dam. 1 - H318,Acute Tox. 4 - H332,Repr. 2 - H361d,Aquatic Acute 1 - H400,Aquatic Chronic 1 - H410	AT, BE, BG, CY, CZ, DE, DK, EE, EL, ES, FI, FR, HR, HU, IE, IT, LT, LU, LV, NL, PL, PT, RO, SE, SI, SK, UK
Fluazolate (formerly isopropozole)	1374	HB	C	Not Approved			2002/748/EC	Incomplete dossier	UK
Flubendiamide	1375	IN	C	Approved	01/09/2014	31/08/2024	Reg. (EU) No 632/2014 (, Dossier complete 06/927/EC)		EL	AT	EFSA	Reg. (EU) 2018/832 Reg. (EU) No 364/2014 Reg. (EU) No 441/2012 Reg. (EU) No 813/2011 Reg. (EU) No 765/2010 Reg. (EC) No 839/2008				0.017 mg/kg bw/day	EFSA 2013		0.1 mg/kg bw	EFSA 2013		0.006 mg/kg bw/day	EFSA 2013					CY, NL
Flubenzimine	1376	AC	A3	Not Approved			2002/2076																			Xi, R36,N, R50/53	Eye Irrit. 2 - H319,Aquatic Acute 1 - H400,Aquatic Chronic 1 - H410
Flucarbazone-sodium	2025	HB	B	Not Approved				Never notified and authorised in the EU
Flucycloxuron	1377	AC	A3	Not Approved			2002/2076					Reg. (EU) 2015/868 Reg. (EC) No 149/2008
Flucythrinate	1378	IN	A3	Not Approved			2002/2076					Reg. (EU) 2015/868 Reg. (EC) No 149/2008				0.02 mg/kg bw/day	JMPR 1985
Fludioxonil	1379	FU	A3	Approved	01/11/2008	31/10/2020	2007/76, Reg. (EU) 2019/1589, Reg. (EU) No 540/2011 (, Reg. (EU) 2018/1262)	The original RMS was Denmark.	FR	ES	EFSA	Reg. (EU) 2019/1791 Reg. (EU) 2016/1902 Reg. (EU) 2016/1003 Reg. (EU) 2015/845 Reg. (EU) No 491/2014 Reg. (EU) No 79/2014 Reg. (EU) No 834/2013 Reg. (EU) No 241/2013 Reg. (EU) No 441/2012 Reg. (EU) No 813/2011 Reg. (EU) No 750/2010 Reg. (EC) No 822/2009 Reg. (EC) No 256/2009 Reg. (EC) No 839/2008 Reg. (EC) No 149/2008	two PBT criteria			0.37 mg/kg bw/day	Dir 07/76		Not appl.	Dir 07/76		0.59 mg/kg bw/day	Dir 07/76		ADI 0,4 ARfD not necessary (JMPR 2004)			AT, BE, BG, CY, CZ, DE, DK, EE, EL, ES, FI, FR, HR, HU, IE, IT, LT, LU, LV, MT, NL, PL, PT, RO, SE, SI, SK, UK
Flufenacet (formerly fluthiamide)	1380	HB	C	Approved	01/01/2004	31/10/2020	03/84/EC, Reg. (EU) 2019/1589, Reg. (EU) No 540/2011, Reg. (EU) No 823/2012 (, Reg. (EU) 2016/950,, Reg. (EU) 2017/1511,, Reg. (EU) 2018/1262)	The original RMS was France.	PL	FR	COM	Reg. (EU) No 1127/2014 Reg. (EC) No 149/2008	two PBT criteria			0.005 mg/kg bw/day	03/84/EC		0.017 mg/kg bw	03/84/EC		0.017 mg/kg bw/day	03/84/EC			Xn, R22,Xn, R48/22,N, R50/53	Acute Tox. 4 - H302,Skin Sens. 1 - H317,STOT RE 2 - H373,Aquatic Acute 1 - H400,Aquatic Chronic 1 - H410	AT, BE, BG, CY, CZ, DE, EE, EL, ES, FR, HR, HU, IE, IT, LT, LU, LV, NL, PL, PT, SI, SK, UK
Flufenoxuron	1381	IN	A3	Not Approved			2008/934, Reg. (EU) No 942/2011		FR		EFSA	Reg. (EC) No 1050/2009 Reg. (EC) No 149/2008				0.01 mg/kg bw/day	EFSA 11		Not appl.	EFSA 11		0.01 mg/kg bw/day	EFSA 11				Lact. - H362,Aquatic Acute 1 - H400,Aquatic Chronic 1 - H410
Flufenzin (ISO: diflovidazin)	1382		A4	Not Approved			2007/442		IE			Reg. (EU) No 899/2012 Reg. (EC) No 149/2008
Fluindapyr	2557		C	Pending				Admissible application according to Article 9 of Regulation (EC) No 1107/2009. Date of admissibility: 24/04/2019	DE							mg/kg bw/day			mg/kg bw/day			mg/kg bw/day
Flumequine	1383	BA	A3	Not Approved			2002/2076					Reg. (EU) 2017/623				mg/kg bw/day			mg/kg bw/day			mg/kg bw/day
Flumetralin	1384	PG	C	Approved	11/12/2015	11/12/2022	Reg. (EU) 2015/2105, Reg. (EU) No 540/2011 (, Reg. (EC) No 2076/2002)		HU	EL	EFSA		two PBT criteria			0.015 mg/kg bw/day	Reg. (EU) 2015/2105	ADI (systemic): 0.005 mg/kg bw/day	0.1 mg/kg bw	Reg. (EU) 2015/2105	ARfD (systemic): 0.03 mg/kg bw	0.03 mg/kg bw/day	Reg. (EU) 2015/2105			Xi, R36/38,N, R50/53	Skin Irrit. 2 - H315,Skin Sens. 1 - H317,Eye Irrit. 2 - H319,Aquatic Acute 1 - H400,Aquatic Chronic 1 - H410
Flumetsulam	1385		A4	Not Approved			2007/442
Flumiclorac-pentyl	2061	HB	B	Not Approved				Never notified and authorised in the EU
Flumioxazin	1386	HB	C	Approved	01/01/2003	30/06/2020	02/81/EC, Reg. (EU) 2019/707, Reg. (EU) No 540/2011 (, 2010/77/EU,, Reg. (EU) 2015/1885,, Reg. (EU) 2016/549,, Reg. (EU) 2017/841,, Reg. (EU)2018/917)		CZ	FR	COM	Reg. (EU) No 1126/2014 Reg. (EC) No 149/2008	toxic for reproduction 1A / 1B			0.009 mg/kg bw/day	02/81/EC		0.05 mg/kg bw	02/81/EC		0.018 mg/kg bw/day	02/81/EC			Repr. Cat. 2, R61,N, R50/53	Repr. 1B - H360D,Aquatic Acute 1 - H400,Aquatic Chronic 1 - H410	AT, BE, BG, CZ, DE, EL, ES, FR, HR, HU, IE, LV, NL, RO, SK, UK
Fluometuron	1387	HB	A3	Approved	01/06/2011	31/05/2024	2011/57/EU, Reg. (EU) No 2018/1266, Reg. (EU) No 540/2011	Initially non included by Decision 2008/934. Included as from 1 June 2011 following re-submission for inclusion according to Reg. 33/2008.	EL	BG	EFSA	Reg. (EC) No 839/2008	low ADI / ARfD / AOEL			0.0005 mg/kg bw/day	11/57/EU		0.008 mg/kg bw	11/57/EU		0.008 mg/kg bw/day	11/57/EU					EL, ES
Fluopicolide	1388	FU	C	Approved	01/06/2010	31/05/2023	2010/15/EU, Reg. (EU) 2017/1527, Reg. (EU) No 540/2011	Reg. (EU) 2017/1527The original RMS was UK.	AT	ES	EFSA	Reg. (EU) 2018/832 Reg. (EU) 2016/1003 Reg. (EU) 2016/486 Reg. (EU) 2015/1101 Reg. (EU) 2015/846 Reg. (EU) No 737/2014 Reg. (EU) No 251/2013 Reg. (EU) No 592/2012 Reg. (EU) No 812/2011 Reg. (EU) No 520/2011 Reg. (EC) No 1050/2009 Reg. (EC) No 839/2008	two PBT criteria			0.08 mg/kg bw/day	2010/15/EU		0.18 mg/kg bw	2010/15/EU		0.05 mg/kg bw/day	2010/15/EU		Metabolite 2,6-dichlorobenzamide: ADI= 0.05 ARfD= 0,3 (EFSA ´09)			AT, BE, BG, CY, CZ, DE, EE, EL, ES, FI, FR, HR, HU, IE, IT, LT, LU, LV, MT, NL, PL, PT, RO, SE, SI, SK, UK
Fluopyram	1389	FU	C	Approved	01/02/2014	31/01/2024	Dossier complete 2009/464, Reg. (EU) No 802/2013	The original RMS was Germany.	AT	HR	EFSA	Reg. (EU) 2019/1791 Reg. (EU) 2019/552 Reg. (EU) 2018/685 Reg. (EU) 2017/978 Reg. (EU) 2017/626 Reg. (EU) 2017/171 Reg. (EU) 2016/567 Reg. (EU) 2015/1101 Reg. (EU) No 491/2014 Reg. (EU) No 1004/2013 Reg. (EU) No 270/2012				0.012 mg/kg bw/day	Reg. (EU) No 802/2013		0.5 mg/kg bw	Reg. (EU) No 802/2013		0.05 mg/kg bw/day	Reg. (EU) No 802/2013				Aquatic Chronic 2 - H411	AT, BE, BG, CY, CZ, DE, DK, EE, EL, ES, FI, FR, HR, HU, IE, IT, LT, LU, LV, NL, PL, PT, RO, SE, SI, SK, UK
Fluoroacetamide	1390	RO	A4	Not Approved			2004/129/EC		HU
Fluorodifen	1391	HB	A2	Not Approved			2002/2076
Fluoroglycofen	1392	HB	A3	Not Approved			2002/2076					Reg. (EC) No 839/2008
Fluoxastrobin	1393	FU	C	Approved	01/08/2008	31/07/2020	08/44/EC, Reg. (EU) 2019/707, Reg. (EU) 540/2011 (, Reg. (EU) 2018/917)	The original RMS was UK.	DE		EFSA	Reg. (EU) 2019/50 Reg. (EU) 2016/1016 Reg. (EU) 2016/67 Reg. (EC) No 839/2008 Reg. (EC) No 149/2008				0.015 mg/kg bw/day	08/44/EC		0.3 mg/kg bw	08/44/EC		0.03 mg/kg bw/day	08/44/EC					AT, BE, BG, CZ, DE, EE, EL, ES, FR, HU, IE, IT, LT, LU, LV, NL, PL, PT, SE, SK, UK
Flupoxam	1394	HB	A3	Not Approved			2002/2076
Flupyradifurone	2314	IN	C	Approved	09/12/2015	09/12/2025	Reg. (EU) 2015/2084, Reg. (EU) No 540/2011		NL		EFSA	Reg. (EU) 2016/1902 Reg. (EU) 2016/486				0.064 mg/kg bw/day	Reg. (EU) 2015/2084		0.15 mg/kg bw	Reg. (EU) 2015/2084		0.064 mg/kg bw/day	Reg. (EU) 2015/2084					AT, BE, CY, CZ, DE, EL, ES, FI, HR, HU, IT, LT, LV, PL, PT, SE, SI	SK
Flupyrsulfuron-methyl (DPX KE 459)	1395	HB	C	Not Approved			Reg. (EU) 2017/1496 (, 01/49/EC,, 2010/77/EU,, Reg. (EU) 2015/1885,, Reg. (EU) 2016/549,, Reg. (EU) 2017/841,, Reg. (EU) No 540/2011)	Non-renewal of approval: Reg. (EU) 2017/1496	FR	DK	COM	Reg. (EU) 2019/1792 Reg. (EU) No 1126/2014 Reg. (EC) No 149/2008				0.035 mg/kg bw/day	01/49/EC		Not appl.	01/49/EC		0.08 mg/kg bw/day	01/49/EC			N, R50/53	Aquatic Acute 1 - H400,Aquatic Chronic 1 - H410	NL
Fluquinconazole	1396	FU	A3	Approved	01/01/2012	31/12/2021	Reg. (EU) No 806/2011 (, 2008/934/EC)	The original RMS was UK.	CZ	SK	EFSA	Reg.(EU) 2019/1559 Reg. (EC) No 149/2008	low ADI / ARfD / AOEL two PBT criteria			0.002 mg/kg bw/day	EFSA 11		0.02 mg/kg bw	EFSA 11		0.001 mg/kg bw/day	EFSA 11			T, R23/25,T, R48/25,Xn, R21,Xi, R38,N, R50/53	Acute Tox. 3 - H301,Acute Tox. 4 - H312,Skin Irrit. 2 - H315,Acute Tox. 3 - H331,STOT RE 1 - H372,Aquatic Acute 1 - H400,Aquatic Chronic 1 - H410	AT, EL, PT, RO
Flurazole	1397	Safener	B	Not PPP				Not in the scope Dir. 91/414/EEC (not a plant protection product)
Flurenol (flurecol)	1398	HB	A3	Not Approved			2004/129/EC																			N, R51/53	Aquatic Chronic 2 - H411
Fluridone	1399	HB	A3	Not Approved			2002/2076
Flurochloridone	1400	HB	A3	Approved	01/06/2011	31/05/2021	2011/34/EU, Reg. (EU) No 540/2011 (, 2008/934/EC)	Corrigendum to Commission Implementing Regulation (EU) No&nbsp;540/2011	AT	HR	EFSA	Reg. (EU) 2019/973 Reg. (EC) No 149/2008				0.04 mg/kg bw/day	EFSA 10		0.04 mg/kg bw	EFSA 10		0.04 mg/kg bw/day	EFSA 10					AT, CZ, EL, ES, FR, HR, HU, PL, PT, RO, SK
Fluroxypyr	1401	HB	A1	Approved	01/01/2012	31/12/2024	Reg. (EU) 2017/856, Reg. (EU) No 736/2011 (, 00/10/EC,, 2007/21/EC,, Reg. (EU) No 540/2011)		SE	SI	EFSA	Reg. (EU) 2015/1040 Reg. (EC) No 822/2009 Reg. (EC) No 839/2008 Reg. (EC) No 149/2008				0.8 mg/kg bw/day	Reg. (EU) 2017/856		Not appl.	Reg. (EU) 2017/856		0.8 mg/kg bw/day	Reg. (EU) 2017/856				Aquatic Chronic 3 - H412	AT, BE, BG, CZ, DE, DK, EE, EL, ES, FI, FR, HR, HU, IE, IT, LT, LU, LV, NL, PL, PT, RO, SE, SI, SK, UK
Flurprimidol	1402	PG	A3	Not Approved			2011/328/EU	Non inclusion based on resubmitted dossier (Reg. 33/2008). Previously not included in Decision 2009/28/EC	FI		EFSA	Reg. (EU) 2015/603 Reg. (EC) No 839/2008				0.003 mg/kg bw/day	EFSA 11		0.09 mg/kg bw	EFSA 11		0.003 mg/kg bw/day	EFSA 11
Flurtamone	1403	HB	C	Not Approved			03/84/EC, Reg (EU) No 2018/1917, Reg. (EU) No 540/2011 (, Reg. (EU) 2016/950,, Reg. (EU) 2017/1511,, Reg. (EU) No 2018/1262,, Reg. (EU) No 823/2012)	The original RMS was France. Non-renewal of approval voted in October 2018. Withdrawal authorisations by 27&nbsp;June 2019. Max period of grace:27&nbsp;March 2020.	CZ	IE	EFSA	Reg. (EU) 2016/1016 Reg. (EC) No 149/2008				0.03 mg/kg bw/day	Reg (EU) No 2018/1917	Provisional	0.5 mg/kg bw/day	Reg (EU) No 2018/1917	Provisional	0.05 mg/kg bw/day	Reg (EU) No 2018/1917	Provisional	AAOEL 0.17 mg/kg/bw - provisional	N, R50/53	Aquatic Acute 1 - H400,Aquatic Chronic 1 - H410	BE, CZ, FR, UK
Flusilazole	1404	FU	A1	Not Approved			(06/133/EC,, Reg. (EU) No 540/2011)	Part of Dir 06/133 suspended by Court of First Instance (19/7/07) until final judgment that was delivered on 12 April 2013 dismissing the action against the Commission.	IE		COM	Reg. (EU) No 703/2014 Reg. (EC) No 459/2010 Reg. (EC) No 839/2008 Reg. (EC) No 149/2008				0.002 mg/kg bw/day	Dir 06/133		0.005 mg/kg bw	Dir 06/133		0.005 mg/kg bw/day	Dir 06/133		ADI 0,007 ARfD 0,02 JMPR 2007	Carc. Cat. 3, R40,Repr. Cat. 2, R61,Xn, R22,N, R51/53	Acute Tox. 4 - H302,Carc. 2 - H351,Repr. 1B - H360D,Aquatic Chronic 2 - H411
Flusulfamide	1405	FU	C	Not Approved				Application withdrawn	UK
Flutianil	2283	FU	C	Approved	14/04/2019	14/04/2029	Reg. (EU) 2019/481		UK		EFSA	Reg. (EU) 2019/1015				mg/kg bw/day			mg/kg bw/day			mg/kg bw/day
Flutolanil	1406	FU	A3	Approved	01/03/2009	28/02/2021	Reg. (EU) 2019/2094, Reg. (EU) No 540/2011 (, 2008/108,, Reg. (EU) 2019/168)		NL	UK	EFSA	Reg. (EU) 2016/567 Reg. (EU) 2015/603 Reg. (EC) No 149/2008				0.09 mg/kg bw/day	Dir 08/108		Not appl.	Dir 08/108		0.56 mg/kg bw/day	Dir 08/108		ARfD unnecessary ADI 0,09 JMPR 2002			AT, BE, BG, CY, CZ, EL, ES, FI, FR, HR, HU, IE, IT, LU, NL, PL, PT, RO, SI, UK
Flutriafol	1407	FU	A3	Approved	01/06/2011	31/05/2024	2011/42/EU, Reg. (EU) 2018/1266, Reg. (EU) No 540/2011	Initially non included by Decision 2008/934. Included as from 1 June 2011 following re-submission for inclusion according to Reg. 33/2008.The original Co-RMS was UK.	SK	CZ	EFSA	Reg. (EU) 2018/70 Reg. (EU) 2017/626 Reg. (EU) 2016/1902 Reg. (EU) 2016/71 Reg. (EU) No 737/2014 Reg. (EU) No 491/2014 Reg. (EU) No 293/2013 Reg. (EU) No 978/2011 Reg. (EU) No 893/2010 Reg. (EC) No 149/2008				0.01 mg/kg bw/day	11/42/EU		0.05 mg/kg bw	11/42/EU		0.05 mg/kg bw/day	11/42/EU					BG, CY, CZ, EL, ES, FR, HR, HU, IT, PL, PT, RO, UK
Fluxapyroxad	2132	FU	C	Approved	01/01/2013	31/12/2022	Reg. (EU) No 589/2012 (, Dossier complete 2010/672/EU)	The original RMS was UK.	FR	EL	EFSA	Reg. (EU) 2018/685 Reg. (EU) 2017/626 Reg. (EU) 2016/1902 Reg. (EU) 2016/486 Reg. (EU) No 491/2014 Reg. (EU) No 978/2011				0.02 mg/kg bw/day	EFSA 12		0.25 mg/kg bw	EFSA 12		0.04 mg/kg bw/day	EFSA 12					AT, BE, BG, CY, CZ, DE, EE, EL, ES, FI, FR, HR, HU, IE, IT, LT, LU, LV, NL, PL, RO, SE, SI, SK, UK
Folic acid	1408	PG	A4	Not Approved			2007/442	Plant extract	SK			Reg. (EU) 2015/896 Reg. (EC) No 839/2008
Folpet	1409	FU	A2	Approved	01/10/2007	31/07/2020	07/5/EC, Reg. (EU) No 2019/707, Reg.(EU) No 540/2011 (, Reg.(EU) No 2018/917)		AT	IT	EFSA	Reg. (EU) 2018/832 Reg. (EU) 2016/156 Reg. (EU) No 251/2013 Reg. (EU) No 34/2013 Reg. (EU) No 322/2012 Reg. (EC) No 149/2008				0.1 mg/kg bw/day	Dir 07/5		0.2 mg/kg bw	SCoFCAH July 08		0.1 mg/kg bw/day	Dir 07/5		ARfD 0,2 (women of child-bearing age) - ADI 0,1 JMPR 2004	Carc. Cat. 3, R40,Xn, R20,Xi, R36,N, R50	Skin Sens. 1 - H317,Eye Irrit. 2 - H319,Acute Tox. 4 - H332,Carc. 2 - H351,Aquatic Acute 1 - H400	AT, BE, BG, CY, CZ, DE, DK, EE, EL, ES, FR, HR, HU, IE, IT, LT, LU, LV, MT, NL, PL, PT, RO, SE, SI, SK, UK
Fomesafen	1410	HB	A3	Not Approved			2002/2076					Reg. (EU) No 310/2011 Reg. (EC) No 839/2008														Xn, R22	Acute Tox. 4 - H302
Fonofos	1411	IN	A2	Not Approved			2002/2076																			T+, R27/28,N, R50/53	Acute Tox. 2 - H300,Acute Tox. 1 - H310,Aquatic Acute 1 - H400,Aquatic Chronic 1 - H410
Foramsulfuron	1412	HB	C	Approved	01/06/2020	31/05/2035	Reg. (EU) 2020/616, Reg. (EU) No 540/2011, Reg. (EU) No 823/2012 (, 03/23/EC,, Reg. (EU) 2016/950,, Reg. (EU) 2017/841,, Reg. (EU) 2018/917,, Reg. (EU) 2019/707)	The original RMS was Germany.	FI	SK	EFSA	Reg. (EU) No 289/2014 Reg. (EC) No 149/2008				0.25 mg/kg bw/day	Reg. (EU) 2020/616		Not appl.	Reg. (EU) 2020/616		0.1 mg/kg bw/day	Reg. (EU) 2020/616					AT, BE, BG, CY, CZ, DE, DK, EE, EL, ES, FI, FR, HR, HU, IE, IT, LT, LU, LV, NL, PL, PT, RO, SE, SI, SK, UK
Forchlorfenuron	1413	PG	C	Approved	01/06/2018	31/05/2033	06/10/EC, Reg. (EU) No 540/2011, Reg.(EU) No 2018/679 (, Reg. (EU) 2017/1511,, Reg. (EU) No 533/2013)		ES	EL	EFSA	Reg. (EU) No 398/2014 Reg. (EC) No 149/2008				0.05 mg/kg bw/day	Reg.(EU) No 2018/679		0.5 mg/kg bw	Reg.(EU) No 2018/679		0.16 mg/kg bw/day	Reg.(EU) No 2018/679		AAOEL: 0.5 mg/kg bw per day	Carc. Cat. 3, R40,N, R51/53	Carc. 2 - H351,Aquatic Chronic 2 - H411	CY, EL, ES, FR, IT, PT
Formaldehyde	1414	FU, ST	A4	Not Approved			2007/442	Food/feed								mg/kg bw/day			mg/kg bw/day			mg/kg bw/day				Carc. Cat. 3, R40,T, R23/24/25,C, R34	Acute Tox. 3 - H301,Acute Tox. 3 - H311,Skin Corr. 1B - H314,Skin Sens. 1 - H317,Acute Tox. 3 - H331,Muta. 2 - H341,Carc. 1B - H350
Formetanate	1415	IN, AC	A2	Approved	01/10/2007	31/07/2020	07/5/EC, Reg. (EU) No 540/2011, Reg. (EU) No 2019/707 (, Reg. (EU) No 2018/917)		ES	EL	EFSA	Regulation (EU) 2015/401 Reg. (EU) No 61/2014 Reg. (EC) No 149/2008				0.004 mg/kg bw/day	Dir 07/5		0.005 mg/kg bw	Dir 07/5		0.004 mg/kg bw/day	Dir 07/5			T+, R26/28,N, R50/53	Acute Tox. 2 - H300,Skin Sens. 1 - H317,Acute Tox. 2 - H330,Aquatic Acute 1 - H400,Aquatic Chronic 1 - H410	BE, BG, CY, DE, EL, ES, IT, NL, PL, PT, RO
Formic acid	1416	IN	A4	Not Approved			2007/442	Food/feed	FR																	C, R35	Skin Corr. 1A - H314
Formothion	1417	IN, AC	A2	Not Approved			2002/2076					Reg. (EU) 2015/868 Reg. (EC) No 149/2008													ADI withdrawn JMPR 1996	Xn, R21/22	Acute Tox. 4 - H302,Acute Tox. 4 - H312
Fosamine	1418	HB	A3	Not Approved			2002/2076	Essential use
Fosetyl	1419	FU	A2	Approved	01/05/2007	30/04/2021	Reg. (EU) 2020/421, Reg. (EU) No 540/2011 (, 06/64/EC,, Reg. (EU) 2018/524,, Reg. (EU) 2019/168,, Reg. (EU) No 678/2014)		FR	EE	EFSA	Reg. (EU) 2019/552 Reg. (EU) 2018/832 Reg. (EU) 2016/1003 Reg. (EU) 2016/75 Reg. (EU) No 991/2014 Reg. (EU) No 737/2014 Reg. (EC) No 459/2010 Reg. (EC) No 839/2008 Reg. (EC) No 149/2008				3 mg/kg bw/day	Dir 06/64		Not appl.	Dir 06/64		5 mg/kg bw/day	Dir 06/64					AT, BE, BG, CY, CZ, DE, DK, EE, EL, ES, FI, FR, HR, HU, IE, IT, LT, LU, LV, MT, NL, PL, PT, RO, SE, SI, SK, UK
Fosthiazate	1420	NE	C	Approved	01/01/2004	31/10/2020	03/84/EC, Reg. (EU) 2019/1589, Reg. (EU) No 540/2011, Reg. (EU) No 823/2012 (, Reg. (EU) 2016/950,, Reg. (EU) 2017/1511,, Reg. (EU) 2018/1262)	The original RMS was the UK.	DE	EL	COM	Reg. (EC) No 149/2008				0.004 mg/kg bw/day	03/84/EC		0.005 mg/kg bw	03/84/EC		0.005 mg/kg bw/day	03/84/EC			T, R23/25,T, R39,Xn, R21,Xi, R41,N, R50/53	Acute Tox. 3 - H301,Acute Tox. 4 - H312,Skin Sens. 1 - H317,Acute Tox. 3 - H331,Aquatic Acute 1 - H400,Aquatic Chronic 1 - H410	BE, BG, CY, DE, EL, ES, FR, HR, HU, IE, IT, MT, NL, PL, RO, UK
Fosthietan	1421	NE	A3	Not Approved			2002/2076																			T+, R27/28	Acute Tox. 2 - H300,Acute Tox. 1 - H310
Fructose	2375	EL	A1	Approved	01/10/2015		Reg. (EU) 2015/1392, Reg. (EU) No 540/2011				EFSA	Reg. (EU) 2016/143		yes		Not appl.	Reg (EU) 2015/1392		Not appl.	Reg (EU) 2015/1392		Not appl.	Reg (EU) 2015/1392
Fuberidazole	1422	FU	A3	Not Approved			Reg. (EU) No 540/2011 (, 2008/108)		UK	FI	EFSA	Reg. (EU) 2016/1015 Reg. (EC) No 149/2008				0.0072 mg/kg bw/day	Dir 08/108		0.08 mg/kg bw	Dir 08/108		0.0072 mg/kg bw/day	Dir 08/108			Xn, R22,N, R50/53	Acute Tox. 4 - H302,Skin Sens. 1 - H317,Carc. 2 - H351,STOT RE 2 - H373,Aquatic Acute 1 - H400,Aquatic Chronic 1 - H410
Furalaxyl	1423	FU	A3	Not Approved			2002/2076																			Xn, R22	Acute Tox. 4 - H302,Aquatic Chronic 3 - H412
Furathiocarb	1424	IN	A2	Not Approved			2002/2076					Regulation (EU) 2015/399 Reg. (EU) No 899/2012 Reg. (EU) No 520/2011 Reg. (EC) No 149/2008				0.0035 mg/kg bw/day	RMS 1999		0.006 mg/kg bw	RMS 1999		mg/kg bw/day			0.003 AUS 1991	T+, R26,T, R25,Xn, R48/22,Xi, R36/38,N, R50/53	Acute Tox. 3 - H301,Skin Irrit. 2 - H315,Skin Sens. 1 - H317,Eye Irrit. 2 - H319,Acute Tox. 2 - H330,STOT RE 2 - H373,Aquatic Acute 1 - H400,Aquatic Chronic 1 - H410
Furconazole	1425	FU	A3	Not Approved			2002/2076
Furfural	1426		A2	Not Approved			2002/2076					Reg. (EC) No 839/2008
Furmecyclox	1427	FU	A3	Not Approved			2002/2076																			Carc. Cat. 3, R40,N, R50/53	Carc. 2 - H351,Aquatic Acute 1 - H400,Aquatic Chronic 1 - H410
Fusarium sp. L13	2389	FU	C	Pending				Admissible application according to Article 9 of Regulation (EC) No 1107/2009. Date of admissibility: 26/05/2015	FR							mg/kg bw/day			mg/kg bw/day			mg/kg bw/day
Gamma-cyhalothrin	1428	IN	C	Approved	01/04/2015	31/03/2025	Reg. (EU) No 1334/2014 (, Dossier complete 04/686/EC)	MS who granted provisional authorisations referred to the MRLs set for lambda-cyhalothrin	UK		EFSA	Reg. (EU) 2019/1015 Reg. (EU) 2019/50 Reg. (EU) 2018/960 Reg. (EU) 2017/626 Reg. (EU) No 834/2013 Reg. (EC) No 459/2010 Reg. (EC) No 839/2008 Reg. (EC) No 149/2008				0.0012 mg/kg bw/day	Reg. (EU) No 1334/2014		0.0025 mg/kg bw	Reg. (EU) No 1334/2014		0.0003 mg/kg bw/day	Reg. (EU) No 1334/2014					AT, BE, BG, CZ, DE, DK, FR, HR, HU, IE, LT, PL, RO, SK
Garlic extract	1429	RE	A4	Approved	01/09/2009	31/08/2020	2008/127, Reg. (EU) 2017/195, Reg. (EU) No 540/2011	Substance fulfilling criteria Annex VI Reg. 2229/2004The original Co-RMS was UK.	IE	DK	EFSA	Reg. (EC) No 839/2008				Not appl.	Dir 08/127		Not appl.	Dir 08/127		Not appl.	Dir 08/127					BG, CY, EL, ES, FR, IE, IT, NL, PT, UK
Garlic pulp	1430		A4	Not Approved			2007/442		NL
Gelatine	1431	IN	A4	Not Approved			2007/442	Animal pro	DE
Gentian violet	1432	BA	A3	Not Approved			2002/2076
Geraniol	896	FU	C	Approved	01/12/2013	30/11/2023	Reg. (EU) No 570/2013 (, Dossier complete 2011/266/EU,, Reg. (EC) No 647/2001)	The original RMS was UK.	ES	EL	EFSA	Reg. (EU) 2015/896				0.5 mg/kg bw/day	Reg. (EU) No 570/2013	Group ADI set by JECFA (2003)	Not appl.	Reg. (EU) No 570/2013		0.5 mg/kg bw/day	Reg. (EU) No 570/2013					BE, CY, EL, ES, FR, IT, MT, PT
Gibberellic acid	1433	PG	A4	Approved	01/09/2009	31/08/2020	2008/127, Reg. (EU) 2017/195, Reg. (EU) No 540/2011	Substance fulfilling criteria Annex VI Reg. 2229/2004	SI	SK	COM	Reg. (EU) No 588/2014 Reg. (EC) No 149/2008				0.68 mg/kg bw/day	Dir 08/127		Not appl.	Dir 08/127		0.68 mg/kg bw/day	Dir 08/127					AT, BE, CY, CZ, DE, DK, EL, ES, FR, HU, IT, LU, NL, PL, PT, SI, UK
Gibberellin	1434	PG	A4	Approved	01/09/2009	31/08/2020	2008/127, Reg. (EU) 2017/195, Reg. (EU) No 540/2011	Substance fulfilling criteria Annex VI Reg. 2229/2004	SI	SK	COM	Reg. (EC) No 839/2008				0.3 mg/kg bw/day	Reg. (EU) No 540/2011		Not appl.	Reg. (EU) No 540/2011		0.18 mg/kg bw/day	Reg. (EU) No 540/2011					AT, BE, CZ, DE, EL, ES, FI, FR, HR, HU, IE, IT, LU, NL, PL, PT, SE, SI, SK, UK
Glufosinate	1436	HB	A2	Not Approved			(07/25/EC,, Reg. (EU) 2015/404,, Reg. (EU) 2015/845,, Reg. (EU) No 365/2013,, Reg. (EU) No 540/2011)	The original RMS was Sweden.	DE	FR	EFSA	Reg. (EU) 2016/1002 Reg. (EU) 2015/845 Reg. (EU) No 491/2014 Reg. (EC) No 149/2008				0.021 mg/kg bw/day	Dir 07/25		0.021 mg/kg bw	Dir 07/25		0.0021 mg/kg bw/day	Dir 07/25		ARfD unnecessary ADI 0,02 JMPR 1999	Repr. Cat. 2, R60,Repr. Cat. 3, R63,Xn, R20/21/22,Xn, R48/20/22	Acute Tox. 4 - H302,Acute Tox. 4 - H312,Acute Tox. 4 - H332,Repr. 1B - H360FD,STOT RE 2 - H373	PL, PT, RO, SK, UK
Glutaraldehyde (aka glutardialdehyde)	1437	FU, BA	A4	Not Approved			2007/442	Disinfectant	PL							mg/kg bw/day			mg/kg bw/day			mg/kg bw/day				T, R23/25,C, R34,N, R50	Acute Tox. 3 - H301,Skin Corr. 1B - H314,Skin Sens. 1A - H317,Acute Tox. 2 - H330,Resp. Sens. 1 - H334,STOT SE 3 - H335,Aquatic Acute 1 - H400,Aquatic Chronic 2 - H411
Glyphosate	1438	HB	A1	Approved	16/12/2017	15/12/2022	Reg. (EU) 2017/2324, Reg. (EU) 2019/724, Reg. (EU) No 540/2011 (, 01/99/EC,, 2010/77/EU,, Reg. (EU) 2015/1885,, Reg. (EU) 2016/1056,, Reg. (EU) 2016/1313)	By Reg. (EU) 2019/724 FR, HU, NL, SE will act jointly as RMS			EFSA	Reg. (EU) No 293/2013 Reg. (EU) No 441/2012 Reg. (EC) No 839/2008 Reg. (EC) No 149/2008				0.5 mg/kg bw/day	Reg. (EU) 2017/2324		0.5 mg/kg bw/day	Reg. (EU) 2017/2324		0.1 mg/kg bw/day	Reg. (EU) 2017/2324			Xi, R41,N, R51/53	Eye Dam. 1 - H318,Aquatic Chronic 2 - H411	AT, BE, BG, CY, CZ, DE, DK, EE, EL, ES, FI, FR, HR, HU, IE, IT, LT, LU, LV, MT, NL, PL, PT, RO, SE, SI, SK, UK
Grape (Vitis vinifera) cane tannins	2564		A1	Not Approved			Reg. (EU)2020/29				EFSA			yes		mg/kg bw/day			mg/kg bw/day			mg/kg bw/day
Grease (bands, fruit trees)	1439	IN	B	Not Approved				Not in the scope Dir. 91/414/EEC (not a plant protection product)								mg/kg bw/day			mg/kg bw/day			mg/kg bw/day
Guazatine	1440	FU, RE	A3	Not Approved			2008/934 (, 2010/455/EU)	Withdrawal authorisations: 31/12/2011. Max period of grace: 31/12/2012.	UK		EFSA	Reg. (EU) 2015/1910 Reg. (EC) No 149/2008				0.0048 mg/kg bw/day	EFSA 10		0.04 mg/kg bw	EFSA 10		0.002 mg/kg bw/day	EFSA 10		JMPR 1997 - No ADI	T+, R26,Xn, R21/22,Xi, R37/38,Xi, R41,N, R50/53	Acute Tox. 4 - H302,Acute Tox. 4 - H312,Skin Irrit. 2 - H315,Eye Dam. 1 - H318,Acute Tox. 2 - H330,STOT SE 3 - H335,Aquatic Acute 1 - H400,Aquatic Chronic 1 - H410
Halauxifen-methyl	2317	HB	C	Approved	05/08/2015	05/08/2025	Reg. (EU) 2015/1165, Reg. (EU) No 540/2011		UK	FR	EFSA	Reg. (EU) 2016/67				0.058 mg/kg bw/day	Reg. (EU) 2015/1165		0.058 mg/kg bw/day	Reg. (EU) 2015/1165		0.058 mg/kg bw/day	Reg. (EU) 2015/1165					AT, BE, BG, CZ, DE, DK, EE, ES, FI, FR, IE, IT, LT, LU, LV, NL, PL, PT, RO, SE, SI, SK, UK
Halfenprox (aka brofenprox)	1441	AC	A3	Not Approved			2002/2076
Halosulfuron - methyl	1442	HB	C	Approved	01/10/2013	30/09/2023	Reg. (EU) No 356/2013 (, 2012/363/EU,, Dossier complete 06/586/EC)		IT	PL	EFSA	Reg. (EC) No 839/2008				0.063 mg/kg bw/day	EFSA 2012		0.5 mg/kg bw	EFSA 2012		0.063 mg/kg bw/day	EFSA 2012					BG, EL, ES, FR, HU, IT, PT
Haloxyfop	1443	HB	A2	Not Approved			2002/2076					Regulation (EU) 2017/1016 Reg. (EU) 2017/171 Reg. (EU) 2015/2075 Reg. (EC) No 149/2008				0.00065 mg/kg bw/day	EFSA 06		0.075 mg/kg bw	EFSA 06					ADI 0,0007 ARfD 0,08 JMPR 2006
Haloxyfop-P (Haloxyfop-R)	1444	HB	A2	Approved	01/01/2011	31/12/2023	2010/86/EU, Reg. (EU) 2015/2233, Reg. (EU) No 2018/670, Reg. (EU) No 540/2011	Austria was assigned as Designated Member State (DMS) to assess confirmatory data	HU	CZ	EFSA	Regulation (EU) 2017/1016 Reg. (EU) 2017/171 Reg. (EU) 2015/2075 Reg. (EC) No 149/2008	low ADI / ARfD / AOEL two PBT criteria			0.00065 mg/kg bw/day	Reg. (EU) 2015/2233		0.075 mg/kg bw	Reg. (EU) 2015/2233		0.005 mg/kg bw/day	Reg. (EU) 2015/2233		ADI 0,0007 ARfD 0,08 JMPR 2006			AT, BE, CZ, DE, HU, LU, NL, PL, RO, SK
HBTA (high boiling tar acid)	1445		A4	Not Approved			2007/442	Disinfectant	DK
Helicoverpa armigera nucleopolyhedrovirus (HearNPV)	1447	IN	C	Approved	01/06/2013	31/05/2023	Reg. (EU) No 368/2013 (, Dossier complete 07/560/EC)		EE	FR	EFSA	Reg. (EU) No 588/2014				Not appl.	EFSA 2012		Not appl.	EFSA 2012		Not appl.	EFSA 2012					EL, ES, FR, IT, PT
Heptachlor	1448		B	Not Approved			850/2004	Banned				Reg. (EC) No 149/2008				0.0001 mg/kg bw/day	JMPR 1994								provisional adi	Carc. Cat. 3, R40,T, R24/25,N, R50/53	Acute Tox. 3 - H301,Acute Tox. 3 - H311,Carc. 2 - H351,STOT RE 2 - H373,Aquatic Acute 1 - H400,Aquatic Chronic 1 - H410
Heptamaloxyloglucan	1449	EL	C	Approved	01/06/2010	31/05/2021	2010/14/EU, Reg. (EU) 2017/1527, Reg. (EU) No 540/2011	Reg. (EU) 2017/1527	FR	ES	EFSA	Reg. (EU) No 500/2013				Not appl.	EFSA ´09		Not appl.	EFSA ´09		Not appl.	EFSA ´09					FR
Heptenophos	1450	IN	A2	Not Approved			2002/2076																			T, R25,N, R50/53	Acute Tox. 3 - H301,Aquatic Acute 1 - H400,Aquatic Chronic 1 - H410
Hexachlorobenzene	1451		B	Not Approved			850/2004	Banned				Reg. (EU) 2016/1866 Reg. (EC) No 149/2008													JMPR 1978 - ADI withdrawn	Carc. Cat. 2, R45,T, R48/25,N, R50/53	Carc. 1B - H350,STOT RE 1 - H372,Aquatic Acute 1 - H400,Aquatic Chronic 1 - H410
Hexachlorocyclohexane (HCH)	1446		B	Not Approved			850/2004	Banned				Reg. (EU) 2017/978 Reg. (EC) No 149/2008				mg/kg bw/day			mg/kg bw/day			mg/kg bw/day			JMPR 1974 - No ADI
Hexachlorophene	1452	FU	A3	Not Approved			2002/2076
Hexaconazole	1453	FU	A3	Not Approved			2006/797		IT			Reg. (EU) No 899/2012 Reg. (EC) No 149/2008				0.005 mg/kg bw/day	JMPR 1990									Xn, R22,N, R51/53	Acute Tox. 4 - H302,Skin Sens. 1 - H317,Aquatic Chronic 2 - H411
Hexaflumuron	1454	IN	A3	Not Approved			2004/129/EC									mg/kg bw/day			mg/kg bw/day			mg/kg bw/day					Aquatic Acute 1 - H400,Aquatic Chronic 1 - H410
Hexamethylene tetramine (urotropin)	1455		A4	Not Approved			2007/442		BE
Hexazinone	1456	HB	A3	Not Approved			2002/2076	Essential use 835/2004																		Xn, R22,Xi, R36,N, R50/53	Acute Tox. 4 - H302,Eye Irrit. 2 - H319,Aquatic Acute 1 - H400,Aquatic Chronic 1 - H410
Hexythiazox	1457	AC, IN	A3	Approved	01/06/2011	31/05/2024	2011/46/EU, Reg. (EU) No 2018/1266, Reg. (EU) No 540/2011	Initially non included by Decision 2008/934. Included as from 1 June 2011 following re-submission for inclusion according to Reg. 33/2008.	FI	SE	EFSA	Reg. (EU) No 592/2012 Reg. (EU) No 520/2011 Reg. (EC) No 149/2008				0.03 mg/kg bw/day	11/46/EU		Not appl.	11/46/EU		0.009 mg/kg bw/day	11/46/EU		ADI 0,03 JMPR 1998	N, R50/53	Aquatic Acute 1 - H400,Aquatic Chronic 1 - H410	AT, BE, BG, CY, CZ, DE, DK, EL, ES, FI, FR, HU, IT, LT, MT, NL, PL, PT, RO, SE, SI, SK, UK
Hydramethylnon	1458	IN	A3	Not Approved			2002/2076
Hydrogen peroxide	1459	BA, FU	A4	Approved	29/03/2017		2007/442, Reg. (EU) 2017/409		IE		EFSA	Reg. (EU) 2017/1777		yes		mg/kg bw/day			mg/kg bw/day			mg/kg bw/day				C, R35,Xn, R20/22,O, R8	Ox. Liq. 1 - H271,Acute Tox. 4 - H302,Skin Corr. 1A - H314,Acute Tox. 4 - H332
Hydrolysed proteins	1460	IN	A4	Approved	01/09/2009	31/08/2020	2009/153/EC, Reg. (EU) 2017/195, Reg. (EU) No 540/2011, Reg. (EU) No 571/2012	Substance fulfilling criteria Annex VI Reg. 2229/2004	ES	EL	COM					Not appl.	Dir 08/127		Not appl.	Dir 08/127		Not appl.	Dir 08/127					CY, EL, ES, FR, IT, PT
Hydroxy-MCPA	1461	PG	A3	Not Approved			2002/2076
Hydroxyphenyl-salicylamide	1462	FU	A3	Not Approved			2002/2076
Hymexazol	1463	FU	A3	Approved	01/06/2011	31/05/2023	2011/5/EU, Reg.(EU) No 2018/1266, Reg.(EU) No 540/2011		AT	SE	EFSA	Reg. (EC) No 149/2008				0.17 mg/kg bw/day	EFSA 10		0.5 mg/kg bw	EFSA 10		0.17 mg/kg bw/day	EFSA 10			Xn, R22,Xi, R41	Acute Tox. 4 - H302,Eye Dam. 1 - H318,Aquatic Chronic 3 - H412	AT, BE, CZ, DE, DK, EL, ES, FI, FR, HU, IE, IT, NL, PL, RO, SE, UK
Idanofan	1464	HB	B	Not Approved				Never notified and authorised in the EU
Imazalil (aka enilconazole)	1465	FU	A1	Approved	01/01/2012	31/12/2024	Reg. (EU) No 2019/291, Reg. (EU) No 540/2011, Reg. (EU) No 705/2011 (, 1997/73/EC,, 2007/21/EC,, 2010/57/EU)		NL	BE	EFSA	Reg. (EU) 2019/1582 Reg. (EU) No 750/2010 Reg. (EC) No 839/2008 Reg. (EC) No 149/2008				0.025 mg/kg bw/day	EFSA 2010		0.05 mg/kg bw	EFSA 2010		0.05 mg/kg bw/day	EFSA 2010		ADI 0.03 JMPR 2001 ARfD 0.05 JMPR 2005	Xn, R20/22,Xi, R41,N, R50/53	Acute Tox. 3 - H301,Eye Dam. 1 - H318,Acute Tox. 4 - H332,Carc. 2 - H351,Aquatic Chronic 1 - H410	AT, BE, BG, CY, CZ, DE, DK, EE, EL, ES, FI, FR, HR, HU, IE, IT, LU, NL, PL, PT, RO, SE, SK, UK
Imazamethabenz	1466	HB	A3	Not Approved			2005/303		UK
Imazamox	1467	HB	C	Approved	01/11/2017	31/10/2024	Reg. (EU) 2017/1531, Reg. (EU) No 2019/724, Reg. (EU) No 540/2011, Reg. (EU) No 823/2012 (, 03/23/EC,, Reg. (EU) 2016/950,, Reg. (EU) 2017/841)	By Reg. (EU) No 2019/724 EL is nominated as RMS and IT as Co-RMSFormer RMS was FR	EL	IT	EFSA	Reg. (EU) 2016/567 Reg. (EU) No 1146/2014 Reg. (EC) No 149/2008	two PBT criteria			3 mg/kg bw/day	Reg. (EU) 2017/1531		3 mg/kg bw/day	Reg. (EU) 2017/1531		2.25 mg/kg bw/day	Reg. (EU) 2017/1531			N, R50/53	Aquatic Acute 1 - H400,Aquatic Chronic 1 - H410	AT, BE, BG, CY, CZ, DE, EE, EL, ES, FI, FR, HR, HU, IE, IT, LT, LV, MT, NL, PL, PT, RO, SE, SI, SK, UK
Imazapic	2107	HB	B	Not Approved								Reg. (EU) 2017/626 Reg. (EU) 2015/846 Reg. (EU) 2015/845 Reg. (EU) No 270/2012				0.46 mg/kg bw/day	EFSA 2013		Not appl.	EFSA 2013		mg/kg bw/day
Imazapyr	1468	HB	A3	Not Approved			2002/2076					Reg. (EU) 2017/626 Reg. (EU) 2015/845 Regulation (EU) 2015/399				2.5 mg/kg bw/day	EFSA 2014		Not appl.	EFSA 2014		mg/kg bw/day				Xi, R36	Eye Irrit. 2 - H319,Aquatic Chronic 3 - H412
Imazaquin	1469	PG	A3	Not Approved			Reg. (EU) No 540/2011 (, 2008/69,, Reg. (EU) No 1100/2011)	Substance fulfilling criteria Annex V Reg 1490/2002	BE	IE	EFSA	Reg. (EC) No 149/2008				0.25 mg/kg bw/day	Dir 08/69		Not appl.	Dir 08/69		0.25 mg/kg bw/day	Dir 08/69					BE, FR, IE, LU, UK
Imazethabenz	1470	HB	A3	Not Approved			2076/2002
Imazethapyr	1471	HB, PG	A3	Not Approved			2004/129/EC
Imazosulfuron	1472	HB	C	Not Approved			(05/3/EC,, Reg. (EU) No 540/2011,, Reg. EU No 1197/2012)	Renewal application was withdrawn.The original RMS was Germany.two PBT criteria	SI	FI	COM	Reg. (EU) 2019/1792 Reg. (EU) No 289/2014 Reg. (EC) No 149/2008				0.75 mg/kg bw/day	05/3/EC		Not appl.	05/3/EC		0.53 mg/kg bw/day	05/3/EC					IT, UK
Imibenconazole	2101	FU	B	Not Approved				Never notified and authorised in the EU
Imicyafos	2021	NE	B	Not Approved				Never notified and authorised in the EU
Imidacloprid	1473	IN	A3	Approved	01/08/2009	31/07/2022	Reg. (EU) 2017/195, Reg. (EU) No 485/2013, Reg. (EU) No 540/2011, Reg.(EU) No 2018/783 (, 2008/116/EC,, 2010/21/EU)	Only uses as insecticide, in permanent greenhouses or for the treatment of seeds intended to be used only in permanent greenhouses, may be authorised.Amendment or withdrawal authorisations: 19 September 2018Max. period of grace: 19 December 2018	DE	NL	EFSA	Reg. (EU) No 491/2014 Reg. (EU) No 893/2010 Reg. (EC) No 459/2010 Reg. (EC) No 839/2008 Reg. (EC) No 149/2008				0.06 mg/kg bw/day	Dir 08/116		0.08 mg/kg bw	Dir 08/116		0.08 mg/kg bw/day	Dir 08/116		ARfD 0,4 - ADI 0,06 JMPR 2002	Xn, R22,N, R50/53	Acute Tox. 4 - H302,Aquatic Acute 1 - H400,Aquatic Chronic 1 - H410	AT, BE, BG, CY, CZ, DE, DK, EE, EL, ES, FI, HR, HU, IT, MT, NL, PL, PT, RO, SE, SI
Iminoctadine	1474	FU	A3	Not Approved			2002/2076
Indanofan	2249	HB	B	Not Approved				Never notified and authorised in the EU
Indaziflam	2298	HB	B	Not Approved				Never notified and authorised in the EU
Indolylacetic acid (aka auxins)	1475	PG	A4	Not Approved			2008/941	Voluntarily withdrawn. Withdrawal authoris. by 12/2010. Max period of grace: 12/2011.	FR			Reg. (EU) 2016/71				mg/kg bw/day			mg/kg bw/day			mg/kg bw/day
Indolylbutyric acid	1476	PG	A4	Approved	01/06/2011	31/05/2023	2011/28/EU, Reg.(EU) No 2018/1266, Reg.(EU) No 540/2011 (, 2008/941/EC)		EL	CY	EFSA	Reg. (EU) 2016/71				mg/kg bw/day	EFSA 2010	Not set due to insufficient data	mg/kg bw/day	EFSA 2010	Not set due to insufficient data	mg/kg bw/day	EFSA 2010	Not set due to insufficient data				AT, BE, CY, DE, EL, ES, FR, IT, LU, NL, PL, PT, SI, UK
Indoxacarb	1477	IN	C	Approved	01/04/2006	31/10/2020	06/10/EC, Reg. (EU) 2019/1589, Reg. (EU) No 540/2011 (, Reg. (EU) 2017/1511,, Reg. (EU) 2018/1262,, Reg. (EU) No 533/2013)	The original RMS was the Netherlands.	FR	ES	COM	Reg. (EU) 2015/845 Reg. (EU) No 737/2014 Reg. (EU) No 491/2014 Reg. (EU) No 51/2014 Reg. (EU) No 668/2013 Reg. (EU) No 35/2013 Reg. (EU) No 520/2011 Reg. (EC) No 459/2010 Reg. (EC) No 1050/2009 Reg. (EC) No 822/2009 Reg. (EC) No 839/2008 Reg. (EC) No 149/2008				0.006 mg/kg bw/day	06/10/EC		0.125 mg/kg bw	06/10/EC		0.004 mg/kg bw/day	06/10/EC		ADI 0,01 ARfD 0,1 JMPR 2005		Acute Tox. 3 - H301,Skin Sens. 1B - H317,Acute Tox. 4 - H332,STOT RE 1 - H372,Aquatic Acute 1 - H400,Aquatic Chronic 1 - H410	AT, BE, BG, CY, CZ, DE, DK, EE, EL, ES, FI, FR, HR, HU, IE, IT, LT, LU, LV, MT, NL, PL, PT, RO, SE, SI, SK, UK
Inpyrfluxam (S-2399 )	2561		C	Pending				Admissible application according to Article 9 of Regulation (EC) No 1107/2009. Date of admissibility: 08/02/2019	NL	FR						mg/kg bw/day			mg/kg bw/day			mg/kg bw/day
Iodofenphos	1478	IN	A2	Not Approved			2002/2076																		0.0002 AUS 1974
Iodosulfuron	1479	HB	C	Approved	01/04/2017	31/03/2032	Reg. (EU) 2017/407, Reg. (EU) No 540/2011, Reg. (EU) No 823/2012 (, 03/84/EC,, Reg. (EU) 2016/950)	Reg. (EU) 2017/407	SE	FI	EFSA	Reg. (EU) No 289/2014 Reg. (EC) No 149/2008				0.03 mg/kg bw/day	Reg. (EU) 2017/407		3.15 mg/kg bw/day	Reg. (EU) 2017/407		0.05 mg/kg bw/day	Reg. (EU) 2017/407			N, R50/53	Aquatic Acute 1 - H400,Aquatic Chronic 1 - H410	AT, BE, BG, CY, CZ, DE, DK, EE, EL, ES, FI, FR, HR, HU, IE, IT, LT, LU, LV, NL, PL, PT, RO, SE, SI, SK, UK
Ioxynil	1480	HB	A1	Not Approved			(04/58/EC,, Reg. (EU) No 540/2011)		FR		COM	Reg. (EU) 2019/91 Reg. (EU) No 777/2013 Reg. (EU) No 893/2010 Reg. (EC) No 1050/2009 Reg. (EC) No 149/2008				0.005 mg/kg bw/day	Dir 04/58		0.04 mg/kg bw	Dir 04/58		0.01 mg/kg bw/day	Dir 04/58		ARfD 0.004 AUS 1987	Repr. Cat. 3, R63,T, R23/25,Xn, R21,Xn, R48/22,Xi, R36,N, R50/53	Acute Tox. 3 - H301,Acute Tox. 4 - H312,Eye Irrit. 2 - H319,Acute Tox. 3 - H331,Repr. 2 - H361d,STOT RE 2 - H373,Aquatic Acute 1 - H400,Aquatic Chronic 1 - H410
Ipconazole	1481	FU	C	Approved	01/09/2014	31/08/2024	Reg. (EU) No 571/2014 (, Dossier complete 08/20/EC)	The original RMS was UK.	BE	FR	EFSA	Reg. (EC) No 839/2008				0.015 mg/kg bw/day	EFSA 2013		0.015 mg/kg bw	EFSA 2013		0.015 mg/kg bw/day	EFSA 2013					AT, BE, BG, CY, CZ, DE, EL, ES, FR, HU, IE, IT, LT, LV, PL, PT, RO, SE, SK, UK
Ipflufenoquin	2585		C	Pending				Admissible application according to Article 9 of Regulation (EC) No 1107/2009. Date of admissibility: 19/11/2019	NL							mg/kg bw/day			mg/kg bw/day			mg/kg bw/day
Iprobenfos	2084	FU	B	Not Approved				Never notified and authorised in the EU																		Xn, R22,N, R51/53	Acute Tox. 4 - H302,Aquatic Chronic 2 - H411
Iprodione	1482	FU, NE	A1	Not Approved			Reg. (EU) 2017/2091 (, 03/31/EC,, Reg. (EU) 2016/950,, Reg. (EU) 2017/1511,, Reg. (EU) No 540/2011,, Reg. (EU) No 823/2012)		FR	BE	EFSA	Reg. (EU) 2019/38 Reg. (EU) 2015/400 Reg. (EC) No 149/2008				0.02 mg/kg bw/day	Reg. (EU) 2017/2091		0.06 mg/kg bw/day	Reg. (EU) 2017/2091		0.04 mg/kg bw/day	Reg. (EU) 2017/2091			Carc. Cat. 3, R40,N, R50/53	Carc. 2 - H351,Aquatic Acute 1 - H400,Aquatic Chronic 1 - H410	MT, NL
Iprovalicarb	1483	FU	C	Approved	01/04/2016	31/03/2031	02/48/EC, Reg. (EU) 2016/147, Reg. (EU) No 540/2011 (, 2010/77/EU,, Reg. (EU) 2015/1885)		IE	IT	EFSA	Reg. (EU) No 777/2013 Reg. (EC) No 149/2008				0.015 mg/kg bw/day	Reg. (EU) 2016/147		Not appl.	Reg. (EU) 2016/147		0.015 mg/kg bw/day	Reg. (EU) 2016/147					AT, BG, CY, CZ, DE, EL, ES, FR, HR, HU, IT, MT, PT, RO, SI, SK
Iron pyrophosphate	1484		A4	Not Approved			2007/442		SK
Iron sulphate	1485	HB	A4	Approved	01/09/2009	31/08/2020	2008/127, Reg. (EU) 2017/195, Reg. (EU) No 540/2011, Reg. (EU) No 637/2012	Substance fulfilling criteria Annex VI Reg. 2229/2004	HU	PL	COM	Reg. (EU) 2015/896 Reg. (EC) No 839/2008				0.8 mg/kg bw/day	Dir 08/127		Not appl.	Dir 08/127		0.38 mg/kg bw/day	Dir 08/127		AOEL: iron= 0.38 sulphate= 1.3 ADI: iron= 0.8 sulphate= 12.5	Xn, R22,Xi, R36/38	Acute Tox. 4 - H302,Skin Irrit. 2 - H315,Eye Irrit. 2 - H319	AT, BE, DE, EE, FI, FR, HU, LU, NL, PL, SE, SI, UK
Isaria fumosorosea Apopka strain 97 (formely Paecilomyces fumosoroseus)	1653	IN	C	Approved	01/01/2016	31/12/2030	Reg. (EU) 2015/306, Reg. (EU) No 540/2011 (, 01/47/EC)		BE	NL	EFSA	Reg. (EC) No 839/2008			yes	Not appl.	Reg. (EU) 2015/306		Not appl.	Reg. (EU) 2015/306		Not appl.	Reg. (EU) 2015/306					BE, CY, EL, FI, FR, NL, PL, PT, SE
Isazofos	1486	IN	A2	Not Approved			2002/2076																			T+, R26,T, R24/25,Xn, R48/20,N, R50/53	Acute Tox. 3 - H301,Acute Tox. 3 - H311,Skin Sens. 1 - H317,Acute Tox. 2 - H330,STOT RE 2 - H373,Aquatic Acute 1 - H400,Aquatic Chronic 1 - H410
Isocarbamid	1487	HB	A2	Not Approved			2002/2076
Isocarbophos (ISO: isopropyl O-(methoxyaminothiophosphoryl)salicylate)	1488		B	Not Approved				Never notified and authorised in the EU
Isofenphos	1489	IN	A2	Not Approved			2002/2076									0.001 mg/kg bw/day	JMPR 1986								0.0005 AUS 1988	T, R24/25,N, R50/53	Acute Tox. 3 - H301,Acute Tox. 3 - H311,Aquatic Acute 1 - H400,Aquatic Chronic 1 - H410
Isofenphos-methyl	1490		B	Not Approved				Never notified and authorised in the EU
Isofetamid	2326	FU	C	Approved	15/09/2016	15/09/2026	Reg. (EU) 2016/1425, Reg. (EU) 540/2011	Admissible application according to Article 9 of Regulation (EC) No 1107/2009. Date of admissibility: 03/04/2013	BE		EFSA	Reg. (EU) 2018/1514 Reg. (EU) 2018/687 Reg. (EU) 2017/171				0.02 mg/kg bw/day	Reg. (EU) 2016/1425		1 mg/kg bw	Reg. (EU) 2016/1425		0.05 mg/kg bw/day	Reg. (EU) 2016/1425					BE, BG, CZ, DE, EL, ES, FR, PL, PT
Isoflucypram	2533	FU	C	Pending				Admissible application according to Article 9 of Regulation (EC) No 1107/2009. Date of admissibility: 11/05/2018Former RMS: UK	FR							mg/kg bw/day			mg/kg bw/day			mg/kg bw/day
Isolane	1491	IN	A3	Not Approved			2002/2076
Isoprocarb	1492		B	Not Approved				Never notified and authorised in the EU																		Xn, R22,N, R50/53	Acute Tox. 4 - H302,Aquatic Acute 1 - H400,Aquatic Chronic 1 - H410
Isopropalin	1493	HB	A3	Not Approved			Reg. (EC) No 2076/2002
Isoprothiolane	1494	FU	A3	Not Approved			2002/2076					Reg. (EU) 2019/552 Reg. (EU) No 737/2014 Reg. (EU) No 592/2012
Isoproturon	1495	HB	A1	Not Approved			Reg. (EU) 2016/872 (, 02/18/EC,, 2010/77/EU,, Reg. (EU) 2015/1885,, Reg. (EU) No 540/2011)	two PBT criteria	DE	CZ	EFSA	Reg. (EU) 2019/1792 Reg. (EU) No 87/2014 Reg. (EC) No 149/2008				0.015 mg/kg bw/day	Dir 02/18		Not appl.	Dir 02/18		0.015 mg/kg bw/day	Dir 02/18			Carc. Cat. 3, R40,N, R50/53	Carc. 2 - H351,STOT RE 2 - H373,Aquatic Acute 1 - H400,Aquatic Chronic 1 - H410	NL
Isopyrazam	2062	FU	C	Approved	01/04/2013	31/03/2023	Reg. (EU) 2015/1106, Reg. (EU) No 1037/2012 (, Dossier complete 2010/132/EU)	Timelines for submission of confirmatory information amended. Proposal voted at PAFF in June 2015.The original RMS was UK.The RMS is Norway			EFSA	Reg. (EU) 2019/552 Reg. (EU) 2015/1101 Reg. (EU) No 364/2014 Reg. (EU) No 834/2013 Reg. (EU) No 978/2011 Reg. (EU) No 524/2011	two PBT criteria			0.03 mg/kg bw/day	EFSA 12		0.2 mg/kg bw	EFSA 12		0.05 mg/kg bw/day	EFSA 12					AT, BE, BG, CY, CZ, DE, EL, ES, FR, HR, HU, IE, IT, LU, NL, PL, PT, RO, SE, SI, SK, UK
Isotianil	2063	FU	B	Not Approved				Never notified and authorised in the EU
Isouron	2032	HB	B	Not Approved				Never notified and authorised in the EU
Isoval	1496	RO	A4	Not Approved			2004/129/EC		FI
Isoxaben	1497	HB	A3	Approved	01/06/2011	31/05/2024	2011/32/EU, Reg. (EU) No 2018/1266, Reg. (EU) No 540/2011	Initially non included by Decision 2008/934. Included as from 1 June 2011 following re-submission for inclusion according to Reg. 33/2008	AT	FI	EFSA	Reg. (EC) No 149/2008				0.05 mg/kg bw/day	EFSA 10		Not appl.	EFSA 10		0.25 mg/kg bw/day	EFSA 10				Aquatic Chronic 4 - H413	AT, BE, DE, ES, FI, FR, IE, IT, LU, NL, PT, SE, UK
Isoxadifen-ethyl	2483	Safener	B	Not PPP												mg/kg bw/day			mg/kg bw/day			mg/kg bw/day						AT, BE, EE, EL, FR, IT, LU
Isoxaflutole	1498	HB	C	Approved	01/08/2019	31/07/2034	Reg. (EU) 2019/717, Reg. (EU) No 540/2011 (, 03/68/EC,, Reg. (EU) 2016/950,, Reg. (EU) 2017/841,, Reg. (EU) 2018/917,, Reg. (EU) No 823/2012)	The original RMS was the Netherlands.	IT	SI	EFSA	Reg. (EU) 2015/845 Reg. (EU) No 703/2014 Reg. (EC) No 149/2008				0.02 mg/kg bw/day	Reg. (EU) 2019/717		0.05 mg/kg bw	Reg. (EU) 2019/717		0.012 mg/kg bw/day	Reg. (EU) 2019/717		AAOEL: 0.03 mg/kg bw.	Repr. Cat. 3, R63,N, R50/53	Repr. 2 - H361d,Aquatic Acute 1 - H400,Aquatic Chronic 1 - H410	AT, BE, BG, CZ, DE, EL, ES, FR, HR, HU, IE, IT, LU, NL, PL, PT, RO, SI, SK, UK
Isoxathion	1499	IN	A2	Not Approved			2002/2076		ES																	T, R24/25,N, R50/53	Acute Tox. 3 - H301,Acute Tox. 3 - H311,Aquatic Acute 1 - H400,Aquatic Chronic 1 - H410
Jasmonic acid	1500		A4	Not Approved			2007/442		SI
Karbutilate	1501	HB	A3	Not Approved			2002/2076
Kasugamycin	1502	FU, BA	A3	Not Approved			2005/303		NL
Kelevan	1503	IN	B	Not Approved				Never notified and authorised in the EU																		T, R24,Xn, R22,N, R51/53	Acute Tox. 4 - H302,Acute Tox. 3 - H311,Aquatic Chronic 2 - H411
Kieselgur (diatomaceous earth)	1504	IN	A4	Approved	01/09/2009	31/08/2020	2008/127, Reg. (EU) 2017/195, Reg. (EU) No 1089/2013, Reg. (EU) No 540/2011	Substance fulfilling criteria Annex VI Reg. 2229/2004	AT	EL	EFSA	Reg. (EC) No 839/2008				Not appl.	EFSA 2012		Not appl.	EFSA 2012		Not appl.	EFSA 2012					AT, BE, CY, DE, EL, ES, FR, IT, LU, SI
Kinoprene	1505	IN	A3	Not Approved			2002/2076
Kresoxim-methyl	1506	FU	C	Approved	01/01/2012	31/12/2024	Reg. (EU) No 2019/291, Reg. (EU) No 540/2011, Reg. (EU) No 810/2011 (, 2007/21/EC,, 99/01/EC)		SE	FR	EFSA	Reg. (EU) 2019/1015 Reg. (EU) 2016/486 Reg. (EU) 2015/1200 Reg. (EU) No 364/2014 Reg. (EU) No 251/2013 Reg. (EU) No 813/2011 Reg. (EC) No 149/2008				0.4 mg/kg bw/day	99/1/EC		Not appl.	99/1/EC		0.9 mg/kg bw/day	99/1/EC		ARfD unnecessary ADI 0,4 JMPR 2001	Carc. Cat. 3, R40,N, R50/53	Carc. 2 - H351,Aquatic Acute 1 - H400,Aquatic Chronic 1 - H410	AT, BE, BG, CY, CZ, DE, DK, EE, EL, ES, FI, FR, HR, HU, IE, IT, LT, LU, LV, NL, PL, PT, RO, SE, SI, SK, UK
L-Ascorbic acid	968	FU	C	Approved	01/07/2014	30/06/2024	Reg. (EU) No 149/2014 (, Dossier complete 05/751/EC)		NL	FR	EFSA	Reg. (EU) No 588/2014				Not appl.	EFSA 2013		Not appl.	EFSA 2013		Not appl.	EFSA 2013					NL
L-cysteine	2599		A1	Approved	02/06/2020		Reg. (EU) 2020/642				EFSA			yes		mg/kg bw/day			mg/kg bw/day			mg/kg bw/day
Lactic acid	1507	PG	A4	Not Approved			2004/129/EC		PL			Reg. (EU) 2015/165				mg/kg bw/day			mg/kg bw/day			mg/kg bw/day
Lactofen	1508		A4	Not Approved			2007/442					Reg. (EU) No 899/2012 Reg. (EC) No 839/2008
lambda-Cyhalothrin	1509	IN	A1	Approved	01/04/2016	31/03/2023	00/80/EC, Reg. (EU) 2016/146, Reg. (EU) No 2019/724, Reg. (EU) No 540/2011 (, 2010/77/EU,, Reg. (EU) 2015/1885)	The former RMS was SE	EL	FR	EFSA	Reg. (EU) 2019/1015 Reg. (EU) 2019/50 Reg. (EU) 2018/960 Reg. (EU) 2017/626 Reg. (EU) No 834/2013 Reg. (EC) No 459/2010 Reg. (EC) No 839/2008 Reg. (EC) No 149/2008	low ADI / ARfD / AOEL two PBT criteria			0.0025 mg/kg bw/day	Reg. (EU) 2016/146		0.005 mg/kg bw	Reg. (EU) 2016/146		0.00063 mg/kg bw/day	Reg. (EU) 2016/146			T+, R26,T, R25,Xn, R21,N, R50/53	Acute Tox. 3 - H301,Acute Tox. 4 - H312,Acute Tox. 2 - H330,Aquatic Acute 1 - H400,Aquatic Chronic 1 - H410	AT, BE, BG, CY, CZ, DE, DK, EE, EL, ES, FI, FR, HR, HU, IE, IT, LT, LU, LV, MT, NL, PL, PT, RO, SI, SK, UK
Laminarin	1510	EL	C	Approved	01/03/2018	28/02/2033	Reg. (EU) 2018/112, Reg. (EU) No 540/2011 (, 05/3/EC,, Reg. (EU) 2017/841)		NL	FR	EFSA	Reg. (EC) No 839/2008			yes	Not appl.	Reg. (EU) 2018/112		Not appl.	Reg. (EU) 2018/112		Not appl.	Reg. (EU) 2018/112					BE, DK, EL, ES, FR, IT, NL, PL, PT, UK
Landes pine tar	2534		A1	Not Approved			Reg. (EU) No 2018/1294				EFSA			yes		mg/kg bw/day			mg/kg bw/day			mg/kg bw/day						FR
Lanolin	1511		A4	Not Approved			2007/442		HU
Lauric acid (CAS 143-07-7)	1512	IN, AC, HB, PG	A4	Approved	01/09/2009	31/08/2020	2008/127, Reg. (EU) 2017/195, Reg. (EU) No 540/2011	Substance fulfilling criteria Annex VI Reg. 2229/2004	EL	AT	COM	Reg. (EC) No 839/2008				Not appl.	Dir 08/127		Not appl.	Dir 08/127		Not appl.	Dir 08/127
Lauryldimethylbenzylammonium bromide	1513	FU, BA	A4	Not Approved			2004/129/EC		CZ
Lauryldimethylbenzylammonium chloride	1514	HB	A4	Not Approved			2004/129/EC		SK
Lavandulyl senecioate	2462	AT	C	Approved	03/06/2020	03/06/2035	Reg. (EU) 2020/646	Admissible application according to Article 9 of Regulation (EC) No 1107/2009. Date of admissibility: 29/12/2016.	IT		EFSA				yes	Not appl.	Reg. (EU) 2020/646		Not appl.	Reg. (EU) 2020/646		Not appl.	Reg. (EU) 2020/646
Lecanicillium muscarium (formerly Verticillium lecanii) strain Ve6	1515	IN	A4	Approved	01/05/2009	30/04/2021	Reg. (EU) 2020/421, Reg. (EU) No 540/2011 (, 2008/113,, REg. (EU) No 2019/168)	Substance fulfilling criteria Annex VI Reg. 2229/2004	NL	FR	EFSA	Reg. (EU) 2015/165				Not appl.	Dir 08/113		Not appl.	Dir 08/113		Not appl.	Dir 08/113					BE, DK, ES, FR, IT, NL, PT, UK
Lecithin	1516	FU	A4	Not Approved			2007/442	Plant extract																				PT
Lecithins	2342	FU	C	Approved	01/07/2015		Reg. (EU) 2015/1116, Reg. (EU) No 540/2011				EFSA	Reg. (EU) 2016/143		yes		Not appl.	Reg. (EU) 2015/1116		Not appl.	Reg. (EU) 2015/1116		Not appl.	Reg. (EU) 2015/1116					FR, IT
Lenacil	1517	HB	A3	Approved	01/01/2009	31/12/2020	2010/39/EU, Reg. (EU) 2019/1589, Reg. (EU) No 540/2011 (, 2008/69/EC,, Reg. (EU) 2018/1796)		BE	AT	EFSA	Reg. (EC) No 149/2008	two PBT criteria			0.12 mg/kg bw/day	Dir 10/39		Not appl.	Dir 10/39		0.4 mg/kg bw/day	Dir 10/39				Carc. 2 - H351,Aquatic Acute 1 - H400,Aquatic Chronic 1 - H410	AT, BE, CY, CZ, DE, EL, ES, FR, HU, IE, IT, NL, PL, PT, RO, SK, UK
Lepimectin	2033	IN	B	Not Approved				Never notified and authorised in the EU
Lime phosphate	1518	PG	A4	Not Approved			2004/129/EC
Lime sulphur (calcium polysulphid)	1519	FU, IN, AC	A4	Approved	01/06/2011	31/05/2024	2011/43/EU, Reg. (EU) No 2018/1266, Reg. (EU) No 540/2011	Initially non included by Decision 2008/941. Included as from 1 June 2011 following re-submission for inclusion according to Reg. 33/2008.	CZ	NL	EFSA	Reg. (EU) 2015/1608				Not appl.	11/43/EU		Not appl.	11/43/EU		1.5 mg/kg bw/day	11/43/EU					ES, HU, IT, NL
Limestone	1520	RE	C	Pending			(2008/127,, Reg. (EU) No 369/2012,, Reg. (EU) No 540/2011)	Admissible application according to Article 9 of Regulation (EC) No 1107/2009. Date of admissibility: 26/07/2019	CZ	SK	COM	Reg. (EC) No 839/2008				Not appl.	Dir 08/127		Not appl.	Dir 08/127		Not appl.	Dir 08/127					SK
Lindane	1521	IN, RO	A1	Not Approved			00/801/EC		AT		COM	Reg. (EU) 2017/978 Reg. (EC) No 149/2008				mg/kg bw/day			mg/kg bw/day			mg/kg bw/day			ARfD 0,06 - ADI 0,005 JMPR 2003	T, R25,Xn, R20/21,Xn, R48/22,N, R50/53	Acute Tox. 3 - H301,Acute Tox. 4 - H312,Acute Tox. 4 - H332,Lact. - H362,STOT RE 2 - H373,Aquatic Acute 1 - H400,Aquatic Chronic 1 - H410
Linuron	1522	HB	A1	Not Approved			Reg. (EU) 2017/244 (, 03/31/EC,, Reg. (EU) 2016/950,, Reg. (EU) No 540/2011,, Reg. (EU) No 823/2012)	Reg. (EU) 2017/244</a>toxic for reproduction 1A	IT	DE	COM	Reg. (EU) 2019/58 Reg. (EC) No 149/2008				0.003 mg/kg bw/day	Dir 03/31		0.03 mg/kg bw	Dir 03/31		0.009 mg/kg bw/day	Dir 03/31			Carc. Cat. 3, R40,Repr. Cat. 2, R61,Repr. Cat. 3, R62,Xn, R22,Xn, R48/22,N, R50/53	Acute Tox. 4 - H302,Carc. 2 - H351,Repr. 1B - H360Df,STOT RE 2 - H373,Aquatic Acute 1 - H400,Aquatic Chronic 1 - H410	MT
Lufenuron	1523	IN	A3	Not Approved			(2009/77/EC,, Reg. (EU) No 540/2011)		ES	HU	EFSA	Reg. (EU) 2018/78 Reg. (EC) No 839/2008 Reg. (EC) No 149/2008	two PBT criteria			0.015 mg/kg bw/day	Dir 09/77		Not appl.	Dir 09/77		0.01 mg/kg bw/day	Dir 09/77			N, R50/53	Skin Sens. 1 - H317,Aquatic Acute 1 - H400,Aquatic Chronic 1 - H410	CY, EL, HR, IT, MT, NL, PT, RO
Magnesium phosphide	1524	IN, RO	A3	Approved	01/09/2009	31/08/2022	2008/125, Reg. (EU) 2017/195, Reg. (EU) No 540/2011		AT	EE	EFSA	Reg. (EU) 2016/1785 Reg. (EC) No 149/2008				0.022 mg/kg bw/day	EFSA 08		0.038 mg/kg bw	EFSA 08		0.022 mg/kg bw/day	Dir 08/125		Phosphine: ADI= 0,011 ARfD= 0,019 (EFSA ´08)	T+, R28,F, R15/29,N, R50	Water-react. 1 - H260,Acute Tox. 2 - H300,Acute Tox. 3 - H311,Acute Tox. 1 - H330,Aquatic Acute 1 - H400	AT, BE, BG, CY, DE, EE, EL, ES, FI, FR, HR, HU, IT, LT, LU, LV, NL, PL, PT, RO, SI, SK, UK
Malathion	1525	IN, AC	A2	Approved	01/05/2010	30/04/2022	2010/17/EU, Reg. (EU) 2017/1527, Reg. (EU) 2018/1495, Reg. (EU) No 540/2011	FI was the original RMSInitially non included by Decision 2007/389. Included as from 1 May 2010 following re-submission for inclusion according to Reg. 33/2008Only uses as insecticide in greenhouses with a permanent structure may be authorised.Amendment or withdrawal of existing authorisations: 29 April 2019Max. period of grace: 29 January 2020	CZ	BG	EFSA	Regulation (EU) 2015/399 Reg. (EU) No 270/2012 Reg. (EC) No 839/2008 Reg. (EC) No 149/2008				0.03 mg/kg bw/day	Reg. (EU) 2018/1495		0.3 mg/kg bw	Reg. (EU) 2018/1495		0.03 mg/kg bw/day	Reg. (EU) 2018/1495		ARfD 2 - ADI 0,3 JMPR 2004	Xn, R22,N, R50/53	Acute Tox. 4 - H302,Skin Sens. 1 - H317,Aquatic Acute 1 - H400,Aquatic Chronic 1 - H410	EL, ES, PL, RO, SK
Maleic hydrazide	1526	PG	A1	Approved	01/11/2017	31/10/2032	Reg. (EU) 2017/1506, Reg. (EU) No 540/2011 (, 03/31/EC,, Reg. (EU) 2016/950,, Reg. (EU) No 823/2012)		DK	BE	EFSA	Reg. (EU) 2018/685 Reg. (EU) No 777/2013 Reg. (EC) No 149/2008				0.25 mg/kg bw/day	Reg. (EU) 2017/1506		Not appl.	Reg. (EU) 2017/1506		0.25 mg/kg bw/day	Reg. (EU) 2017/1506		ARfD 0.03 JMPR 1996 ADI 0.3 JMPR 1998			AT, BE, CZ, DE, DK, EL, ES, FI, FR, HR, HU, IE, IT, LU, PL, PT, RO, SE, SK, UK
Maleic hydrazide and its salts, other than its choline, K and Na salts	1527		B	Not Approved			79/117/EEC	Banned				Reg. (EU) 2018/685 Reg. (EU) No 777/2013 Reg. (EC) No 149/2008				0.25 mg/kg bw/day	Dir 03/31		Not appl.	Dir 03/31					adi/mrl is for maleic hydrazide			EL, PL
Maltodextrin	1528	IN	C	Approved	01/10/2013	30/09/2023	Reg. (EU) No 355/2013 (, 2013/38/EU,, Dossier complete 08/20/EC)	The original RMS was UK.	IE	FR	EFSA	Reg. (EC) No 839/2008				Not appl.	EFSA 2013		Not appl.	EFSA 2013		Not appl.	EFSA 2013					AT, BE, BG, DE, EL, ES, FR, IE, IT, NL, PT, SE, UK
Mamestra brassica nuclear polyhedrosis virus	1529	IN	A4	Not Approved			2004/129/EC		IT
Mancopper	1530	FU	A3	Not Approved			2002/2076
Mancozeb	1531	FU	A1	Approved	01/07/2006	31/01/2021	Reg. (EU) 2019/2094, Reg. (EU) No 540/2011 (, 05/72/EC,, Reg. (EU) 2018/1796,, Reg. (EU) 84/2018,, Reg. (EU) No 762/2013)	The original RMS was Italy.The previous RMS was UK.	EL		COM	Reg. (EU) 2017/171 Reg. (EU) 2016/567 Reg. (EU) 2016/1 Reg. (EU) No 34/2013 Reg. (EU) No 978/2011 Reg. (EU) No 750/2010 Reg. (EC) No 822/2009 Reg. (EC) No 839/2008 Reg. (EC) No 149/2008				0.05 mg/kg bw/day	Dir 05/72		0.6 mg/kg bw	Dir 05/72		0.035 mg/kg bw/day	Dir 05/72		ARfD 0.006 AUS 1992, ADI 0,03 JMPR 1993	Repr. Cat. 3, R63,N, R50	Skin Sens. 1 - H317,Repr. 2 - H361d,Aquatic Acute 1 - H400	AT, BE, BG, CY, CZ, DE, DK, EE, EL, ES, FI, FR, HR, HU, IE, IT, LT, LU, LV, MT, NL, PL, PT, RO, SE, SI, SK, UK
Mandestrobin	2327	FU	C	Approved	09/12/2015	09/12/2025	Reg. (EU) 2015/2085, Reg. (EU) No 540/2011		AT		EFSA	Reg. (EU) 2018/832 Reg. (EU) 2016/486				0.19 mg/kg bw/day	Reg. (EU) 2015/2085		Not appl.	Reg. (EU) 2015/2085	Not required due to low acute toxicity profile	0.19 mg/kg bw/day	Reg. (EU) 2015/2085					AT, CZ, DE, NL, PL, SI	SK
Mandipropamid	1532	FU	C	Approved	01/08/2013	31/07/2023	Reg. (EU) No 188/2013 (, 2011/490/EU,, Dossier complete 06/589/EC)		AT	PT	EFSA	Reg. (EU) 2019/1176 Reg. (EU) 2019/1015 Reg. (EU) 2015/845 Reg. (EU) No 737/2014 Reg. (EU) No 812/2011 Reg. (EC) No 459/2010 Reg. (EC) No 822/2009 Reg. (EC) No 839/2008				0.15 mg/kg bw/day	EFSA 2018		Not appl.	EFSA 2018		0.17 mg/kg bw/day	EFSA 2018				Aquatic Acute 1 - H400,Aquatic Chronic 1 - H410	AT, BE, BG, CY, CZ, DE, DK, EE, EL, ES, FI, FR, HR, HU, IE, IT, LT, LU, LV, MT, NL, PL, PT, RO, SE, SI, SK, UK
Maneb	1533	FU	A1	Not Approved			(05/72/EC,, Reg. (EU) 2016/2035,, Reg. (EU) No 540/2011,, Reg. (EU) No 762/2013)		IT	UK	COM	Reg. (EU) 2017/171 Reg. (EU) 2016/567 Reg. (EU) 2016/1 Reg. (EU) No 34/2013 Reg. (EU) No 978/2011 Reg. (EU) No 750/2010 Reg. (EC) No 822/2009 Reg. (EC) No 839/2008 Reg. (EC) No 149/2008				0.05 mg/kg bw/day	Dir 05/72		0.2 mg/kg bw	Dir 05/72		0.03 mg/kg bw/day	Dir 05/72		ADI 0,03 JMPR 1993	Repr. Cat. 3, R63,Xn, R20,Xi, R36,N, R50/53	Skin Sens. 1 - H317,Eye Irrit. 2 - H319,Acute Tox. 4 - H332,Repr. 2 - H361d,Aquatic Acute 1 - H400,Aquatic Chronic 1 - H410	NL
Marigold extract	1534		B	Not Approved			Reg 647/2007	Never notified and authorised in the EU
Matrine	2554		A1	Not Approved				Never notified and authorised in the EU								mg/kg bw/day			mg/kg bw/day			mg/kg bw/day
MCPA	1535	HB	A1	Approved	01/05/2006	31/10/2020	05/57/EC, Reg. (EU) 2019/1589, Reg. (EU) No 540/2011 (, Reg. (EU) 2017/1511,, Reg. (EU) 2018/1262,, Reg. (EU) No 762/2013)	The original RMS was Italy.	PL	NL	COM	Reg. (EU) No 491/2014 Reg. (EC) No 149/2008				0.05 mg/kg bw/day	SCoFCAH July 08		0.15 mg/kg bw	Dir 05/57		0.04 mg/kg bw/day	Dir 05/57		ARfD 0.01 AUS 1994	Xn, R22,Xi, R38,Xi, R41,N, R50/53	Acute Tox. 4 - H302,Skin Irrit. 2 - H315,Eye Dam. 1 - H318,Aquatic Acute 1 - H400,Aquatic Chronic 1 - H410	AT, BE, BG, CY, CZ, DE, DK, EE, EL, ES, FI, FR, HR, HU, IE, IT, LT, LU, LV, MT, NL, PL, PT, RO, SE, SI, SK, UK
MCPB	1536	HB	A1	Approved	01/05/2006	31/10/2020	05/57/EC, Reg. (EU) 2019/1589, Reg. (EU) No 540/2011 (, Reg. (EU) 2017/1511,, Reg. (EU) 2018/1262,, Reg. (EU) No 762/2013)	The original RMS was Italy.	PL	NL	COM	Reg. (EU) No 491/2014 Reg. (EC) No 149/2008				0.01 mg/kg bw/day	Dir 05/57		0.05 mg/kg bw	Dir 05/57		0.06 mg/kg bw/day	Dir 05/57		ARfD 0.01 AUS 1994	N, R50/53	Aquatic Acute 1 - H400,Aquatic Chronic 1 - H410	AT, BE, CZ, EE, ES, FR, HU, IE, LT, LU, LV, PL, RO, SK, UK
Mecarbam	1537	IN, AC	A2	Not Approved			2002/2076					Reg. (EU) 2015/868 Reg. (EC) No 149/2008				0.002 mg/kg bw/day	JMPR 1986									T, R24/25,N, R50/53	Acute Tox. 3 - H301,Acute Tox. 3 - H311,Aquatic Acute 1 - H400,Aquatic Chronic 1 - H410
Mecoprop	1538	HB	A1	Not Approved			(03/70/EC,, Reg. (EU) No 540/2011,, Reg. (EU) No 823/2012)	non-active isomersAppication for renewal withdrawn	DK		COM	Reg. (EC) No 149/2008				0.01 mg/kg bw/day	Dir 03/70		Not appl.	Dir 03/70		0.04 mg/kg bw/day	Dir 03/70		ARfD 0.01 AUS 1998	Xn, R22,Xi, R38,Xi, R41,N, R50/53	Acute Tox. 4 - H302,Skin Irrit. 2 - H315,Eye Dam. 1 - H318,Aquatic Acute 1 - H400,Aquatic Chronic 1 - H410	IT
Mecoprop-P	1539	HB	A1	Approved	01/06/2004	31/01/2021	Reg. (EU) 2019/2094, Reg. (EU) No 540/2011, Reg. (EU) No 823/2012 (, 03/70/EC,, Reg. (EU) 2016/2016,, Reg. (EU) 2018/1796,, Reg. (EU) 2018/84)	The original RMS was Denmark.	UK	IE	COM	Reg. (EC) No 149/2008				0.01 mg/kg bw/day	Dir 03/70		Not appl.	Dir 03/70		0.04 mg/kg bw/day	Dir 03/70		ARfD 0.04 AUS 2001	Xn, R22,Xi, R41,N, R51/53	Acute Tox. 4 - H302,Eye Dam. 1 - H318,Aquatic Chronic 2 - H411	AT, BE, BG, CY, CZ, DE, EE, EL, ES, FI, FR, HR, HU, IE, IT, LT, LU, LV, NL, PL, PT, RO, SI, UK
Mefenacet	1540	HB	A3	Not Approved			2002/2076																			N, R51/53	Aquatic Chronic 2 - H411
Mefenpyr	1541	Safener	B	Not PPP				Not in the scope Dir. 91/414/EEC (not a plant protection product)																				AT, BE, DE, EE, EL, FR, IT, LU, PT, RO, SK
Mefentrifluconazole	2438	FU	C	Approved	20/03/2019	20/03/2029	Reg. (EU) 2019/337	Admissible application according to Article 9 of Regulation (EC) No 1107/2009. Date of admissibility: 20/04/2016Original RMS: UKCo - RMS: FR/AT	ES		EFSA	Reg. (EU) 2019/977				0.035 mg/kg bw/day	Reg. (EU) 2019/337		0.15 mg/kg bw	Reg. (EU) 2019/337		0.035 mg/kg bw/day	Reg. (EU) 2019/337		AAOEL: 0.15(1) mg/kg bw			AT, CZ, DE, FR, IE, LT, LV, PL, SE, UK	SK
Mefluidide	1542	PG	A3	Not Approved			2004/401/EC		IE
Mepanipyrim	1543	FU	C	Approved	01/10/2004	30/04/2021	2004/62/EC, Reg. (EU) 2020/421, Reg. (EU) No 540/2011 (, Reg. (EU) 2016/2016,, Reg. (EU) 2018/524,, Reg. (EU) 2019/168)	The original RMS was Italy.	BE	EL	COM	Reg. (EU) 2016/486 Reg. (EU) 2016/1 Reg. (EU) No 777/2013 Reg. (EC) No 1050/2009 Reg. (EC) No 839/2008 Reg. (EC) No 149/2008				0.02 mg/kg bw/day	04/62/EC		0.3 mg/kg bw	04/62/EC		0.07 mg/kg bw/day	04/62/EC			Carc. Cat. 3, R40,N, R50/53	Carc. 2 - H351,Aquatic Acute 1 - H400,Aquatic Chronic 1 - H410	AT, BE, CY, DK, EL, ES, FI, IE, IT, LU, NL, PL, PT, SE, UK
Mephosfolan	1544	IN	A2	Not Approved			2002/2076																			T+, R27/28,N, R51/53	Acute Tox. 2 - H300,Acute Tox. 1 - H310,Aquatic Chronic 2 - H411
Mepiquat	1545	PG	A3	Approved	01/03/2009	28/02/2021	Reg. (EU) 2019/2094, Reg. (EU) No 540/2011 (, 2008/108,, Reg. (EU) 2019/168)		FI	EE	EFSA	Reg. (EU) 2019/1791 Corrigendum to Reg. (EU) 2019/50 Reg. (EU) 2018/832 Reg. (EU) 2016/1015 Reg. (EU) 2016/1003 Reg. (EU) No 36/2014 Reg. (EC) No 839/2008 Reg. (EC) No 149/2008				0.2 mg/kg bw/day	Dir 08/108		0.3 mg/kg bw	Dir 08/108		0.3 mg/kg bw/day	Dir 08/108					AT, BE, BG, CZ, DE, DK, EE, EL, ES, FI, FR, HR, HU, IE, LT, LU, LV, NL, PL, RO, SE, SI, SK, UK
Mepronil	1546	FU	A3	Not Approved			2002/2076					Reg. (EU) No 899/2012 Reg. (EC) No 839/2008
Meptyldinocap	1547	FU	C	Approved	01/04/2015	31/03/2025	Reg. (EU) No 1330/2014 (, 2006/589/EC,, 2012/191/EU,, Reg. (EU) No 289/2014)		UK		EFSA	Reg. (EU) No 441/2012 Reg. (EC) No 839/2008				0.016 mg/kg bw/day	Reg. (EU) No 1330/2014		0.12 mg/kg bw	Reg. (EU) No 1330/2014		0.008 mg/kg bw/day	Reg. (EU) No 1330/2014					AT, CY, CZ, EL, ES, FR, HR, HU, IT, MT, PT, RO, SI, SK, UK
Mercuric oxide	1548		B	Not Approved			79/117/EEC	Banned				Reg. (EU) 2018/73 Reg. (EC) No 149/2008													MRL is for sum of all Hg compounds
Mercurous chloride (calomel)	1549		B	Not Approved			79/117/EEC	Banned				Reg. (EU) 2018/73 Reg. (EC) No 149/2008													MRL is for sum of all Hg compounds	Xn, R22,Xi, R36/37/38,N, R50/53	Acute Tox. 4 - H302,Skin Irrit. 2 - H315,Eye Irrit. 2 - H319,STOT SE 3 - H335,Aquatic Acute 1 - H400,Aquatic Chronic 1 - H410
Merphos (aka tributylphosphorotrithioite)	1550	PG	A3	Not Approved			2002/2076
Mesosulfuron	1551	HB	C	Approved	01/07/2017	30/06/2032	Reg. (EU) 2017/755, Reg. (EU) No 540/2011 (, 03/119/EC,, Reg. (EU) 2016/2016,, Reg. (EU) No 823/2012)	Renewal of approval: Reg. (EU) 2017/755	FR	PL	EFSA	Reg. (EU) No 289/2014 Reg. (EC) No 149/2008				1 mg/kg bw/day	Reg. (EU) 2017/755		Not appl.	Reg. (EU) 2017/755		0.13 mg/kg bw/day	Reg. (EU) 2017/755					AT, BE, BG, CY, CZ, DE, DK, EE, EL, ES, FI, FR, HR, HU, IE, IT, LU, NL, PL, PT, RO, SE, SI, SK, UK
Mesotrione	1552	HB	C	Approved	01/06/2017	31/05/2032	Reg. (EU) 2017/725, Reg. (EU) No 540/2011 (, 03/68/EC,, Reg. (EU) 2016/950,, Reg. (EU) No 823/2012)		UK	BE	EFSA	Reg. (EU) 2017/626 Reg. (EU) No 2016/53 Reg. (EC) No 149/2008				0.01 mg/kg bw/day	Reg. (EU) 2017/725		0.02 mg/kg bw	Reg. (EU) 2017/725		0.005 mg/kg bw/day	Reg. (EU) 2017/725			N, R50/53	Aquatic Acute 1 - H400,Aquatic Chronic 1 - H410	AT, BE, BG, CY, CZ, DE, DK, EE, EL, ES, FR, HR, HU, IE, IT, LT, LU, LV, NL, PL, PT, RO, SE, SI, SK, UK	MT
Metaflumizone	1553	IN	C	Approved	01/01/2015	31/12/2024	Reg. (EU) No 922/2014 (, 2013/205/EU,, Dossier complete)	The original RMS was UK.	SE	EL	EFSA	Reg. (EU) No 318/2014 Reg. (EU) No 520/2011 Reg. (EC) No 839/2008				0.01 mg/kg bw/day	EFSA 2013		0.13 mg/kg bw	EFSA 2013		0.01 mg/kg bw/day	EFSA 2013					AT, BG, CY, EL, ES, HR, IT, NL, PT, RO, SI
Metalaxyl	1554	FU	A1	Approved	01/07/2010	30/06/2023	Reg. (EU) 2017/2069, Reg. (EU) No 540/2011 (, 2010/28/EU,, Reg. (EU) 2015/1885)	Decision non inclusion 03/308/EC annulled by Judgement of the Court of Justice (18/07/2007) C-326/05 P - New deadlines laid down in Reg. (EC) No 416/2008. Inclusion voted SCoFCAH March 2010	EL	PL	COM	Reg. (EU) 2017/1164 Reg. (EU) 2017/171 Reg. (EU) 2016/486 Reg. (EU) No 36/2014 Reg. (EU) No 441/2012 Reg. (EC) No 839/2008 Reg. (EC) No 149/2008	non-active isomers			0.08 mg/kg bw/day	2010/28/EU		0.5 mg/kg bw	2010/28/EU		0.08 mg/kg bw/day	2010/28/EU		ARfD unnecessary ADI 0,08 JMPR 2004 summed with Metalaxyl-M	Xn, R22	Acute Tox. 4 - H302,Skin Sens. 1 - H317,Aquatic Chronic 3 - H412	AT, BE, BG, CY, CZ, DE, EL, ES, FR, HR, HU, IT, MT, PL, PT, RO, SI, SK
Metalaxyl-M	1555	FU	C	Approved	01/06/2020	31/05/2035	Reg. (EU) 2020/617, Reg. (EU) No 540/2011 (, 02/64/EC,, 2010/77/EU,, Reg. (EU) 2015/1885,, Reg. (EU) 2016/549,, Reg. (EU) 2017/841,, Reg. (EU) 2018/917,, Reg. (EU) 2019/707)		BE	EL	EFSA	Reg. (EU) 2017/1164 Reg. (EU) 2017/171 Reg. (EU) 2016/486 Reg. (EU) No 36/2014 Reg. (EU) No 441/2012 Reg. (EC) No 839/2008 Reg. (EC) No 149/2008				0.08 mg/kg bw/day	Reg. (EU) 2020/617		0.5 mg/kg bw	Reg. (EU) 2020/617		0.08 mg/kg bw/day	Reg. (EU) 2020/617		AAOEL: not established, ARfD unnecessary ADI 0,08 JMPR 2004 summed with Metalaxyl-M,	Xn, R22,Xi, R41	Acute Tox. 4 - H302,Eye Dam. 1 - H318	AT, BE, BG, CY, CZ, DE, DK, EE, EL, ES, FI, FR, HR, HU, IE, IT, LT, LU, LV, MT, NL, PL, PT, RO, SE, SI, SK, UK
Metaldehyde	1556	MO	A3	Approved	01/06/2011	31/05/2023	2011/54/EU, Reg. (EU) 2018/1266, Reg. (EU) No 540/2011	Initially non included by Decision 2008/934. Included as from 1 June 2011 following re-submission for inclusion according to Reg. 33/2008.	PL	AT	EFSA	Reg. (EU) 2017/1777 Reg. (EU) 2015/400 Reg. (EU) No 737/2014 Reg. (EU) No 592/2012 Reg. (EC) No 149/2008				0.02 mg/kg bw/day	11/54/EU		0.3 mg/kg bw	11/54/EU		0.1 mg/kg bw/day	11/54/EU					AT, BE, BG, CY, CZ, DE, EE, EL, ES, FR, HR, HU, IE, IT, LT, LU, LV, MT, NL, PL, PT, RO, SI, SK, UK
Metam (incl. -potassium and -sodium)	1557	FU, IN, HB, NE	A3	Approved	01/07/2012	30/06/2022	Reg. (EU) No 359/2012, Reg. (EU) No 540/2011 (, 2009/562)		BE	ES	EFSA	Reg. (EU) 2016/1 Reg. (EC) No 149/2008	low ADI / ARfD / AOEL			0.001 mg/kg bw/day	EFSA 15		0.1 mg/kg bw	EFSA 15		0.001 mg/kg bw/day	EFSA 15		Impurity MITC (methyl isothiocyanate): ADI= 0,004, ARfD= 0,03, AOEL=0,004 (EFSA ´15)	C, R34,Xn, R22,N, R50/53	Acute Tox. 4 - H302,Skin Corr. 1B - H314,Skin Sens. 1 - H317,Aquatic Acute 1 - H400,Aquatic Chronic 1 - H410	BE, BG, CY, EL, ES, HU, IE, IT, MT, NL, PL, PT, RO
Metamifop	2085	HB	B	Not Approved				Never notified and authorised in the EU
Metamitron	1558	HB	A3	Approved	01/09/2009	31/08/2022	2008/125, Reg. (EU) 2017/195, Reg. (EU) No 540/2011		DK	LV	EFSA	Reg. (EC) No 149/2008				0.03 mg/kg bw/day	EFSA 08		0.1 mg/kg bw	EFSA 08		0.036 mg/kg bw/day	Dir 08/125			Xn, R22,N, R50	Acute Tox. 4 - H302,Aquatic Acute 1 - H400	AT, BE, CY, CZ, DE, DK, EE, EL, ES, FI, FR, HR, HU, IE, IT, LT, LU, LV, NL, PL, PT, RO, SE, SI, SK, UK	MT
Metarhizium anisopliae var. anisopliae strain BIPESCO 5/F52	1559	IN	A4	Approved	01/05/2009	30/04/2021	Reg. (EU) 2020/421, Reg. (EU) No 540/2011 (, 2008/113,, Reg. (EU) 2019/168)	Substance fulfilling criteria Annex VI Reg. 2229/2004	NL	FR	EFSA					Not appl.	Dir 08/113		Not appl.	Dir 08/113		Not appl.	Dir 08/113					AT, BE, DE, DK, EL, ES, FR, IE, IT, LU, NL, PL, PT, UK
Metarhizium brunneum strain Cb15-III	2475	IN	C	Pending				Admissible application for&nbsp;Metarhizium brunneum strain Cb15-III according to Article 9 of Regulation (EC) No 1107/2009. Date of admissibility: 04-11-2019								mg/kg bw/day			mg/kg bw/day			mg/kg bw/day
Metazachlor	1560	HB	A3	Approved	01/08/2009	31/07/2021	2008/116/EC, 2009/155/EC, Reg. (EU) 2017/195, Reg. (EU) No 540/2011	Extension of use&nbsp;(Reg.&nbsp;127/2012) The original Co-RMS was UK	NL	PT	EFSA	Reg. (EU) 2018/832 Reg. (EU) 2015/400 Reg. (EC) No 459/2010 Reg. (EC) No 839/2008 Reg. (EC) No 149/2008				0.08 mg/kg bw/day	Dir 08/116		0.5 mg/kg bw	Dir 08/116		0.2 mg/kg bw/day	Dir 08/116				Skin Sens. 1B - H317,Carc. 2 - H351,Aquatic Acute 1 - H400,Aquatic Chronic 1 - H410	AT, BE, BG, CY, CZ, DE, EE, EL, ES, FI, FR, HR, HU, IE, IT, LT, LU, LV, MT, NL, PL, PT, RO, SI, SK, UK
Metconazole	1561	FU, PG	A2	Approved	01/06/2007	30/04/2021	Reg. (EU) 421/2020, Reg. (EU) No 540/2011 (, 2006/74/EC,, Reg. (EU) 2018/524,, Reg. (EU) 2019/168,, Reg. (EU) No 878/2014)		BE	UK	EFSA	Reg. (EU) 2016/1902 Reg. (EU) No 737/2014 Reg. (EU) No 777/2013 Reg. (EU) No 893/2010 Reg. (EC) No 149/2008	two PBT criteria			0.01 mg/kg bw/day	Dir 06/74		0.01 mg/kg bw	Dir 06/74		0.01 mg/kg bw/day	Dir 06/74			Repr. Cat. 3, R63,Xn, R22,N, R51/53	Acute Tox. 4 - H302,Repr. 2 - H361d,Aquatic Chronic 2 - H411	AT, BE, BG, CZ, DE, DK, EE, ES, FI, FR, HR, HU, IE, IT, LT, LU, LV, NL, PL, PT, RO, SE, SI, SK, UK
Methabenzthiazuron	1562	HB	A3	Not Approved			2006/302		SE			Reg. (EU) No 310/2011 Reg. (EC) No 149/2008														N, R50/53	Aquatic Acute 1 - H400,Aquatic Chronic 1 - H410
Methacrifos	1563	IN	A3	Not Approved			2002/2076					Reg. (EU) 2015/868 Reg. (EC) No 149/2008				0.006 mg/kg bw/day	JMPR 1990									Xn, R22,N, R50/53	Acute Tox. 4 - H302,Skin Sens. 1 - H317,Aquatic Acute 1 - H400,Aquatic Chronic 1 - H410
Methamidophos	1564	IN, AC	A1	Not Approved			(2006/131/EC)	Inclusion expired on 30 June 2008 (Dir 06/131/EC). Authorisations to be withdrawn by 1 July &acute;08.	IT		COM	Reg. (EU) No 899/2012 Reg. (EC) No 1097/2009 Reg. (EC) No 839/2008 Reg. (EC) No 149/2008				0.001 mg/kg bw/day	Dir 06/131		0.003 mg/kg bw	Dir 06/131					ARfD 0,01 - ADI 0,004 JMPR 2004	T+, R26/28,T, R24,N, R50	Acute Tox. 2 - H300,Acute Tox. 3 - H311,Acute Tox. 2 - H330,Aquatic Acute 1 - H400
Methazole	1565	HB	A3	Not Approved			2002/2076
Methfuroxam	1566	FU	A3	Not Approved			2002/2076
Methidathion	1567	IN, AC	A2	Not Approved			2004/129/EC		PT			Reg. (EU) No 310/2011 Reg. (EC) No 839/2008 Reg. (EC) No 149/2008				0.001 mg/kg bw/day	JMPR 1997		0.01 mg/kg bw	JMPR 1997						T+, R28,Xn, R21,N, R50/53	Acute Tox. 2 - H300,Acute Tox. 4 - H312,Aquatic Acute 1 - H400,Aquatic Chronic 1 - H410
Methiocarb (aka mercaptodimethur)	1568	IN, RE	A2	Not Approved			07/5/EC, Reg. (EU) 2019/1606, Reg. (EU) No 540/2011 (, Reg. (EU) 2018/917,, Reg. (EU) 2019/707,, Reg. (EU) No 187/2014)	The original RMS was UK.Withdrawal of authorisations by 3 January 2020.Max. period of grace: 3 April 2020.	DE		EFSA	Reg. (EC) No 839/2008 Reg. (EC) No 149/2008				0,00025 mg/kg bw/day	Reg. (EU) 2019/1606		0,0005 mg/kg bw	Reg. (EU) 2019/1606		0.00025 mg/kg bw/day	Reg. (EU) 2019/1606		AAOEL: 0,0005 mg/kg bw	T, R25,N, R50/53	Acute Tox. 3 - H301,Aquatic Acute 1 - H400,Aquatic Chronic 1 - H410	BE, CY, DK, IE, IT, MT, PL, PT, RO, SK, UK
Methomyl	1569	IN	A2	Not Approved			(2009/115/EC,, Reg. (EU) No 540/2011)		BG	RO	EFSA	Reg. (EU) 2016/1822 Reg. (EC) No 459/2010 Reg. (EC) No 1097/2009 Reg. (EC) No 149/2008	low ADI / ARfD / AOEL			0.0025 mg/kg bw/day	EFSA 06		0.0025 mg/kg bw	EFSA 06		0.0025 mg/kg bw/day	EFSA 06		ARfD 0,02 - ADI 0,02 JMPR 2001	T+, R28,N, R50/53	Acute Tox. 2 - H300,Aquatic Acute 1 - H400,Aquatic Chronic 1 - H410	BG, CY, EL, HU, IT, MT, PT, RO
Methoprene	1570	IN	A3	Not Approved			2002/2076					Reg. (EU) No 899/2012 Reg. (EC) No 149/2008													ARfD unnecessary,ADI 0,09 ADI 0,05 (S-Methoprene) JMPR 2005
Methoprotryne	1571	HB	A3	Not Approved			2002/2076
Methoxychlor	1572	IN	A2	Not Approved			2002/2076					Reg. (EC) No 149/2008				0.1 mg/kg bw/day	JMPR 1977
Methoxyfenozide	1573	IN	C	Approved	01/04/2019	31/03/2026	05/3/EC, Reg. (EU) 2019/158, Reg. (EU) No 540/2011 (, Reg. (EU) 2017/841,, Reg. (EU) 2018/917)	The original RMS was UK.Only uses in greenhouses shall be authorised.	SK		EFSA	Reg. (EU) 2015/1040 Reg. (EU) No 491/2014 Reg. (EU) No 897/2012 Reg. (EU) No 813/2011 Reg. (EU) No 520/2011 Reg. (EC) No 839/2008 Reg. (EC) No 149/2008	two PBT criteria			0.1 mg/kg bw/day	Reg. (EU) 2019/158		0.1 mg/kg bw	Reg. (EU) 2019/158		0.06 mg/kg bw/day	Reg. (EU) 2019/158		AAOEL: 0.06 mg/kg bw per day			BE, BG, CY, CZ, EL, ES, FR, HR, HU, IT, LU, MT, NL, PL, PT, RO, SK, UK
Methyl bromide	1574	FU, IN, NE, HB	A3	Not Approved			2011/120/EU (, 2008/753)	Methyl bromide cannot be quantified by control authorities ( Regulation (EU) No 1146/2014 ). The substance is naturally transformed into bromide ion, for which MRLs are established. </s	UK		EFSA	Reg. (EC) No 839/2008 Reg. (EC) No 149/2008				0.001 mg/kg bw/day	EFSA 10		0.003 mg/kg bw	EFSA 10		mg/kg bw/day			AAC (ppm): SINGLE=2,7; REPEAT=0,08; CONTIN=0,025		Press. Gas - /,Acute Tox. 3 - H301,Skin Irrit. 2 - H315,Eye Irrit. 2 - H319,Acute Tox. 3 - H331,STOT SE 3 - H335,Muta. 2 - H341,STOT RE 2 - H373,Aquatic Acute 1 - H400,Ozone 1 - H420
Methyl decanoate (CAS 110-42-9)	1575	IN, AC, HB, PG	A4	Approved	01/09/2009	31/08/2020	2008/127, Reg. (EU) 2017/195, Reg. (EU) No 540/2011	Substance fulfilling criteria Annex VI Reg. 2229/2004	EL	AT	COM	Reg. (EC) No 839/2008				Not appl.	Dir 08/127		Not appl.	Dir 08/127		Not appl.	Dir 08/127
Methyl isothiocyanate	1576	FU, NE, HB, IN	A3	Not Approved			2002/2076					Reg. (EU) 2016/1 Reg. (EC) No 149/2008														T, R23/25,C, R34,N, R50/53	Acute Tox. 3 - H301,Skin Corr. 1B - H314,Skin Sens. 1 - H317,Acute Tox. 3 - H331,Aquatic Acute 1 - H400,Aquatic Chronic 1 - H410
Methyl nonyl ketone	1577	RE	A4	Not Approved			Reg. (EU) 2017/781 (, 2008/127,, Reg. (EU) No 540/2011,, Reg. (EU) No 608/2012,, Reg. (EU) No 629/2014)	Withdrawal of approval (Reg. (EU) 2017/781)</a>Substance fulfilling criteria Annex VI Reg. 2229/	NL	BE	COM	Reg. (EC) No 839/2008				Not appl.	Dir 08/127		Not appl.	Dir 08/127		Not appl.	Dir 08/127
Methyl octanoate (CAS 111-11-5)	1578	IN, AC, HB, PG	A4	Approved	01/09/2009	31/08/2020	2008/127, Reg. (EU) 2017/195, Reg. (EU) No 540/2011	Substance fulfilling criteria Annex VI Reg. 2229/2004	EL	AT	COM	Reg. (EC) No 839/2008				Not appl.	Dir 08/127		Not appl.	Dir 08/127		Not appl.	Dir 08/127
Methyl p-hydroxybenzoate	1579		A4	Not Approved			2007/442		ES
Methyl-trans-6-nonenoate	1583	AT	A4	Not Approved			2004/129/EC
Methylenebisthiocyanate	1580	FU	A3	Not Approved			2002/2076																			T+, R26,T, R25,C, R34,N, R50	Acute Tox. 3 - H301,Skin Corr. 1B - H314,Skin Sens. 1 - H317,Acute Tox. 2 - H330,Aquatic Acute 1 - H400
Methylnaphthylacetamide	1581	PG	A3	Not Approved			2002/2076
Methylnaphthylacetic acid	1582	PG	A3	Not Approved			2002/2076
Metiram	1584	FU	A1	Approved	01/07/2006	31/01/2021	Reg. (EU) 2019/2094, Reg. (EU) No 540/2011 (, 05/72/EC,, Reg. (EU) 2018/1796,, Reg. (EU) 84/2018,, Reg. (EU) No 762/2013)		IT	UK	COM	Reg. (EU) 2017/171 Reg. (EU) 2016/567 Reg. (EU) 2016/1 Reg. (EU) No 34/2013 Reg. (EU) No 978/2011 Reg. (EU) No 750/2010 Reg. (EC) No 822/2009 Reg. (EC) No 839/2008 Reg. (EC) No 149/2008				0.03 mg/kg bw/day	Dir 05/72		Not appl.	Dir 05/72		0.016 mg/kg bw/day	Dir 05/72		ADI 0,03 JMPR 1993			AT, BE, BG, CY, CZ, DE, EL, ES, FR, HR, HU, IT, LU, NL, PL, PT, RO, SI, SK
Metobromuron	1585	HB	C	Approved	01/01/2015	31/12/2024	Reg. (EU) No 890/2014 (, 2011/253/EU,, Reg. (EC) No 2076/2002)	The Co-RMS is Norway	FR		EFSA					0.008 mg/kg bw/day	EFSA 2014		0.3 mg/kg bw	EFSA 2014		0.016 mg/kg bw/day	EFSA 2014					AT, BE, BG, CY, CZ, DE, EE, EL, ES, FI, FR, HR, HU, IE, IT, LT, LU, LV, MT, NL, PL, PT, RO, SE, SI, SK, UK
Metolachlor	1586	HB	A2	Not Approved			2002/2076					Reg. (EU) No 1317/2013 Reg. (EC) No 149/2008													0.08 AUS 1987			PL
Metolcarb	2102	IN	B	Not Approved				Never notified and authorised in the EU																		Xn, R22,N, R51/53	Acute Tox. 4 - H302,Aquatic Chronic 2 - H411
Metominostrobin	2287	FU	B	Not Approved				Never notified and authorised in the EU
Metosulam	1587	HB	A3	Approved	01/05/2011	30/04/2021	2010/91/EU, Reg. (EU) No 540/2011	RMS is Norway.Initially non included by Decision 2008/934.			EFSA	Reg. (EU) No 2016/53 Reg. (EC) No 149/2008				0.05 mg/kg bw/day	EFSA 10		0.25 mg/kg bw	EFSA 10		0.02 mg/kg bw/day	EFSA 10				Carc. 2 - H351,STOT RE 2 - H373,Aquatic Acute 1 - H400,Aquatic Chronic 1 - H410	DE, UK
Metoxuron	1588	HB	A3	Not Approved			2002/2076																			N, R50/53	Aquatic Acute 1 - H400,Aquatic Chronic 1 - H410
Metrafenone	1589	FU	C	Approved	01/02/2007	30/04/2021	Reg. (EU) 2020/421, Reg. (EU) No 540/2011 (, 07/6/EC,, Reg. (EU) 2018/524,, Reg. (EU) 2019/168,, Reg. (EU) No 487/2014)	The original RMS was the UK.	LV	SK	EFSA	Reg. (EU) 2018/687 Reg. (EU) 2016/567 Reg. (EU) 2016/1 Reg. (EU) 2015/1040 Reg. (EU) No 500/2013 Reg. (EU) No 812/2011 Reg. (EC) No 149/2008				0.25 mg/kg bw/day	07/6/EC		Not appl.	07/6/EC		0.43 mg/kg bw/day	07/6/EC					AT, BE, BG, CY, CZ, DE, DK, EE, EL, ES, FR, HR, HU, IE, IT, LT, LU, LV, NL, PL, PT, RO, SE, SI, SK, UK
Metribuzin	1590	HB	A2	Approved	01/10/2007	31/07/2020	07/25/EC, Reg. (EU) 540/2011, Reg. (EU) No 2019/707 (, Reg. (EU) No 2018/917)		EE	DE	EFSA	Reg. (EU) 2017/623 Reg. (EC) No 149/2008	two PBT criteria			0.013 mg/kg bw/day	Dir 07/25		0.02 mg/kg bw	Dir 07/25		0.02 mg/kg bw/day	Dir 07/25		0.02 AUS 1982	Xn, R22,N, R50/53	Acute Tox. 4 - H302,Aquatic Acute 1 - H400,Aquatic Chronic 1 - H410	AT, BE, BG, CY, CZ, DE, EE, EL, ES, FI, FR, HR, HU, IE, IT, LT, LU, LV, MT, NL, PL, PT, RO, SE, SI, SK, UK
Metschnikowia fructicola	2457	FU	C	Approved	27/12/2018	27/12/2028	Reg.(EU) No 2018/1915	Admissible application according to Article 9 of Regulation (EC) No 1107/2009. Date of admissibility: 03/06/2015	FR		EFSA					mg/kg bw/day			mg/kg bw/day			mg/kg bw/day						FR
Metsulfovax	1591	FU	A3	Not Approved			2002/2076
Metsulfuron-methyl	1592	HB	A1	Approved	01/04/2016	31/03/2023	00/49/EC, Reg. (EU) 2016/139, Reg. (EU) No 540/2011 (, 2010/77/EU,, Reg. (EU) 2015/1885)	FR was RMS for the inclusionSI was the original RMS	DK	SE	EFSA	Reg. (EU) No 617/2014 Reg. (EC) No 149/2008	two PBT criteria			0.22 mg/kg bw/day	Reg. (EU) 2016/139		0.25 mg/kg bw	Reg. (EU) 2016/139		0.25 mg/kg bw/day	Reg. (EU) 2016/139			N, R50/53	Aquatic Acute 1 - H400,Aquatic Chronic 1 - H410	AT, BE, BG, CY, CZ, DE, DK, EE, EL, ES, FI, FR, HR, HU, IE, IT, LT, LU, LV, NL, PL, PT, RO, SE, SI, SK, UK	MT
Metyltetraprole	2531	FU	C	Pending				Admissible application according to Article 9 of Regulation (EC) No 1107/2009. Date of admissibility: 23/05/2018	FR							mg/kg bw/day			mg/kg bw/day			mg/kg bw/day
Mevinphos	1593	IN, AC	A2	Not Approved			2002/2076		SE			Reg. (EC) No 149/2008													ARfD 0,003 - ADI 0,0008 JMPR 2000	T+, R27/28,N, R50/53	Acute Tox. 2 - H300,Acute Tox. 1 - H310,Aquatic Acute 1 - H400,Aquatic Chronic 1 - H410
Milbemectin	1594	IN	C	Approved	01/12/2005	31/07/2020	05/58/EC, Reg. (EU) 2019/707, Reg. (EU) No 540/2011 (, Reg. (EU) 2017/841,, Reg. (EU) 2018/917)		DE	NL	COM	Reg. (EU) No 1317/2013 Reg. (EC) No 149/2008				0.03 mg/kg bw/day	05/58/EC		0.03 mg/kg bw	05/58/EC		0.014 mg/kg bw/day	05/58/EC			Xn, R20/22,N, R50/53	Acute Tox. 4 - H302,Acute Tox. 4 - H332,Aquatic Acute 1 - H400,Aquatic Chronic 1 - H410	AT, BE, BG, CY, CZ, DE, DK, EL, ES, FR, HU, IT, LU, MT, NL, PL, PT, RO, SE, SI
Mild Pepino Mosaic Virus isolate VC 1	2393	EL	C	Approved	29/03/2017	29/03/2032	Reg. (EU) 2017/408	Admissible application according to Article 9 of Regulation (EC) No 1107/2009. Date of admissibility:&nbsp;30/06/2014	NL		EFSA	Regulation (EU) 2017/1016			yes	Not appl.	Reg. (EU) 2017/408		Not appl.	Reg. (EU) 2017/408		Not appl.	Reg. (EU) 2017/408					CZ, DE, FR, NL, PL, SE, UK
Mild Pepino Mosaic Virus isolate VX 1	2394	EL	C	Approved	29/03/2017	29/03/2032	Reg. (EU) 2017/406	Admissible application according to Article 9 of Regulation (EC) No 1107/2009. Date of admissibility: 30/06/2014	NL		EFSA	Regulation (EU) 2017/1016			yes	Not appl.	Reg. (EU) 2017/406		Not appl.	Reg. (EU) 2017/406		Not appl.	Reg. (EU) 2017/406					CZ, DE, FR, NL, PL, SE, UK
Milk albumin	1595		A4	Not Approved			2007/442		BE
Mimosa tenuiflora extract	1596		B	Not Approved			Reg 647/2007	Never notified and authorised in the EU
Mirex	1597		B	Not Approved			850/2004	Banned
Molinate	1598	HB	A1	Not Approved			Reg. (EU) No 2015/408 (, 03/81/EC,, Reg. (EU) No 540/2011)	Max. period of grace: 31/01/2016.	PT		COM	Reg. (EU) 2019/91 Reg. (EU) No 703/2014 Reg. (EC) No 149/2008	endocrine disrupting properties			0.008 mg/kg bw/day	Dir 03/81		0.1 mg/kg bw	Dir 03/81		0.008 mg/kg bw/day	Dir 03/81		ARfD 0.002 AUS 1986	Carc. Cat. 3, R40,Repr. Cat. 3, R62,Xn, R20/22,Xn, R48/22,N, R50/53	Acute Tox. 4 - H302,Skin Sens. 1 - H317,Acute Tox. 4 - H332,Carc. 2 - H351,Repr. 2 - H361f,STOT RE 2 - H373,Aquatic Acute 1 - H400,Aquatic Chronic 1 - H410
Monalide	1599	HB	A3	Not Approved			2002/2076
Monocarbamide-dihydrogensulphate	1600	PG, HB	A3	Not Approved			2007/553		ES
Monocrotophos	1601	AC, IN	A2	Not Approved			2002/2076		IT			Reg. (EU) No 899/2012 Reg. (EC) No 149/2008				0.0006 mg/kg bw/day	JMPR 1995		0.002 mg/kg bw	JMPR 1995						Muta. Cat. 3, R68,T+, R26/28,T, R24,N, R50/53	Acute Tox. 2 - H300,Acute Tox. 3 - H311,Acute Tox. 2 - H330,Muta. 2 - H341,Aquatic Acute 1 - H400,Aquatic Chronic 1 - H410
Monolinuron	1602	HB	A1	Not Approved			00/234/EC		UK		COM	Reg. (EU) 2015/868 Reg. (EC) No 149/2008				0.003 mg/kg bw/day	ECCO 1997									Xn, R22,Xn, R48/22,N, R50/53	Acute Tox. 4 - H302,STOT RE 2 - H373,Aquatic Acute 1 - H400,Aquatic Chronic 1 - H410
Monuron	1603	HB	A3	Not Approved			2002/2076					Reg. (EU) No 899/2012 Reg. (EC) No 149/2008														Carc. Cat. 3, R40,Xn, R22,N, R50/53	Acute Tox. 4 - H302,Carc. 2 - H351,Aquatic Acute 1 - H400,Aquatic Chronic 1 - H410
MSMA (methyl arsonic acid)	1604	HB	A3	Not Approved			2002/2076
Mustard powder	1605		A4	Not Approved			2007/442		CZ
Mustard seeds powder	2508	FU	C	Approved	04/12/2017		Reg. (EU) 2017/2066				EFSA	Reg. (EU) 2018/685		yes		mg/kg bw/day			mg/kg bw/day			mg/kg bw/day
Myclobutanil	1606	FU	A3	Approved	01/06/2011	31/05/2021	2011/2/EU, Reg. (EU) No 540/2011	Initially non included by Decision 2008/934. Included as from 1 June 2011 following re-submission for inclusion according to Reg. 33/2008The original RMS was UK.	AT	ES	EFSA	Reg. (EU) 2016/567 Reg. (EC) No 149/2008	two PBT criteria			0.025 mg/kg bw/day	EFSA 10		0.31 mg/kg bw	EFSA 10		0.03 mg/kg bw/day	EFSA 10		ADI 0,03 JMPR 1998	Repr. Cat. 3, R63,Xn, R22,Xi, R36,N, R51/53	Acute Tox. 4 - H302,Eye Irrit. 2 - H319,Repr. 2 - H361d,Aquatic Chronic 2 - H411	AT, BE, BG, CY, CZ, DE, EL, ES, FR, HR, HU, IE, IT, LU, MT, PT, RO, SI, SK, UK
N,N-Diallyl-2,2-dichloroacetamide	1607	Safener	B	Not PPP				Not in the scope Dir. 91/414/EEC (not a plant protection product)
N-Acetyl thiazolidin-4-carboxylic acid	1609		B	Not Approved				Not in the scope Dir. 91/414/EEC (not a plant protection product)								mg/kg bw/day			mg/kg bw/day			mg/kg bw/day
n-hexadecanyl acetate	2505	AT	A4	Approved	01/09/2009	31/08/2020	2008/127, Reg. (EU) 2017/195, Reg. (EU) No 540/2011, Reg. (EU) No 918/2014	Substance fulfilling criteria Annex VI Reg. 2229/2004	IT	FR	COM					Not appl.	Dir 08/127		Not appl.	Dir 08/127		Not appl.	Dir 08/127
N-octyl bicycloheptene dicarboximide	2133	Synergist	B	Not PPP				Not in the scope Dir. 91/414/EEC (not a plant protection product)
N-phenylphthalamic acid	1629		A4	Not Approved			2007/442		LV
n-Tetradecylacetate	2364	AT	A4	Approved	01/09/2009	31/08/2020	2008/127, Reg. (EU) 2017/195, Reg. (EU) No 540/2011, Reg. (EU) No 918/2014	Substance fulfilling criteria Annex VI Reg. 2229/2004	IT	FR	COM					Not appl.	Dir 08/127		Not appl.	Dir 08/127		Not appl.	Dir 08/127					BE, CZ, EL, HR, PL, UK
Nabam	1608	FU, HB	A3	Not Approved			2002/2076																		JMPR 1977- temporary ADI withdrawn, listed under dithiocarbamates	Xn, R22,Xi, R37,N, R50/53	Acute Tox. 4 - H302,Skin Sens. 1 - H317,STOT SE 3 - H335,Aquatic Acute 1 - H400,Aquatic Chronic 1 - H410
Naled	1610	IN, AC	A2	Not Approved			2005/788		FR																0.002 AUS 1987	Xn, R21/22,Xi, R36/38,N, R50	Acute Tox. 4 - H302,Acute Tox. 4 - H312,Skin Irrit. 2 - H315,Eye Irrit. 2 - H319,Aquatic Acute 1 - H400
Naphtalene	1611	RE	A4	Not Approved			2004/129/EC																			Carc. Cat. 3, R40,Xn, R22,N, R50/53	Acute Tox. 4 - H302,Carc. 2 - H351,Aquatic Acute 1 - H400,Aquatic Chronic 1 - H410
Naphtylacetic acid hydrazide	1612	PG	A2	Not Approved			2002/2076					Reg. (EC) No 149/2008
Napropamide	1613	HB	A3	Approved	01/01/2011	31/12/2023	2010/83/EU, Reg. (EU) 2018/670, Reg. (EU) No 540/2011	Initially non included by Decision 2008/902. Inclusion voted in SCoFCAH Oct 2010 following re-submission for inclusion according to Reg. 33/2008	SI	HR	EFSA	Reg. (EC) No 149/2008				0.3 mg/kg bw/day	10/83/EU		Not appl.	10/83/EU		0.5 mg/kg bw/day	10/83/EU					AT, BE, BG, CZ, DE, EE, EL, ES, FI, FR, HR, HU, IE, IT, LT, LU, LV, NL, PL, RO, SE, SI, SK, UK
Napropamide-M	2421	HB	C	Pending				Admissible application according to Article 9 of Regulation (EC) No 1107/2009. Date of admissibility: 03/12/2015Original RMS was UK	SI							mg/kg bw/day			mg/kg bw/day			mg/kg bw/day
Naptalam	1614	HB	A3	Not Approved			2002/2076
Natural seed extract of Camellia sp.	2453		B	Not Approved				Never notified and authorised in the EU.								mg/kg bw/day			mg/kg bw/day			mg/kg bw/day
Neburon	1615	HB	A3	Not Approved			2002/2076
Neodiprion sertifer nuclear polyhedrosis virus	1616		A4	Not Approved			2007/442		DE
Nicosulfuron	1617	HB	A3	Approved	01/01/2009	31/12/2020	2008/40, Reg. (EU) 2019/1589, Reg. (EU) No 540/2011 (, Reg. (EU) 2018/1796)	The original RMS was the UK.	LV	NL	EFSA	Reg. (EU) No 617/2014 Reg. (EC) No 149/2008	two PBT criteria			2 mg/kg bw/day	Dir 08/40		Not appl.	Dir 08/40		0.8 mg/kg bw/day	Dir 08/40					AT, BE, BG, CY, CZ, DE, EE, EL, ES, FR, HR, HU, IE, IT, LT, LU, LV, MT, NL, PL, PT, RO, SI, SK, UK
Nicotine	1618	IN	A4	Not Approved			2009/9	Substance fulfilling criteria Annex VII Reg. 2229/2004	UK		EFSA	Reg. (EU) 2017/978 Regulation (EU) 2015/401 Reg. (EU) No 1004/2013 Reg. (EU) No 897/2012 Reg. (EU) No 812/2011 Reg. (EU) No 765/2010				0.0008 mg/kg bw/day	EFSA 09		0.0008 mg/kg bw	EFSA 09		mg/kg bw/day				T+, R27,T, R25,N, R51/53	Acute Tox. 2 - H300,Acute Tox. 2 - H310,Acute Tox. 2 - H330,Aquatic Chronic 2 - H411
Nitenpyram	1619		B	Not Approved				Never notified and authorised in the EU
Nitralin	1620	HB	A3	Not Approved			2002/2076
Nitrofen	1621		B	Not Approved			79/117/EEC	Banned				Reg. (EC) No 149/2008													JMPR 1983 - No ADI	Carc. Cat. 2, R45,Repr. Cat. 2, R61,Xn, R22,N, R50/53	Acute Tox. 4 - H302,Carc. 1B - H350,Repr. 1B - H360D,Aquatic Acute 1 - H400,Aquatic Chronic 1 - H410
Nitrogen	1622	IN	A4	Not Approved			2004/129/EC
Nitrothal	1623	FU	A3	Not Approved			2002/2076
Nonylphenol ether polyoxyethyleneglycol	1624	PG	A3	Not Approved			2002/2076
Nonylphenol ethoxylate	1625	FU	A3	Not Approved			2002/2076
Norflurazon	1626	HB	A3	Not Approved			2002/2076
Noruron	1627	HB	A2	Not Approved			2002/2076																			Xn, R22	Acute Tox. 4 - H302
Novaluron	1628	IN	C	Not Approved			2012/187/EU (, 2001/861/EC,, 2009/579/EC)		UK			Reg. (EU) No 441/2012 Reg. (EU) No 813/2011 Reg. (EC) No 149/2008				0.01 mg/kg bw/day	JMPR 2005		Not appl.	JMPR 2005		mg/kg bw/day
Nuarimol	1630	FU	A3	Not Approved			2004/129/EC
Octhilinone	1631	FU	A3	Not Approved			2002/2076																			T, R23/24,C, R34,Xn, R22,N, R50/53	Acute Tox. 4 - H302,Acute Tox. 3 - H311,Skin Corr. 1B - H314,Skin Sens. 1 - H317,Acute Tox. 3 - H331,Aquatic Acute 1 - H400,Aquatic Chronic 1 - H410
Octyldecyldimethyl ammonium chloride	1632	FU, BA	A4	Not Approved			2004/129/EC
Ofurace	1633	FU	A3	Not Approved			2002/2076
Oleic acid (CAS 112-80-1)	1634	IN, AC, HB, PG	A4	Approved	01/09/2009	31/08/2020	2008/127, Reg. (EU) 2017/195, Reg. (EU) No 540/2011	Substance fulfilling criteria Annex VI Reg. 2229/2004	EL	AT	COM	Reg. (EC) No 839/2008				Not appl.	Dir 08/127		Not appl.	Dir 08/127		Not appl.	Dir 08/127					LU
Olein	1635		A4	Not Approved			2007/442		FR
Oleoresins capsicum (Capsicum annuum annuum, longum group, cayenne, ext)	2591		C	Pending										yes		mg/kg bw/day			mg/kg bw/day			mg/kg bw/day
Omethoate	1636	IN, AC	A2	Not Approved			2002/2076				EFSA	Reg. (EU) 2020/703 Reg. (EU) 2017/1135				0.0003 mg/kg bw/day	EFSA 2013		0.002 mg/kg bw	EFSA 2013		0.0003 mg/kg bw/day	EFSA 2013		JMPR 1996- ADI withdrawn	T, R25,Xn, R21,N, R50	Acute Tox. 3 - H301,Acute Tox. 4 - H312,Aquatic Acute 1 - H400
Onion extract	1637		A4	Not Approved			2004/129/EC
Onion oil	2535	RE	A1	Approved	17/10/2018		Reg. (EU) 2018/1295				EFSA	Reg. (EU) 2019/50		yes		mg/kg bw/day			mg/kg bw/day			mg/kg bw/day
Orange oil	1730	IN	C	Approved	01/05/2014	30/04/2024	Reg. (EU) No 1165/2013 (, 2007/442/EC,, 2009/438)		FR	CZ	EFSA	Reg. (EU) No 588/2014				mg/kg bw/day	EFSA 2013	Not set due to insufficient data	mg/kg bw/day	EFSA 2013	Not set due to insufficient data	mg/kg bw/day	EFSA 2013	Not set due to insufficient data				AT, BE, CY, DE, ES, FR, IT, LU, NL, PL, PT, RO	SK
Orbencarb	1638	HB	A3	Not Approved			2002/2076
Origanum vulgare L. essential oil	2525		A1	Not Approved			Reg. (EU) 2017/241				EFSA			yes		mg/kg bw/day			mg/kg bw/day			mg/kg bw/day
Orthosulfamuron	1639	HB	C	Not Approved			Reg. (EU) 2017/840 (, 06/806/EC)		IT		EFSA	Reg. (EU) 2019/1792 Reg. (EC) No 839/2008				mg/kg bw/day			mg/kg bw/day			mg/kg bw/day
Orysastrobin	2288	FU	B	Not Approved				Never notified and authorised in the EU
Oryzalin	1640	HB	A3	Approved	01/06/2011	31/05/2021	2011/27/EU, Reg. (EU) No 540/2011	Initially non included by Decision 2008/934. Included as from 1 June 2011 following re-submission for inclusion according to Reg. 33/2008	NL	FR	EFSA	Reg. (EU) 2015/2075 Reg. (EC) No 839/2008				0.05 mg/kg bw/day	EFSA 10		Not appl.	EFSA 10		0.05 mg/kg bw/day	EFSA 10					ES, FR, IT, PT
Other inorganic mercury compounds	1641		B	Not Approved			79/117/EEC	Banned				Reg. (EU) 2018/73 Reg. (EC) No 149/2008													MRL is for sum of all Hg compounds	T+, R26/27/28,N, R50/53	Acute Tox. 2 - H300,Acute Tox. 1 - H310,Acute Tox. 2 - H330,STOT RE 2 - H373,Aquatic Acute 1 - H400,Aquatic Chronic 1 - H410
Oxadiargyl	1642	HB	C	Not Approved			(03/23/EC,, Reg. (EU) No 186/2014,, Reg. (EU) No 540/2011,, Reg. (EU) No 823/2012)	Max. period of grace: 30/09/2015.	IT		COM	Reg. (EU) 2015/1040 Reg. (EC) No 149/2008				0.008 mg/kg bw/day	03/23/EC		Not appl.	03/23/EC		0.006 mg/kg bw/day	03/23/EC			Repr. Cat. 3, R63,Xn, R48/22,N, R50/53	Repr. 2 - H361d,STOT RE 2 - H373,Aquatic Acute 1 - H400,Aquatic Chronic 1 - H410
Oxadiazon	1643	HB	A3	Not Approved			(2008/69/EC,, 2010/39/EU,, Reg. (EU) No 540/2011)		IT	ES	EFSA	Reg. (EC) No 149/2008	two PBT criteria			0.0036 mg/kg bw/day	EFSA 2010		0.12 mg/kg bw	EFSA 2010		0.05 mg/kg bw/day	EFSA 2010			N, R50/53	Aquatic Acute 1 - H400,Aquatic Chronic 1 - H410	PT
Oxadixyl	1644	FU	A3	Not Approved			2002/2076					Reg. (EU) 2018/1515 Reg. (EU) 2016/46 Reg. (EU) No 592/2012 Reg. (EC) No 839/2008
Oxamyl	1645	IN, NE	A2	Approved	01/08/2006	31/01/2021	Reg. (EU) 2019/2094, Reg. (EU) No 540/2011 (, 06/16/EC,, Reg. (EU) 2018/1796,, Reg. (EU) 84/2018,, Reg. (EU) No 1136/2013)	The original RMS was Ireland.	IT	FR	EFSA	Reg. (EU) 2019/552 Reg. (EU) No 61/2014 Reg. (EC) No 149/2008	low ADI / ARfD / AOEL			0.001 mg/kg bw/day	Dir 06/16		0.001 mg/kg bw	Dir 06/16		0.001 mg/kg bw/day	Dir 06/16		ARfD 0,009 - ADI 0,009 JMPR 2002	T+, R26/28,Xn, R21,N, R51/53	Acute Tox. 2 - H300,Acute Tox. 4 - H312,Acute Tox. 2 - H330,Aquatic Chronic 2 - H411	BE, BG, CY, CZ, EL, ES, FR, HR, HU, IE, IT, MT, NL, PL, PT, RO, UK
Oxasulfuron	1646	HB	C	Not Approved			Reg. (EU) 2018/1019 (, 09/874/EC,, Reg. (EU) 2016/950,, Reg. (EU) 2017/841,, Reg. (EU) 2018/917,, Reg. (EU) No 540/2011,, Reg. (EU) No 823/2012)	Withdrawal authorisations by 8 November 2018. Max period of grace: 8 November 2019.	IT	AT	EFSA	Reg. (EU) No 289/2014 Reg. (EC) No 149/2008				0.013 mg/kg bw/day	03/23/EC		Not appl.	03/23/EC		0.013 mg/kg bw/day	03/23/EC			Xn, R48/22,N, R50/53	STOT RE 2 - H373,Aquatic Acute 1 - H400,Aquatic Chronic 1 - H410
Oxathiapiprolin	2396	FU	C	Approved	03/03/2017	03/03/2027	Reg. (EU) 2017/239	Admissible application according to Article 9 of Regulation (EC) No 1107/2009. Date of admissibility: 16/01/2014	IE		EFSA	Regulation (EU) 2017/1016				0.14 mg/kg bw/day	Reg. (EU) 2017/239		Not appl.	Reg. (EU) 2017/239		0.04 mg/kg bw/day	Reg. (EU) 2017/239					AT, BE, CZ, DE, EE, ES, FI, FR, IE, IT, LT, LU, LV, NL, PL, PT, SE, UK	SK
Oxine-copper	1647	FU	A3	Not Approved			2002/2076					Reg. (EC) No 149/2008
Oxpoconazole	2294	FU	B	Not Approved				Never notified and authorised in the EU
Oxycarboxin	1648	FU	A3	Not Approved			2002/2076					Reg. (EU) No 899/2012 Reg. (EC) No 149/2008														Xn, R22	Acute Tox. 4 - H302,Aquatic Chronic 3 - H412
Oxydemeton-methyl	1649	IN, AC	A2	Not Approved			2007/392		FR		EFSA	Reg. (EU) No 899/2012 Reg. (EC) No 1097/2009 Reg. (EC) No 149/2008				0.0003 mg/kg bw/day	EFSA 06		0.0015 mg/kg bw	EFSA 06		0.001 mg/kg bw/day	EFSA 06		ARfD 0,002 - ADI 0,0003 JMPR 2004	T, R24/25,N, R50	Acute Tox. 3 - H301,Acute Tox. 3 - H311,Aquatic Acute 1 - H400
Oxyfluorfen	1650	HB	A3	Approved	01/01/2012	31/12/2024	Reg. (EU) 2017/359, Reg. (EU) 2019/291, Reg. (EU) No 798/2011 (, 2008/934/EC)		ES	HU	EFSA	Reg. (EC) No 149/2008	two PBT criteria			0.003 mg/kg bw/day	Reg. (EU) 2017/359		0.3 mg/kg bw	Reg. (EU) 2017/359		0.013 mg/kg bw/day	Reg. (EU) 2017/359					BG, CY, EL, ES, FR, HR, IT, MT, PL, PT, RO
Oxytetracycline	1651	BA	A3	Not Approved			2002/2076									0.003 mg/kg bw/day	EMEA 1995
p-Chloronitrobenzene	1672	IN	A2	Not Approved			2002/2076																			Carc. Cat. 3, R40,Muta. Cat. 3, R68,T, R23/24/25,Xn, R48/20/21/22,N, R51/53	Acute Tox. 3 - H301,Acute Tox. 3 - H311,Acute Tox. 3 - H331,Muta. 2 - H341,Carc. 2 - H351,STOT RE 2 - H373,Aquatic Chronic 2 - H411
p-Cresyl acetate	1673	RE	A4	Not Approved			2004/129/EC
p-Dichlorobenzene	1674	RO	A4	Not Approved			2004/129/EC																			Carc. Cat. 3, R40,Xi, R36,N, R50/53	Eye Irrit. 2 - H319,Carc. 2 - H351,Aquatic Acute 1 - H400,Aquatic Chronic 1 - H410
p-Hydroxybenzoic acid	1707		A4	Not Approved			2007/442		ES
Paclobutrazol	1652	PG	A3	Approved	01/06/2011	31/05/2023	2011/55/EU, Reg. (EU) No 2018/1266, Reg. (EU) No 540/2011	Initially non included by Decision 2008/934. Included as from 1 June 2011 following re-submission for inclusion according to Reg. 33/2008.The original RMS was UK.	AT	RO	EFSA	Reg. (EU) 2019/89 Reg. (EC) No 149/2008	two PBT criteria			0.022 mg/kg bw/day	11/55/EU		0.1 mg/kg bw	11/55/EU		0.1 mg/kg bw/day	11/55/EU					AT, BE, BG, CY, CZ, DE, DK, EE, EL, ES, FI, FR, HU, IE, IT, LT, LV, NL, PL, PT, RO, SE, SK, UK
Paecilomyces fumosoroseus strain Fe9901	1654	IN	C	Approved	01/10/2013	30/09/2023	Reg. (EU) No 378/2013 (, Dossier complete 08/565/EC)	The original RMS was Belgium.	PL	NL	EFSA	Reg. (EU) No 588/2014				Not appl.	EFSA 2012		Not appl.	EFSA 2012		Not appl.	EFSA 2012					BE, CY, ES, IT
Paecilomyces lilacinus strain 251	1655	NE	C	Approved	01/08/2008	31/07/2020	08/44/EC, Reg. (EU) No 2019/707, Reg. (EU) No 540/2011 (, Reg. (Eu) No 2018/917)	The original RMS was Belgium.	HU	NL	EFSA	Reg. (EU) No 500/2013				Not appl.	08/44/EC		Not appl.	08/44/EC		Not appl.	08/44/EC					CY, EL, ES, HR, IT
Papaine	1656	RO	A4	Not Approved			2004/129/EC																			Xi, R36/37/38	Skin Irrit. 2 - H315,Eye Irrit. 2 - H319,Resp. Sens. 1 - H334,STOT SE 3 - H335
Paprika extract (capsanthin, capsorubin E 160 c)	2511		C	Not Approved			Reg. (EU) 2017/2067				EFSA			yes		mg/kg bw/day			mg/kg bw/day			mg/kg bw/day
Paraffin oil/(CAS 64741-88-4)	1657		A4	Not Approved			2007/442		EL																	Carc. Cat. 2, R45	Carc. 1B - H350	BG
Paraffin oil/(CAS 64741-89-5)	1658		A4	Not Approved			2007/442		EL																	Carc. Cat. 2, R45	Carc. 1B - H350
Paraffin oil/(CAS 64741-97-5)	1659		A4	Not Approved			2007/442		EL																	Carc. Cat. 2, R45	Carc. 1B - H350
Paraffin oil/(CAS 64742-46-7)	1660	AC, IN	A4	Approved	01/01/2010	31/12/2020	2009/116/EC, Reg. (EU) No 540/2011	Reg. (EU) 2017/555</a>Drat Commission proposal for non inclusion voted SCoFCAH March 09. No Qualified majority. Council inclusion Directive June	EL	FR	EFSA	Reg. (EU) 2015/1608				Not appl.	EFSA 08		Not appl.	EFSA 08		Not appl.	EFSA 08					CY, EL, ES, FI, HU, IT, PT
Paraffin oil/(CAS 64742-54-7)	1661	IN	A4	Not Approved			2009/617		EL			Reg. (EU) 2015/400				mg/kg bw/day			mg/kg bw/day			mg/kg bw/day				Carc. Cat. 2, R45	Carc. 1B - H350
Paraffin oil/(CAS 64742-55-8)	1662	IN	C	Not Approved			2007/442	Application withdrawn	EL							mg/kg bw/day			mg/kg bw/day			mg/kg bw/day					Carc. 1B - H350
Paraffin oil/(CAS 64742-65-0)	1663		A4	Not Approved			2007/442		EL																	Carc. Cat. 2, R45	Carc. 1B - H350
Paraffin oil/(CAS 72623-86-0)	1664	AC, IN	A4	Approved	01/01/2010	31/12/2020	2009/116/EC, Reg. (EU) No 540/2011	Reg. (EU) 2017/555</a>Drat Commission proposal for non inclusion voted SCoFCAH March 09. No Qualified majority. Council inclusion Directive June	EL	FR	EFSA	Reg. (EU) 2015/1608				Not appl.	09/116/EC		Not appl.	09/116/EC		Not appl.	09/116/EC					HR, HU, NL
Paraffin oil/(CAS 8012-95-1)	1665		A4	Not Approved			2007/442		EL																			DK
Paraffin oil/(CAS 8042-47-5)	1666	AC, IN	A4	Approved	01/01/2010	31/12/2020	2009/117/EC, Reg. (EU) No 540/2011	Reg. (EU) 2017/555</a>Drat Commission proposal for non inclusion voted SCoFCAH March 09. No Qualified majority. Council inclusion Directive June	EL	FR	EFSA	Reg. (EU) 2015/1608				Not appl.	EFSA 08		Not appl.	EFSA 08		Not appl.	EFSA 08					AT, BE, CY, DE, EE, EL, ES, FI, FR, HR, HU, IT, LT, LU, LV, MT, NL, PL, SE, SI
Paraffin oil/(CAS 97862-82-3)	1667	AC, IN	A4	Approved	01/01/2010	31/12/2020	2009/116/EC, Reg. (EU) No 540/2011	Reg. (EU) 2017/555</a>Drat Commission proposal for non inclusion voted SCoFCAH March 09. No Qualified majority. Council inclusion Directive June	EL	FR	EFSA	Reg. (EU) 2015/1608				Not appl.	09/116/EC		Not appl.	09/116/EC		Not appl.	09/116/EC					BG, EL, ES, HR, HU, IT, MT
Paraformaldehyde	1668	IN	A3	Not Approved			2002/2076
Paraquat	1669	HB	A1	Not Approved				Inclusion Dir 03/112/EC annulled by Judgement of the Court of First Istance 11/07/2007	UK		COM	Reg. (EU) No 520/2011 Reg. (EC) No 149/2008				0.004 mg/kg bw/day	Dir 03/112		0.005 mg/kg bw	Dir 03/112		0.0004 mg/kg bw/day	Dir 03/112		ARfD 0,006 - ADI 0,005 JMPR 2004	T+, R26,T, R24/25,T, R48/25,Xi, R36/37/38,N, R50/53	Acute Tox. 3 - H301,Acute Tox. 3 - H311,Skin Irrit. 2 - H315,Eye Irrit. 2 - H319,Acute Tox. 2 - H330,STOT SE 3 - H335,STOT RE 1 - H372,Aquatic Acute 1 - H400,Aquatic Chronic 1 - H410
Parathion	1670	IN, AC	A1	Not Approved			01/520/EC		IT		COM	Reg. (EC) No 839/2008 Reg. (EC) No 149/2008				0.0006 mg/kg bw/day	ECCO 2001		0.005 mg/kg bw	ECCO 2001					ARfD 0,01 - ADI 0,004 JMPR 2000	T+, R26/28,T, R24,T, R48/25,N, R50/53	Acute Tox. 2 - H300,Acute Tox. 3 - H311,Acute Tox. 2 - H330,STOT RE 1 - H372,Aquatic Acute 1 - H400,Aquatic Chronic 1 - H410
Parathion-methyl	1671	IN, RE	A1	Not Approved			03/166/EC		IT		COM	Reg. (EU) No 899/2012 Reg. (EC) No 839/2008 Reg. (EC) No 149/2008													ARfD 0,03 - ADI 0,003 JMPR 2003	T+, R26/28,T, R24,Xn, R48/22,N, R50/53	Flam. Liq. 3 - H226,Acute Tox. 2 - H300,Acute Tox. 3 - H311,Acute Tox. 2 - H330,STOT RE 2 - H373,Aquatic Acute 1 - H400,Aquatic Chronic 1 - H410
Pasteuria nishizawae Pn1	2460	NE	C	Approved	14/10/2018	14/10/2033	Reg. (EU) 2018/1278		DK		EFSA	Reg. (EU) 2018/1514			yes	mg/kg bw/day			mg/kg bw/day			mg/kg bw/day
Pebulate	1675	HB	A3	Not Approved			2002/2076																			Xn, R22,N, R51/53	Acute Tox. 4 - H302,Aquatic Chronic 2 - H411
Pefurazoate	2293	FU	B	Not Approved				Never notified and authorised in the EU
Pelargonic acid (CAS 112-05-0)	1676	IN, AC, HB, PG	A4	Approved	01/09/2009	31/08/2020	2008/127, Reg. (EU) 2017/195, Reg. (EU) No 540/2011	Substance fulfilling criteria Annex VI Reg. 2229/2004	EL	AT	COM	Reg. (EC) No 839/2008				Not appl.	Dir 08/127		Not appl.	Dir 08/127		Not appl.	Dir 08/127					AT, BE, BG, CY, CZ, DE, DK, EE, EL, ES, FI, HR, HU, IE, IT, LT, LU, NL, PL, PT, RO, SE, UK	SK
Penconazole	1677	FU	A3	Approved	01/01/2010	31/12/2021	2009/77/EC, 2010/34/EU, Reg. (EU) No 540/2011	Reg. (EU) 2017/555			EFSA	Reg. (EU) 2019/977 Reg. (EU) 2019/89 Reg. (EU) 2017/1777 Regulation (EU) 2015/401 Reg. (EC) No 149/2008				0.03 mg/kg bw/day	Dir 09/77		0.5 mg/kg bw	Dir 09/77		0.03 mg/kg bw/day	Dir 09/77		ADI= 0,03 JMPR 1992		Acute Tox. 4 - H302,Repr. 2 - H361d,Aquatic Acute 1 - H400,Aquatic Chronic 1 - H410	AT, BE, BG, CY, CZ, DE, EE, EL, ES, FI, FR, HR, HU, IT, LT, LU, LV, MT, NL, PL, PT, RO, SE, SI, SK, UK
Pencycuron	1678	FU	A3	Approved	01/06/2011	31/05/2024	2011/49/EU, Reg. (EU) No 2018/1266, Reg. (EU) No 540/2011	Initially non included by Decision 2008/934. Included as from 1 June 2011 following re-submission for inclusion according to Reg. 33/2008.	LV	PL	EFSA	Reg. (EC) No 149/2008				0.2 mg/kg bw/day	11/49/EU		Not appl.	11/49/EU		0.15 mg/kg bw/day	11/49/EU				Aquatic Acute 1 - H400,Aquatic Chronic 1 - H410	AT, BE, BG, CZ, DE, DK, ES, FR, IT, LU, NL, PL, PT, RO, SE, SK, UK
Pendimethalin	1679	HB	A1	Approved	01/09/2017	31/08/2024	Reg. (EU) 2017/1114, Reg. (EU) 2019/724, Reg. (EU) No 540/2011 (, 03/31/EC,, Reg. (EU) 2016/950,, Reg. (EU) 2017/841,, Reg. (EU) No 823/2012)	The original RMS was Spain.By Reg. (EU) No 2019/724 SE is nominated as RMS and NL as Co-RMSFormer RMS was NL	SE	NL	EFSA	Reg. (EU) 2019/1791 Reg. (EU) 2018/687 Reg. (EU) 2016/486 Reg. (EU) 2015/1101 Reg. (EU) No 1127/2014 Reg. (EU) No 1004/2013 Reg. (EU) No 322/2012 Reg. (EC) No 839/2008 Reg. (EC) No 149/2008	two PBT criteria			0.125 mg/kg bw/day	Reg. (EU) 2017/1114		0.3 mg/kg bw/day	Reg. (EU) 2017/1114		0.17 mg/kg bw/day	Reg. (EU) 2017/1114		ARfD 0.1 AUS 1987	N, R50/53	Skin Sens. 1 - H317,Aquatic Acute 1 - H400,Aquatic Chronic 1 - H410	AT, BE, BG, CY, CZ, DE, DK, EE, EL, ES, FI, FR, HR, HU, IE, IT, LT, LU, LV, MT, NL, PL, PT, RO, SI, SK, UK
Penflufen	2134	FU	C	Approved	01/02/2014	31/01/2024	Reg. (EU) No 1031/2013, Reg.(EU) No 2018/185	The original RMS was UK.	PL	IE	EFSA					0.04 mg/kg bw/day	EFSA 2012		0.5 mg/kg bw	EFSA 2012		0.077 mg/kg bw/day	EFSA 2012					AT, BE, CZ, DE, FI, IE, LU, NL, PL, SK, UK
Penoxsulam	1680	HB	C	Approved	01/08/2010	31/07/2023	2010/25/EU, Reg. (EU) 2017/2069, Reg. (EU) No 540/2011		IT	PL	EFSA	Reg. (EU) 2018/1516 Reg. (EC) No 839/2008				0.05 mg/kg bw/day	EFSA ´09		Not appl.	EFSA ´09		0.18 mg/kg bw/day	EFSA ´09					AT, BE, CY, CZ, DE, EL, ES, FR, HU, IT, LU, PL, PT, RO, SI, SK
Pentachlorophenol	1681	HB	A2	Not Approved			2002/2076																			Carc. Cat. 3, R40,T+, R26,T, R24/25,Xi, R36/37/38,N, R50/53	Acute Tox. 3 - H301,Acute Tox. 3 - H311,Skin Irrit. 2 - H315,Eye Irrit. 2 - H319,Acute Tox. 2 - H330,STOT SE 3 - H335,Carc. 2 - H351,Aquatic Acute 1 - H400,Aquatic Chronic 1 - H410
Pentanochlor	1682	HB	A3	Not Approved			2002/2076
Penthiopyrad	2103	FU	C	Approved	01/05/2014	30/04/2024	Reg. (EU) No 1187/2013 (, Dossier Complete 2010/466/EU)	The original RMS was UK.	SE	CZ	EFSA	Regulation (EU) 2017/1016 Reg. (EU) 2015/845 Reg. (EU) No 491/2014 Reg. (EU) No 1004/2013 Reg. (EU) No 251/2013				0.1 mg/kg bw/day	2010/466/EU		0.75 mg/kg bw	2010/466/EU		0.1 mg/kg bw/day	2010/466/EU				Aquatic Acute 1 - H400,Aquatic Chronic 1 - H410	AT, BE, BG, CY, CZ, EL, ES, FR, HU, IE, IT, MT, NL, PL, PT, RO, SK, UK
Pentoxazone	2104	HB	B	Not Approved				Never notified and authorised in the EU
Pepino mosaic virus (PepMV) Chilean (CH2) strain, mild isolate Abp2 (PEPMVO)	2520	EL	C	Pending				Admissible application according to Article 9 of Regulation (EC) No 1107/2009. Date of admissibility: 15/02/2018	ES							mg/kg bw/day			mg/kg bw/day			mg/kg bw/day
Pepino mosaic virus (PepMV) European (EU) strain, mild isolate Abp1 (PEPMVO)	2521	EL	C	Pending				Admissible application according to Article 9 of Regulation (EC) No 1107/2009. Date of admissibility: 15/02/2018	ES							mg/kg bw/day			mg/kg bw/day			mg/kg bw/day
Pepino mosaic virus strain CH2 isolate 1906	2315	EL, VI	C	Approved	07/08/2015	07/08/2030	Reg. (EU) 2015/1176, Reg. (EU) No 540/2011		BE		EFSA	Reg. (EU) 2016/143			yes	Not appl.	Reg. (EU) 2015/1176		Not appl.	Reg. (EU) 2015/1176		Not appl.	Reg. (EU) 2015/1176					AT, BE, CZ, DE, EL, ES, FI, FR, HR, HU, IT, LT, LV, NL, PL, SE, SI, SK, UK
Pepper dust extraction residue (PDER)	1683	RE	A4	Not Approved			Reg. (EU) 2019/324, Reg. (EU) No 540/2011 (, 2008/127,, Reg. (EU) 2017/195,, Reg. (EU) No 369/2012)		BE	IE	COM	Reg. (EC) No 839/2008				Not appl.	Dir 08/127		Not appl.	Dir 08/127		Not appl.	Dir 08/127					FR, IE, UK
Peracetic acid	1684		A4	Not Approved			2007/442	Commodity	EL																	C, R35,Xn, R20/21/22,O, R7,N, R50	Flam. Liq. 3 - H226,Org. Perox. D - H242,Acute Tox. 4 - H302,Acute Tox. 4 - H312,Skin Corr. 1A - H314,Acute Tox. 4 - H332,Aquatic Acute 1 - H400
Perchlordecone (mirex)	1685		B	Not Approved				Never notified and authorised in the EU
Perfluidone	1686	HB	A3	Not Approved			2002/2076																			Xn, R22,Xi, R36	Acute Tox. 4 - H302,Eye Irrit. 2 - H319
Permethrin	1687	IN	A1	Not Approved			00/817/EC		IE		COM	Reg. (EU) 2017/623 Reg. (EC) No 839/2008													ARfD 1,5 ADI 0,05 JMPR 2002	Xn, R20/22,N, R50/53	Acute Tox. 4 - H302,Acute Tox. 4 - H332,STOT SE 3 - H335,Aquatic Acute 1 - H400,Aquatic Chronic 1 - H410
Pethoxamid	1688	HB	C	Approved	01/12/2018	30/11/2033	06/41/EC, Reg. (EU) No 2018/1264, Reg. (EU) No 540/2011 (, Reg. (EU) No 1136/2013,, Reg. (EU) No 84/2018)	The original RMS was Germany.	AT	CZ	EFSA	Reg. (EU) 2016/71 Reg. (EC) No 149/2008				0.01 mg/kg bw/day	Reg. (EU) No 2018/1264		0.08 mg/kg bw	Reg. (EU) No 2018/1264		0.02 mg/kg bw/day	Reg. (EU) No 2018/1264		AAOEL: 0.08 mg/kg bw per day	Xn, R22,N, R50/53	Acute Tox. 4 - H302,Skin Sens. 1 - H317,Aquatic Acute 1 - H400,Aquatic Chronic 1 - H410	AT, BE, BG, CZ, DE, EL, ES, FR, HR, HU, IT, LU, PL, PT, RO, SI, SK
Petroleum oils	1689	FU, HB, IN, AC	A4	Not Approved			2007/442	Commodity	UK
Petroleum oils/(CAS 64742-55-8/64742-57-7)	1690		A4	Not Approved			2007/442		ES
Petroleum oils/(CAS 74869-22-0))	1691		A4	Not Approved			2007/442		ES																	Carc. Cat. 2, R45	Carc. 1B - H350
Petroleum oils/(CAS 92062-35-6)	1692	IN	A4	Not Approved			2009/616		ES			Reg. (EU) 2015/400				mg/kg bw/day			mg/kg bw/day			mg/kg bw/day
Phenmedipham	1693	HB	A1	Approved	01/03/2005	31/07/2020	04/58/EC, Reg. (EU) 2018/917, Reg. (EU) 2019/707, Reg. (EU) No 540/2011 (, Reg. (EU) 2017/841)		FI	DK	COM	Reg. (EU) 2015/2075 Reg. (EC) No 149/2008				0.03 mg/kg bw/day	Dir 04/58		Not appl.	Dir 04/58		0.13 mg/kg bw/day	Dir 04/58			N, R50/53	Aquatic Acute 1 - H400,Aquatic Chronic 1 - H410	AT, BE, BG, CY, CZ, DE, DK, EE, EL, ES, FI, FR, HR, HU, IE, IT, LT, LU, LV, NL, PL, PT, RO, SE, SK, UK
Phenols	1694	HB, ST	A3	Not Approved			2002/2076																			Carc. Cat. 2, R45,Muta. Cat. 2, R46	Muta. 1B - H340,Carc. 1B - H350
Phenothrin	1695	IN	A3	Not Approved			2002/2076					Reg. (EU) 2015/868 Reg. (EC) No 149/2008				0.07 mg/kg bw/day	JMPR 1988
Phenthoate	1696	IN	A3	Not Approved			2002/2076					Reg. (EC) No 839/2008				0.003 mg/kg bw/day	JMPR 1984									Xn, R21/22,N, R50/53	Acute Tox. 4 - H302,Acute Tox. 4 - H312,Aquatic Acute 1 - H400,Aquatic Chronic 1 - H410
Pherodim	1697	AT	A4	Not Approved			2004/129/EC
phi EaH1 bacteriophage against Erwinia amylovora	2491		A1	Not Approved												mg/kg bw/day			mg/kg bw/day			mg/kg bw/day
phi EaH2 bacteriophage against Erwinia amylovora	2492		A1	Not Approved												mg/kg bw/day			mg/kg bw/day			mg/kg bw/day
Phlebiopsis gigantea (several strains)	1698	FU	A4	Approved	01/05/2009	30/04/2020	2008/113, Reg. (EU) 2019/168, Reg. (EU) No 540/2011	Substance fulfilling criteria Annex VI Reg. 2229/2004 We are currently updating the EU Pesticides Database to display each microorganism strain individually; whilst this update is being implemented, some entries may appear twice (individually and as part of a group)	EE	FR	EFSA	Reg. (EU) No 588/2014				Not appl.	EFSA 2013		Not appl.	EFSA 2013		Not appl.	EFSA 2013					DK, EE, FI, FR, LT, UK
Phlebiopsis gigantea strain FOC PG 410.3	2587	FU	A1	Approved	01/05/2009	30/04/2021	Reg. (EU) 2019/168, Reg. (EU) 2020/421, Reg. (EU) No 540/2011 (, Dir 2008/113/EC)	Substance fulfilling criteria Annex VI Reg. 2229/2004 We are currently updating the EU Pesticides Database to display each microorganism strain individually; whilst this update is being implemented, some entries may appear twice (individually and as part of a group)	EE	FR	EFSA	Reg. (EU) No 588/2014				Not appl.	EFSA 2013		Not appl.	EFSA 2013		Not appl.	EFSA 2013
Phlebiopsis gigantea strain VRA 1835	2588	FU	A1	Approved	01/05/2009	30/04/2021	Reg. (EU) 2020/421, Reg. (EU) No 540/2011 (, Dir 2008/113/EC,, Reg. (EU) 2019/168)	Substance fulfilling criteria Annex VI Reg. 2229/2004 We are currently updating the EU Pesticides Database to display each microorganism strain individually; whilst this update is being implemented, some entries may appear twice (individually and as part of a group)	EE	FR	EFSA	Reg. (EU) No 588/2014				Not appl.			Not appl.			Not appl.
Phlebiopsis gigantea strain VRA 1984	2589	FU	A1	Approved	01/05/2009	30/04/2021	Reg. (EU) 2020/421, Reg. (EU) No 540/2011 (, Dir 2008/113/EC,, Reg. (EU) 2019/168)	Substance fulfilling criteria Annex VI Reg. 2229/2004 We are currently updating the EU Pesticides Database to display each microorganism strain individually; whilst this update is being implemented, some entries may appear twice (individually and as part of a group)	EE	FR	EFSA	Reg. (EU) No 588/2014				Not appl.	EFSA 2013		Not appl.	EFSA 2013		Not appl.	EFSA 2013
Phlebiopsis gigantea strains FOC PG 410.3, VRA 1835 and VRA 1984	2574	FU	A1	Approved	01/05/2009	30/04/2021	Reg. (EU) 2020/421, Reg. (EU) No 540/2011 (, Dir 2008/113/EC,, Reg. (EU) 2019/168)	Substance fulfilling criteria Annex VI Reg. 2229/2004We are currently updating the EU Pesticides Database to display each microorganism strain individually; whilst this update is being implemented, some entries may appear twice (individually and as part of a group)	EE	FR	EFSA	Reg. (EU) No 588/2014				Not appl.	EFSA 2013		Not appl.	EFSA 2013		Not appl.	EFSA 2013					LV, PL, SE
Phlebiopsis gigantea strains FOC PG B20/5, B22/SP1190/3.2, B22/SP1287/3.1, BU 3, BU 4, SH 1, SP log 5, SP log 6, and 97/1062/116/1.1	2575	FU	A1	Not Approved			(Dir 2008/113/EC,, Reg. (EU) 2019/168,, Reg. (EU) No 540/2011)	Substance fulfilling criteria Annex VI Reg. 2229/2004	EE	FR	EFSA	Reg. (EU) No 588/2014				Not appl.	EFSA 2013		Not appl.	EFSA 2013		Not appl.	EFSA 2013
Phlebiopsis gigantea strains VRA 1985 and VRA 1986	2576	FU	A1	Not Approved			(Dir 2008/113/EC,, Reg. (EU) 2019/168,, Reg. (EU) No 540/2011)	Substance fulfilling criteria Annex VI Reg. 2229/2004	EE	FR	EFSA					None	EFSA 2013		None	EFSA 2013		None	EFSA 2013					SE
Phorate	1699	IN	A2	Not Approved			2002/2076		UK			Reg. (EU) No 899/2012 Reg. (EC) No 839/2008 Reg. (EC) No 149/2008				0.0007 mg/kg bw/day	JMPR 2005		0.003 mg/kg bw	JMPR 2005						T+, R27/28,N, R50/53	Acute Tox. 4 - H302,Acute Tox. 4 - H312,Aquatic Acute 1 - H400,Aquatic Chronic 1 - H410
Phosalone	1700	IN, AC	A2	Not Approved			2006/1010		AT		EFSA	Reg. (EU) No 899/2012 Reg. (EC) No 839/2008 Reg. (EC) No 149/2008				0.01 mg/kg bw/day	EFSA 06		0.1 mg/kg bw	EFSA 06					ARfD 0,3 - ADI 0,02 JMPR 2001	T, R25,Xn, R21,N, R50/53	Acute Tox. 3 - H301,Acute Tox. 4 - H312,Skin Sens. 1 - H317,Acute Tox. 4 - H332,Aquatic Acute 1 - H400,Aquatic Chronic 1 - H410
Phosametine (LS830556)	1701	HB	A3	Not Approved			2002/2076
Phosmet	1702	IN	A2	Approved	01/10/2007	31/07/2020	07/25/EC, Reg. (EU) No 2019/707, Reg. (EU) No 540/2011 (, Reg. (EU) No 2018/917)		ES	EL	EFSA	Reg. (EU) No 737/2014 Reg. (EU) No 293/2013 Reg. (EU) No 592/2012 Reg. (EC) No 839/2008 Reg. (EC) No 149/2008				0.01 mg/kg bw/day	Dir 07/25		0.045 mg/kg bw	Dir 07/25		0.02 mg/kg bw/day	Dir 07/25		ARfD 0,2 - ADI 0,01 JMPR 2003	Xn, R21/22,N, R50/53	Acute Tox. 3 - H301,Acute Tox. 4 - H332,Repr. 2 - H361f,STOT SE 1 - H370,Aquatic Acute 1 - H400,Aquatic Chronic 1 - H410	AT, BE, BG, CY, EL, ES, FR, HR, HU, IT, PL, PT, RO, SI
Phosphamidon	1703	IN, AC	A2	Not Approved			2002/2076		DE			Reg. (EC) No 149/2008				0.0005 mg/kg bw/day	JMPR 1986									Muta. Cat. 3, R68,T+, R28,T, R24,N, R50/53	Acute Tox. 2 - H300,Acute Tox. 3 - H311,Muta. 2 - H341,Aquatic Acute 1 - H400,Aquatic Chronic 1 - H410
Phosphane	1704	IN	C	Approved	01/04/2013	31/03/2023	Reg. (EU) No 1043/2012 (, Dossier complete 08/566/EC)	Extension provisional authorisation (2011/490/EU)The original RMS was Germany.	ES	DE	EFSA	Reg. (EU) 2016/1785 Reg. (EC) No 149/2008				0.011 mg/kg bw/day	EFSA 12		0.019 mg/kg bw	EFSA 12		0.011 mg/kg bw/day	EFSA 12					AT, DE
Phosphoric acid	1705		A4	Not Approved			2004/129/EC		PL																	C, R34	Skin Corr. 1B - H314	FR
Phoxim	1706	IN	A4	Not Approved			2007/442	Disinfectant	FI			Reg. (EC) No 149/2008				0.004 mg/kg bw/day	JECFA 1999								0.00375 EMEA 2000	Repr. Cat. 3, R62,Xn, R22,N, R50/53	Acute Tox. 4 - H302,Skin Sens. 1 - H317,Repr. 2 - H361f,Aquatic Acute 1 - H400,Aquatic Chronic 1 - H410
Phthalide	2292		B	Not Approved				Never notified and authorised in the EU
Phthorimaea operculella granulovirus (PhopGV)	2560		C	Pending				Admissible application according to Article 9 of Regulation (EC) No 1107/2009. Date of admissibility: 07/06/2019	NL							mg/kg bw/day			mg/kg bw/day			mg/kg bw/day
Picloram	1708	HB	A3	Approved	01/01/2009	31/12/2020	2010/39/EU, Reg. (EU) 2019/1589, Reg. (EU) No 540/2011 (, Reg. (EU) 2018/1796)	Original inclusion Directive 2008/69/EC</a>&nbsp;The original RMS was the	PL	CZ	EFSA	Reg. (EU) 2016/1 Reg. (EU) No 737/2014 Reg. (EC) No 839/2008 Reg. (EC) No 149/2008				0.3 mg/kg bw/day	Dir 08/69		0.3 mg/kg bw	Dir 08/69		0.3 mg/kg bw/day	Dir 08/69					AT, BG, CZ, DE, DK, EE, FI, FR, HR, HU, IE, LT, LU, LV, PL, RO, SE, SI, SK, UK
Picolinafen	1709	HB	C	Approved	01/11/2016	30/06/2031	02/64/EC, Reg. (EU) 2016/1423, Reg. (EU) 2016/549, Reg. (EU) No 540/2011 (, 2010/77/EU,, Reg. (EU) 2015/1885)		DE	LV	EFSA	Reg. (EU) 2019/1791 Reg. (EU) No 1126/2014 Reg. (EC) No 149/2008				0.014 mg/kg bw/day	02/64/EC, Reg. (EU) 2016/1423		0.05 mg/kg bw	02/64/EC, Reg. (EU) 2016/1423		0.03 mg/kg bw/day	02/64/EC, Reg. (EU) 2016/1423					AT, BE, CZ, DE, DK, EE, ES, FR, IE, LT, LU, LV, PL, SE, UK
Picoxystrobin	1710	FU	C	Not Approved			Reg. (EU) 2017/1455 (, 03/84/EC,, Reg. (EU) 2016/950,, Reg. (EU) No 540/2011,, Reg. (EU) No 823/2012)	The original RMS was Ireland.	CZ	RO	EFSA	Reg. (EU) 2019/91 Regulation (EU) 2015/399 Reg. (EU) No 87/2014 Reg. (EC) No 149/2008				mg/kg bw/day	Reg (EU) 2017/1455	Not set due to insufficient data	mg/kg bw/day	Reg (EU) 2017/1455	Not set due to insufficient data	mg/kg bw/day	Reg (EU) 2017/1455	Not set due to insufficient data	Reference values previously established in EU
Pinoxaden	1711	HB	C	Approved	01/07/2016	30/06/2026	Reg. (EU) 2016/370, Reg. (EU) No 289/2014, Reg. (EU) No 540/2011 (, 2005/459/EC,, 2012/191/EU)	Provisional authorisations extended until 31/05/2016.	UK		EFSA	Reg. (EC) No 839/2008				0.1 mg/kg bw/day	Reg. (EU) 2016/370		0.1 mg/kg bw	Reg. (EU) 2016/370		0.1 mg/kg bw/day	Reg. (EU) 2016/370					AT, BE, BG, CY, CZ, DE, EE, EL, ES, FI, FR, HR, HU, IE, IT, LT, LU, LV, NL, PL, PT, RO, SI, SK, UK
Piperalin	2064	FU	B	Not Approved				Never notified and authorised in the EU
Piperonyl butoxide	1712	Synergist	B	Not PPP				Not in the scope Dir. 91/414/EEC (not a plant protection product)																	ARfD unnecessary ADI 0,2 JMPR 2001			AT, BE, CY, DE, EL, FR, IT, LU, NL, PT, RO
Piributicarb	2074	HB	B	Not Approved				Never notified and authorised in the EU
Pirimicarb	1713	IN	A2	Approved	01/02/2007	30/04/2021	Reg. (EU) 2020/421, Reg. (EU) No 540/2011 (, 06/39/EC,, Reg. (EU) 2018/524,, Reg. (EU) 2019/168,, Reg. (EU) No 487/2014)	The original RMS was UK.	SE		EFSA	Reg. (EU) 2016/71 Reg. (EU) No 750/2010 Reg. (EC) No 839/2008 Reg. (EC) No 149/2008	two PBT criteria			0.035 mg/kg bw/day	Dir 06/39		0.1 mg/kg bw	SCoFCAH April ´06		0.035 mg/kg bw/day	Dir 06/39		ADI 0,02 ARfD 0,1 JMPR 2006	T, R25,N, R50/53	Acute Tox. 3 - H301,Skin Sens. 1 - H317,Acute Tox. 3 - H331,Carc. 2 - H351,Aquatic Acute 1 - H400,Aquatic Chronic 1 - H410	AT, BE, CZ, DE, DK, EL, ES, FR, HR, HU, IE, IT, LU, NL, PL, PT, SE, SI, SK, UK
Pirimiphos-ethyl	1714	IN	A2	Not Approved			2002/2076																			T, R25,Xn, R21,N, R50/53	Acute Tox. 3 - H301,Acute Tox. 4 - H312,Aquatic Acute 1 - H400,Aquatic Chronic 1 - H410	BE
Pirimiphos-methyl	1715	IN	A2	Approved	01/10/2007	31/07/2020	07/52/EC, Reg. (EU) No 2019/707, Reg. (EU) No 540/2011 (, Reg. (EU) No 2018/917)	The original RMS was UK.	FR		EFSA	Reg. (EU) No 2016/53 Reg. (EC) No 839/2008 Reg. (EC) No 149/2008				0.004 mg/kg bw/day	EFSA 05		0.15 mg/kg bw	EFSA 05		0.02 mg/kg bw/day	Dir 07/52		ARfD 0,2 - ADI 0,03 JMPR 2006	Xn, R22,N, R50/53	Acute Tox. 4 - H302,Aquatic Acute 1 - H400,Aquatic Chronic 1 - H410	BG, CY, CZ, EE, EL, ES, FR, HR, HU, IE, IT, LT, LU, LV, NL, PL, PT, RO, SI, SK, UK
Plant oils / Blackcurrant bud oil	1716		B	Not Approved			Reg 647/2007	Never notified and authorised in the EU
Plant oils / Citronella oil	1717	HB	A4	Approved	01/09/2009	31/08/2022	Reg. (EU) 2017/195, Reg. (EU) No 504/2014, Reg. (EU) No 540/2011 (, 2008/127)	The original Co-RMS was UK.	FR	CZ	COM	Reg. (EC) No 839/2008				0.5 mg/kg bw/day	Dir 08/127		Not appl.	Dir 08/127		0.5 mg/kg bw/day	Dir 08/127					BG, UK
Plant oils / Citronellol	1718	IN, RE	A4	Not Approved			2007/442	Plant extract	AT			Reg. (EC) No 839/2008
Plant oils / Clove oil	1719	RE	A4	Approved	01/09/2009	31/08/2022	2008/127/EC, Reg. (EU) No 141/2014, Reg. (EU) No 540/2011, Reg. (Eu) 2017/195	Substance fulfilling criteria Annex VI Reg. 2229/2004	ES	IT	EFSA	Reg. (EC) No 839/2008				1 mg/kg bw/day	Dir 08/127	EFSA 2012	Not appl.	Dir 08/127	EFSA 2012	1 mg/kg bw/day	Dir 08/127	EFSA 2012				CY, EL, ES, FR, IT
Plant oils / Coconut oil	1720		A4	Not Approved			2004/129/EC
Plant oils / Daphne oil	1721	RE	A4	Not Approved			2007/442	Plant extractatt/rep/org	UK
Plant oils / Eucalyptus oil	1723		B	Not Approved			Reg 647/2007	Never notified and authorised in the EU
Plant oils / Gaiac Wood oil	1724		A4	Not Approved			2007/442	Plant extract
Plant oils / Garlic oil	1725		A4	Not Approved			2007/442	Plant extract	SE
Plant oils / Lemongrass oil	1726		A4	Not Approved			2007/442	Plant extract	ES
Plant oils / Maize oil	1727		A4	Not Approved			2004/129/EC
Plant oils / Marjoram oil	1728		B	Not Approved			Reg 647/2007	Never notified and authorised in the EU
Plant oils / Olive oil	1729		A4	Not Approved			2007/442	Plant extract	UK
Plant oils / Peanut oil	1731		A4	Not Approved			2004/129/EC
Plant oils / Pinus oil	1732		A4	Not Approved			2007/442	Plant extract	UK																			FR
Plant oils / Rape seed oil	1733	AC, IN	A4	Approved	01/09/2009	31/08/2020	2008/127, Reg. (EU) 2017/195, Reg. (EU) No 1150/2013, Reg. (EU) No 540/2011	Substance fulfilling criteria Annex VI Reg. 2229/2004	NL	FI	EFSA	Reg. (EC) No 839/2008				Not appl.	EFSA 2012		Not appl.	EFSA 2012		Not appl.	EFSA 2012					AT, BE, CY, CZ, DE, DK, EL, ES, FI, FR, IE, IT, LU, NL, PL, PT, SE, SI, UK
Plant oils / Soya oil	1734		A4	Not Approved			2007/442	Plant extract	SE
Plant oils / Soybean oil, epoxylated	1735	IN	A4	Not Approved			2004/129/EC																					FR
Plant oils / Spear mint oil	1736		A4	Approved	01/09/2009	31/08/2022	2008/127, Reg. (EU) 2017/195, Reg. (EU) No 540/2011, Reg. (EU) No 608/2012	Substance fulfilling criteria Annex VI Reg. 2229/2004	SE	NL	COM	Reg. (EC) No 839/2008				Not appl.	Dir 08/127		Not appl.	Dir 08/127		Not appl.	Dir 08/127					AT, BE, DE, DK, ES, FR, IE, IT, NL, PL, PT, SE, UK
Plant oils / Ylang-Ylang oil	1739		A4	Not Approved			2007/442	Plant extract	ES
Polybutene	1740	IN	B	Not Approved				Not in the scope Dir. 91/414/EEC (not a plant protection product)								mg/kg bw/day			mg/kg bw/day			mg/kg bw/day						FR
Polymer of styrene and acrylamide	1741		A4	Not Approved			2007/442
Polyoxin	1742	FU	A3	Not Approved			2005/303		ES
Polyvinyl acetate	1743		B	Not Approved			Reg 647/2007	Never notified and authorised in the EU
Potassium hydrogen carbonate	1744	FU	A4	Approved	01/09/2009	31/08/2020	2008/127, Reg. (EU) 2017/195, Reg. (EU) No 540/2011, Reg. (EU) No 735/2012	Substance fulfilling criteria Annex VI Reg. 2229/2004	NL	EL	COM	Reg. (EC) No 839/2008				Not appl.	Dir 08/127		Not appl.	Dir 08/127		128 mg/kg bw/day	Dir 08/127					AT, BE, CZ, DE, DK, EL, ES, FR, HR, IE, IT, LU, NL, PL, PT, SE, SI, SK, UK
Potassium iodide	1745	FU	C	Not Approved			Reg. (EU) No 116/2014 (, 05/751/EC)	Application withdrawn.&nbsp;National authorisations to be withdrawn by 27 August 2014. Max period of grace for existing stocks: 27 August 2015.	NL		EFSA	Reg. (EU) 2016/439 Reg. (EC) No 839/2008				mg/kg bw/day	EFSA 2013	Not set due to insufficient data	mg/kg bw/day	EFSA 2013	Not set due to insufficient data	mg/kg bw/day	EFSA 2013	Not set due to insufficient data
Potassium oleate	2485	IN	B	Not Approved												mg/kg bw/day			mg/kg bw/day			mg/kg bw/day
Potassium permanganate	1746	FU, BA, MO	A4	Not Approved			2008/768		ES							mg/kg bw/day			mg/kg bw/day			mg/kg bw/day				Xn, R22,O, R8,N, R50/53	Ox. Sol. 2 - H272,Acute Tox. 4 - H302,Repr. 2 - H361d,Aquatic Acute 1 - H400,Aquatic Chronic 1 - H410
Potassium phosphonates (formerly potassium phosphite)	1747	FU	C	Approved	01/10/2013	30/09/2023	Reg. (EU) No 369/2013 (, Dossier complete 03/636/EC)	EFSA has recently updated the toxicological reference values. The amendments will be reflected in a revised review report to be presented at the SCFCAH.	FR	EL	EFSA	Reg. (EU) 2019/552 Reg. (EU) 2018/832 Reg. (EU) 2016/1003 Reg. (EU) 2016/75 Reg. (EU) No 991/2014 Reg. (EU) No 737/2014 Reg. (EC) No 459/2010 Reg. (EC) No 839/2008 Reg. (EC) No 149/2008				2.25 mg/kg bw/day	EFSA 2013		Not appl.	EFSA 2013		5 mg/kg bw/day	EFSA 2013					AT, BE, BG, CY, CZ, DE, DK, EE, EL, ES, FI, FR, HR, HU, IE, IT, LT, LU, LV, NL, PL, PT, SE, SI, SK, UK
Potassium silicate	1748		A3	Not Approved			2002/2076
Potassium sorbate	1749	FU	A4	Not Approved			2004/129/EC, Reg. (EU) 2017/2068							yes		mg/kg bw/day			mg/kg bw/day			mg/kg bw/day
Potassium thiocyanate	1750	FU	C	Not Approved			Reg. (EU) No 108/2014 (, 05/751/EC)	Application withdrawn.&nbsp;National authorisations to be withdrawn by 26 August 2014. Max period of grace for existing stocks: 26 August 2015.	NL		EFSA	Reg. (EC) No 839/2008				mg/kg bw/day	EFSA 2013	Not set due to insufficient data	mg/kg bw/day	EFSA 2013	Not set due to insufficient data	mg/kg bw/day	EFSA 2013	Not set due to insufficient data
Potassium tri-iodide	2026	FU	B	Not Approved								Reg. (EC) No 822/2009
Pretilachlor	1751	HB	A3	Not Approved			2004/129/EC
Primisulfuron	1752	HB	A3	Not Approved			2004/129/EC
Probenazole	2291	BA,FU	B	Not Approved				Never notified and authorised in the EU
Prochloraz	1753	FU	A3	Approved	01/01/2012	31/12/2023	Reg. (EU) No 1143/2011, Reg. (EU) No 2019/291, Reg. (EU) No 540/2011 (, 2008/934)		BE	DE	EFSA	Reg. (EU) 2020/192 Reg. (EU) No 520/2011 Reg. (EC) No 149/2008	two PBT criteria			0.01 mg/kg bw/day	EFSA 11		0.025 mg/kg bw	EFSA 11		0.02 mg/kg bw/day	EFSA 11		ARfD 0,1 - ADI 0,01 JMPR 2004	Xn, R22,N, R50/53	Acute Tox. 4 - H302,Aquatic Acute 1 - H400,Aquatic Chronic 1 - H410	AT, BE, BG, CY, CZ, DE, EE, EL, ES, FI, FR, HR, HU, IE, IT, LT, LU, LV, MT, NL, PL, PT, RO, SI, SK, UK
Procymidone	1754	FU	A1	Not Approved			(2006/132/EC)	Inclusion expired on 30 June 08 (Dir 06/132/EC). Authorisations to be withdrawn by 1 July &acute;08	FR		COM	Reg. (EU) No 1096/2014 Reg. (EU) No 899/2012 Reg. (EC) No 1097/2009 Reg. (EC) No 149/2008				0.0028 mg/kg bw/day	DAR 07		0.012 mg/kg bw	DAR 07		0.012 mg/kg bw/day	DAR 07		ADI 0,1 ARfD 0.1 JMPR 2007
Profenofos	1755	IN	A2	Not Approved			2002/2076					Corrigendum to Reg. (EU) 2017/978 Reg. (EU) 2017/626 Reg. (EU) No 1096/2014 Reg. (EU) No 834/2013 Reg. (EU) No 899/2012 Reg. (EC) No 459/2010 Reg. (EC) No 149/2008				0.03 mg/kg bw/day	JMPR 2007		1 mg/kg bw	JMPR 2007						Xn, R20/21/22,N, R50/53	Acute Tox. 4 - H302,Acute Tox. 4 - H312,Acute Tox. 4 - H332,Aquatic Acute 1 - H400,Aquatic Chronic 1 - H410
Profoxydim	1756	HB	C	Approved	01/08/2011	31/07/2021	Reg. (EU) No 706/2011 (, 2011/14/EU)		ES	EL	COM	Reg. (EU) 2019/1176 Reg. (EC) No 839/2008	endocrine disrupting properties			0.005 mg/kg bw/day	Reg 706/2011		0.05 mg/kg bw	Reg 706/2011		0.025 mg/kg bw/day	Reg 706/2011			Carc. Cat. 3, R40,Repr. Cat. 3, R63	Skin Sens. 1 - H317,Carc. 2 - H351,Repr. 2 - H361d	BG, EL, ES, IT, PT
Prohexadione	1757	PG	C	Approved	01/01/2012	31/12/2022	Reg. (EU) No 2019/291, Reg. (EU) No 540/2011, Reg. (EU) No 702/2011 (, 2000/50/EC,, 2007/21/EC,, 2010/56/EU)		FR	IE	EFSA	Reg. (EU) 2018/70 Reg. (EU) 2017/171 Reg. (EU) 2016/1003 Reg. (EU) 2015/552 Reg. (EU) No 241/2013 Reg. (EU) No 750/2010 Reg. (EC) No 149/2008				0.2 mg/kg bw/day	EFSA 2010		Not appl.	EFSA 2010		0.35 mg/kg bw/day	EFSA 2010					AT, BE, BG, CZ, DE, DK, EE, EL, ES, FI, FR, HR, HU, IE, IT, LT, LU, LV, NL, PL, PT, RO, SE, SI, SK, UK
Prohydrojasmon	2031	PG	B	Not Approved				Never notified and authorised in the EU
Promecarb	1758	IN	A2	Not Approved			2002/2076																			T, R25,N, R50/53	Acute Tox. 3 - H301,Aquatic Acute 1 - H400,Aquatic Chronic 1 - H410	HU
Prometryn	1759	HB	A2	Not Approved			2002/2076	Essential use 835/2004
Pronumone	1760	AT	A4	Not Approved			2004/129/EC
Propachlor	1761	HB	A3	Not Approved			2008/742	Substance fulfilling criteria Annex VI Reg 1490/2002	NL		COM	Reg. (EU) No 899/2012 Reg. (EC) No 149/2008														Xn, R22,Xi, R36,N, R50/53	Acute Tox. 4 - H302,Skin Sens. 1 - H317,Eye Irrit. 2 - H319,Aquatic Acute 1 - H400,Aquatic Chronic 1 - H410
Propamocarb	1762	FU	A2	Approved	01/10/2007	31/07/2020	07/25/EC, Reg. (EU) No 2019/707, Reg. (EU) No 540/2011 (, Reg. (EU) No 2018/917)		PT	BE	EFSA	Reg. (EU) 2018/832 Reg. (EU) 2016/1003 Reg. (EU) 2016/67 Reg. (EU) 2015/846 Reg. (EU) No 289/2014 Reg. (EU) No 36/2014 Reg. (EU) No 34/2013 Reg. (EU) No 978/2011 Reg. (EC) No 839/2008 Reg. (EC) No 149/2008				0.29 mg/kg bw/day	Dir 07/25		1 mg/kg bw	Dir 07/25		0.29 mg/kg bw/day	Dir 07/25		ARfD 2 - ADI 0,4 JMPR 2006			AT, BE, BG, CY, CZ, DE, DK, EE, EL, ES, FI, FR, HR, IE, IT, LT, LU, LV, MT, NL, PL, PT, RO, SE, SI, SK, UK
Propanil	1763	HB	C	Not Approved			Reg. (Eu) No 2019/148 (, 2008/769,, Reg. (EU) No 1078/2011)	Substance not approved after resubmission under Reg 33/2008.Admissible application according to Article 9 of Regulation (EC) No 1107/2009. Date of admissibility: 29/02/2016Application withdrawn	IT		EFSA	Reg. (EU) No 1146/2014 Reg. (EC) No 149/2008				0.02 mg/kg bw/day	EFSA 11		0.07 mg/kg bw	EFSA 11		0.02 mg/kg bw/day	EFSA 11			Xn, R22,N, R50	Acute Tox. 4 - H302,Aquatic Acute 1 - H400
Propaphos	1764		B	Not Approved				Never notified and authorised in the EU
Propaquizafop	1765	HB	A3	Approved	01/12/2009	30/11/2021	2009/37, Reg. (EU) No 540/2011	Reg. (EU) 2017/555The original RMS was UK.	AT	EE	EFSA	Reg. (EU) 2019/973 Reg. (EU) No 500/2013 Reg. (EC) No 839/2008 Reg. (EC) No 149/2008				0.015 mg/kg bw/day	EFSA 08		Not appl.	EFSA 08		0.04 mg/kg bw/day	EFSA 08					AT, BE, BG, CY, CZ, DE, DK, EE, EL, ES, FI, FR, HR, HU, IE, IT, LT, LU, LV, PL, PT, RO, SE, SI, SK, UK
Propargite	1766	AC	A3	Not Approved			Reg. (EU) No 943/2011 (, 2008/934)		FR		EFSA	Reg. (EU) 2018/832 Reg. (EU) 2015/400 Reg. (EC) No 149/2008				0.03 mg/kg bw/day	EFSA 2018	Derived in the framework of an import tolerance request	0.06 mg/kg bw	EFSA 2018	Derived in the framework of an import tolerance request	None	Reg. (EU) No 943/2011	Not set due to insufficient data		Carc. Cat. 3, R40,T, R23,Xi, R38,Xi, R41,N, R50/53	Skin Irrit. 2 - H315,Eye Dam. 1 - H318,Acute Tox. 3 - H331,Carc. 2 - H351,Aquatic Acute 1 - H400,Aquatic Chronic 1 - H410
Propazine	1767	HB	A2	Not Approved			2002/2076																			Carc. Cat. 3, R40,N, R50/53	Carc. 2 - H351,Aquatic Acute 1 - H400,Aquatic Chronic 1 - H410
Propetamphos	1768	IN	A2	Not Approved			2002/2076																			T, R25,N, R50/53	Acute Tox. 3 - H301,Aquatic Acute 1 - H400,Aquatic Chronic 1 - H410
Propham	1769	HB, PG	A1	Not Approved			96/586/EC		NL		COM	Reg. (EU) 2015/868 Reg. (EC) No 839/2008													JMPR 1992 - No ADI
Propiconazole	1770	FU	A1	Not Approved			Reg. (EU) 2018/1865 (, 03/70/EC,, Reg. (EU) 2016/2016,, Reg. (EU) No 540/2011,, Reg. (EU) No 823/2012,, Reg.(EU) 2018/84)	Max period of grace: 19&nbsp;March 2020	FI	UK	EFSA	Reg. (EU) 2017/626 Reg. (EU) 2016/567 Reg. (EU) No 2016/452 Reg. (EU) 2015/845 Reg. (EU) No 500/2013 Reg. (EU) No 270/2012 Reg. (EU) No 524/2011 Reg. (EC) No 149/2008	two PBT criteria			0.04 mg/kg bw/day	Reg. (EU) 2018/1865		0.1 mg/kg bw	Reg. (EU) 2018/1865		0.1 mg/kg bw/day	Reg. (EU) 2018/1865		AAOEL: 0.1 mg/kg bw.	Xn, R22,N, R50/53	Acute Tox. 4 - H302,Skin Sens. 1 - H317,Repr. 1B - H360D,Aquatic Acute 1 - H400,Aquatic Chronic 1 - H410	BE, CY, DK, FI, LU, PL, PT, RO, SE, SK, UK
Propineb	1771	FU	A1	Not Approved			Reg. (EU) 2018/309 (, 03/39/EC,, Reg. (EU) 2016/2016,, Reg. (EU) No 540/2011,, Reg. (EU) No 823/2012,, Reg.(EU) No 84/2018)	Withdrawal authorisations: 22 June 2018Max. period of grace: 22 June 2019	IT	RO	COM	Reg. (EU) 2017/171 Reg. (EU) 2016/567 Reg. (EU) 2016/1 Reg. (EU) No 34/2013 Reg. (EU) No 978/2011 Reg. (EU) No 750/2010 Reg. (EC) No 822/2009 Reg. (EC) No 839/2008 Reg. (EC) No 149/2008				0.007 mg/kg bw/day	Dir 03/39		0.1 mg/kg bw	Dir 03/39		0.003 mg/kg bw/day	Dir 03/39		PTU has ADI 0.0003 and ARfD 0.003 from same Directive ADI 0.007, ARfD 0.1 JMPR 2004	Xn, R20,Xn, R48/20/22,N, R50	Skin Sens. 1 - H317,Acute Tox. 4 - H332,STOT RE 2 - H373,Aquatic Acute 1 - H400	MT, RO
Propionic acid	1772	FU, BA	A4	Not Approved			2004/129/EC																					IE
Propisochlor (ISO: 2-chloro-6´-ethyl-N-isopropoxymethylaceto-o-toluidide)	1773		A4	Not Approved			2011/262/EU	Non inclusion based on resubmitted dossier (Reg. 33/2008).	HU		EFSA	Reg. (EU) No 1126/2014 Reg. (EC) No 149/2008				0.025 mg/kg bw/day	EFSA 10		0.05 mg/kg bw	EFSA 10		0.025 mg/kg bw/day	EFSA 10
Propolis (Water soluble extract)	1774		C	Not Approved			Reg. (EU) 2020/640 (, 2007/442)		ES		EFSA			yes		mg/kg bw/day			mg/kg bw/day			mg/kg bw/day
Propoxur	1775	IN	A2	Not Approved			2002/2076					Reg. (EC) No 149/2008				0.02 mg/kg bw/day	JMPR 1989									T, R25,N, R50/53	Acute Tox. 3 - H301,Aquatic Acute 1 - H400,Aquatic Chronic 1 - H410
Propoxycarbazone	1776	HB	C	Approved	01/09/2017	31/08/2032	Reg. (EU) 2017/1115, Reg. (EU) No 540/2011 (, 2003/119/EC,, 2006/45/EC,, Reg. (EU) 2016/2016,, Reg. (EU) No 823/2012)	The original RMS was Germany.	SE	EE	EFSA	Reg. (EU) No 703/2014 Reg. (EC) No 149/2008				0.4 mg/kg bw/day	03/119/EC		Not appl.	03/119/EC		0.3 mg/kg bw/day	03/119/EC			N, R50/53	Aquatic Acute 1 - H400,Aquatic Chronic 1 - H410	BE, CY, CZ, DE, EE, EL, ES, FI, FR, IE, IT, LU, LV, PL, PT, RO, SE, UK	SK
Propyl-3-t-butylphenoxyacetate	1777	PG	A3	Not Approved			2002/2076
Propyrisulfuron	2105	HB	B	Not Approved				Never notified and authorised in the EU
Propyzamide	1778	HB	A1	Approved	01/07/2018	30/06/2025	Reg. (EU) 2018/755, Reg. (EU) No 540/2011 (, 03/39/EC,, Reg. (EU) 2016/2016,, Reg. (EU) 2018/84,, Reg. (EU) No 823/2012)		SE	UK	EFSA	Reg. (EU) No 1127/2014 Reg. (EU) No 737/2014 Reg. (EC) No 149/2008	two PBT criteria			0.05 mg/kg bw/day	Reg. (EU) 2018/755		0.13 mg/kg bw/day	Reg. (EU) 2018/755		0.05 mg/kg bw/day	Reg. (EU) 2018/755		AAOEL: 0.13mg/kg bw	Carc. Cat. 3, R40,N, R50/53	Carc. 2 - H351,Aquatic Acute 1 - H400,Aquatic Chronic 1 - H410	AT, BE, CY, CZ, DE, DK, EL, ES, FR, HR, HU, IE, IT, LU, MT, NL, PL, PT, RO, SE, SK, UK
Proquinazid	1779	FU	C	Approved	01/08/2010	31/07/2022	2010/25/EU, Reg. (EU) 2017/2069, Reg. (EU) No 540/2011	Extension provisional authorisation (2009/579)	SE	LT	EFSA	Reg. (EU) 2016/1902 Reg. (EU) 2016/1003 Reg. (EU) No 251/2013 Reg. (EU) No 508/2011 Reg. (EC) No 839/2008				0.01 mg/kg bw/day	EFSA ´09		0.2 mg/kg bw	EFSA ´09		0.02 mg/kg bw/day	EFSA ´09				Carc. 2 - H351,Aquatic Acute 1 - H400,Aquatic Chronic 1 - H410	AT, BG, CY, CZ, DE, EE, EL, ES, FI, FR, HR, HU, IE, IT, LT, LU, LV, MT, PL, PT, RO, SE, SI, SK, UK
Prosulfocarb	1780	HB	A3	Approved	01/11/2009	31/10/2020	2007/76/EC, Reg. (EU) 2019/1589, Reg. (EU) No 540/2011 (, Reg. (EU) 2018/1262)	The original RMS was Sweden.	PT	SE	EFSA	Reg. (EU) No 777/2013 Reg. (EU) No 750/2010 Reg. (EC) No 839/2008 Reg. (EC) No 149/2008				0.005 mg/kg bw/day	Dir 07/76		0.1 mg/kg bw	Dir 07/76		0.007 mg/kg bw/day	Dir 07/76			Xn, R22,N, R51/53	Acute Tox. 4 - H302,Skin Sens. 1 - H317,Aquatic Chronic 2 - H411	AT, BE, BG, CY, CZ, DE, DK, EE, EL, ES, FI, FR, HR, HU, IE, IT, LT, LU, LV, NL, PL, PT, RO, SE, SI, SK, UK
Prosulfuron	1781	HB	C	Approved	01/05/2017	30/04/2024	Reg. (EU) 2017/375, Reg. (EU) No 540/2011 (, 02/48/EC,, 2010/77/EU,, Reg. (EU) 2015/1885,, Reg. (EU) 2016/549)		FR	SK	EFSA	Reg. (EU) No 617/2014 Reg. (EC) No 149/2008	two PBT criteria			0.02 mg/kg bw/day	Reg. (EU) 2017/375		0.1 mg/kg bw/day	Reg. (EU) 2017/375		0.06 mg/kg bw/day	Reg. (EU) 2017/375			Xn, R22,N, R50/53	Acute Tox. 4 - H302,Aquatic Acute 1 - H400,Aquatic Chronic 1 - H410	AT, BE, BG, CZ, DE, EL, ES, FR, HR, HU, IT, LU, MT, NL, PL, PT, RO, SI, SK, UK
Prothiocarb	1782	FU	A2	Not Approved			2002/2076
Prothioconazole	1783	FU	C	Approved	01/08/2008	31/07/2020	08/44/EC, Reg. (EU) No 2019/707, Reg. (EU) No 540/2011 (, Reg. (EU) No 2018/917)	The original RMS was UK.	PL		EFSA	Reg. (EU) 2019/552 Reg. (EU) 2016/1902 Reg. (EU) 2016/71 Reg. (EU) 2016/67 Reg. (EU) No 834/2013 Reg. (EU) No 520/2011 Reg. (EU) No 508/2011 Reg. (EU) No 893/2010 Reg. (EC) No 459/2010 Reg. (EC) No 1050/2009 Reg. (EC) No 839/2008 Reg. (EC) No 149/2008				0.01 mg/kg bw/day	08/44/EC		0.01 mg/kg bw	08/44/EC		0.2 mg/kg bw/day	08/44/EC					AT, BE, BG, CZ, DE, DK, EE, EL, ES, FI, FR, HR, HU, IE, IT, LT, LU, LV, NL, PL, PT, RO, SE, SI, SK, UK
Prothiofos	1784	IN	A2	Not Approved			2002/2076
Prothoate	1785	IN, AC	A2	Not Approved			2002/2076																			T+, R27/28	Acute Tox. 2 - H300,Acute Tox. 1 - H310,Aquatic Chronic 3 - H412
Pseudomonas chlororaphis strain MA342	1786	FU	C	Approved	01/10/2004	30/04/2021	04/71/EC, Reg. (EU) 2020/421, Reg. (EU) No 540/2011 (, REg. (EU) 2018/524,, Reg. (EU) 2016/2016,, Reg. (EU) 2019/168)	The original RMS was Sweden.	NL	DK	COM	Reg. (EC) No 839/2008				Not appl.	04/71/EC		Not appl.	04/71/EC		Not appl.	04/71/EC					AT, BE, DE, DK, ES, FI, FR, IT, LT, LU, NL, PT, SE, UK	SK
Pseudomonas sp. Strain DSMZ 13134	1787	FU	C	Approved	01/02/2014	31/01/2024	Reg. (EU) No 829/2013 (, Dossier complete 08/599/EC)		NL	BG	EFSA					Not appl.	EFSA 2012		Not appl.	EFSA 2012		Not appl.	EFSA 2012					AT, BE, BG, CY, CZ, DE, EL, ES, FR, HR, IT, NL, PL, PT, RO, SE, SI, SK, UK
Pseudozyma flocculosa	1788	FU	C	Not Approved			Dossier complete 02/305/EC, Reg. (EU) 2017/377		NL							mg/kg bw/day			mg/kg bw/day			mg/kg bw/day
Purpureocilium lilacinum PL 11	2391	NE	C	Pending				Admissible application according to Article 9 of Regulation (EC) No 1107/2009. Date of admissibility: 17/03/2015Original RMS was UK	DK							mg/kg bw/day			mg/kg bw/day			mg/kg bw/day
Putrescine (1,4-Diaminobutane)	1789	AT	A4	Not Approved			(2008/127,, Reg. (EU) No 540/2011,, Reg. (EU) No 571/2012)		ES	AT	COM	Reg. (EC) No 839/2008				Not appl.	Dir 08/127		Not appl.	Dir 08/127		Not appl.	Dir 08/127
Pydiflumetofen	2459	FU	C	Pending				Admissible application according to Article 9 of Regulation (EC) No 1107/2009. Date of admissibility: 02/06/2016	FR							mg/kg bw/day			mg/kg bw/day			mg/kg bw/day
Pymetrozine	1790	IN	C	Not Approved			Reg. (Eu) 2018/1501 (, 01/87/EC,, 2010/77/EU,, Reg. (EU) 2015/1885,, Reg. (EU) 2016/549,, Reg. (EU) 2017/841,, Reg. (EU) 2018/917,, Reg. (EU) No 540/2011)	Reg. (EU) 2018/1501 </a>Withdrawal of authorisations by 30 April 2019 Max period of grace: 30 January 2020<b	DE	BE	COM	Regulation (EU) 2015/401 Reg. (EU) No 398/2014 Reg. (EU) No 524/2011 (Corrigendum) Reg. (EC) No 839/2008 (Corrigendum) Reg. (EC) No 149/2008				0.03 mg/kg bw/day	Reg. (Eu) 2018/1501		0.1 mg/kg bw	Reg. (Eu) 2018/1501		0.03 mg/kg bw/day	Reg. (Eu) 2018/1501		AAOEL: 0.1 mg/kg bw	Carc. Cat. 3, R40	Carc. 2 - H351,Aquatic Chronic 3 - H412	CY, DK, FI, HR, HU, NL, PL, RO, SE, SK, UK
Pyraclofos	1791	AC	A2	Not Approved			2002/2076
Pyraclostrobin	1792	FU, PG	C	Approved	01/06/2004	31/01/2021	2009/25/EC, Reg. (EU) 2019/2094, Reg. (EU) No 540/2011 (, 2004/30/EC,, Reg. (EU) 2016/2016,, Reg. (EU) 2018/1796,, Reg. (EU) 2018/84,, Reg. (EU) No 823/2012)		DE	HU	COM	Reg. (EU) 2019/1015 Regulation (EU) 2017/1016 Reg. (EU) 2017/623 Reg. (EU) 2015/846 Regulation (EU) 2015/401 Reg. (EU) No 51/2014 Reg. (EU) No 668/2013 Reg. (EU) No 293/2013 Reg. (EU) No 35/2013 Reg. (EU) No 978/2011 Reg. (EU) No 508/2011 Reg. (EU) No 750/2010 Reg. (EC) No 459/2010 Reg. (EC) No 839/2008 Reg. (EC) No 149/2008				0.03 mg/kg bw/day	04/30/EC		0.03 mg/kg bw	04/30/EC		0.015 mg/kg bw/day	04/30/EC		ARfD 0,05 - ADI 0,03 JMPR 2004	T, R23,Xi, R38,N, R50/53	Skin Irrit. 2 - H315,Acute Tox. 3 - H331,Aquatic Acute 1 - H400,Aquatic Chronic 1 - H410	AT, BE, BG, CY, CZ, DE, DK, EE, EL, ES, FI, FR, HR, HU, IE, IT, LT, LU, LV, MT, NL, PL, PT, RO, SE, SI, SK, UK
Pyraflufen-ethyl	1793	HB	C	Approved	01/04/2016	31/03/2031	01/87/EC, Reg. (EU) 2016/182, Reg. (EU) No 540/2011 (, 2010/77/EU,, Reg. (EU) 2015/1885)	BE was RMS for the inclusion	NL	LT	EFSA	Reg. (EU) 2019/1791 Reg. (EU) No 703/2014 Reg. (EC) No 149/2008				0.2 mg/kg bw/day	Reg. (EU) 2016/182		0.2 mg/kg bw	Reg. (EU) 2016/182		0.1 mg/kg bw/day	Reg. (EU) 2016/182			N, R50/53	Aquatic Acute 1 - H400,Aquatic Chronic 1 - H410	AT, BE, BG, CZ, DE, EL, ES, FR, HU, IE, IT, LU, NL, PL, PT, RO, UK
Pyranocoumarin	1794	RO	A4	Not Approved			2004/129/EC
Pyrasulfotole	1795	HB	B	Not Approved				Never notified and authorised in the EU				Reg. (EC) No 839/2008
Pyrazophos	1796	FU	A1	Not Approved			00/233/EC		NL		COM	Reg. (EU) 2015/868 Reg. (EC) No 149/2008				0.004 mg/kg bw/day	JMPR 1992									Xn, R20/22,N, R50/53	Acute Tox. 4 - H302,Acute Tox. 4 - H332,Aquatic Acute 1 - H400,Aquatic Chronic 1 - H410
Pyrazoxyfen	1797	HB	A3	Not Approved			2002/2076
Pyrethrins	1798	IN	A4	Approved	01/09/2009	31/08/2022	2008/127, Reg. (EU) 2017/195, Reg. (EU) No 540/2011, Reg. (EU) No 798/2013	Substance fulfilling criteria Annex VI Reg. 2229/2004	IT	DE	EFSA	Reg. (EC) No 149/2008				0.04 mg/kg bw/day	EFSA 2013		0.2 mg/kg bw	EFSA 2013		mg/kg bw/day	EFSA 2013	Not set due to insufficient data	ADI 0,04 ARfD 0,2 JMPR 2003	Xn, R20/21/22,N, R50/53	Acute Tox. 4 - H302,Acute Tox. 4 - H312,Acute Tox. 4 - H332,Aquatic Acute 1 - H400,Aquatic Chronic 1 - H410	AT, BE, BG, CY, CZ, DE, DK, EL, ES, FI, FR, HU, IE, IT, LU, MT, NL, PL, PT, SE, SI, UK	SK
Pyridaben	1799	AC, IN	A3	Approved	01/05/2011	30/04/2023	2010/90/EU, Reg. (EU) No 2018/1260, Reg. (EU) No 540/2011	Initially non included by Decision 2008/934. Inclusion voted in SCoFCAH Oct 2010 following re-submission for inclusion according to Reg. 33/2008.	CZ	BE	EFSA	Reg. (EU) 2019/1791 Reg. (EU) 2019/90 Reg. (EU) 2016/1 Reg. (EC) No 839/2008 Reg. (EC) No 149/2008				0.01 mg/kg bw/day	EFSA 10		0.05 mg/kg bw	EFSA 10		0.005 mg/kg bw/day	EFSA 10			T, R23/25,N, R50/53	Acute Tox. 3 - H301,Acute Tox. 3 - H331,Aquatic Acute 1 - H400,Aquatic Chronic 1 - H410	BE, BG, CZ, EL, ES, FR, HU, IT, NL, PL, RO, SK
Pyridafol	1800	HB	C	Not Approved				Application withdrawn	UK			Reg. (EU) No 1127/2014 Reg. (EU) No 251/2013 Reg. (EC) No 149/2008				mg/kg bw/day			mg/kg bw/day			mg/kg bw/day
Pyridalyl	1801	IN	C	Approved	01/07/2014	30/06/2024	Reg. (EU) No 143/2014 (, Dossier complete 07/669/EC)		NL	BE	EFSA	Reg. (EC) No 1050/2009				0.03 mg/kg bw/day	EFSA 2013		Not appl.	EFSA 2013		0.02 mg/kg bw/day	EFSA 2013					NL
Pyridaphenthion	1802	IN, AC	A2	Not Approved			2002/2076
Pyridate	1803	HB	A1	Approved	01/01/2016	31/12/2030	Reg. (EU) 2015/1115, Reg. (EU) No 540/2011 (, 01/21/EC,, 2010/77/EU)		AT	LV	EFSA	Reg. (EU) No 1127/2014 Reg. (EU) No 251/2013 Reg. (EC) No 149/2008				0.036 mg/kg bw/day	Reg. (EU) 2015/1115		0.4 mg/kg bw/day	Reg. (EU) 2015/1115		0.036 mg/kg bw/day	Reg. (EU) 2015/1115			Xi, R38,N, R50/53	Skin Irrit. 2 - H315,Skin Sens. 1 - H317,Aquatic Acute 1 - H400,Aquatic Chronic 1 - H410	AT, BE, BG, CY, CZ, DE, DK, EE, EL, ES, FI, FR, HR, HU, IE, IT, LT, LU, LV, MT, NL, PL, PT, RO, SE, SI, SK, UK
Pyrifenox	1804	FU	A3	Not Approved			2002/2076
Pyrifluquinazon	2086	IN	B	Not Approved				Never notified and authorised in the EU
Pyriftalid	2071	HB	B	Not Approved				Never notified and authorised in the EU
Pyrimethanil	1805	FU	A2	Approved	01/06/2007	30/04/2021	Reg (EU) 421/2020, Reg. (EU) No 540/2011 (, 2006/74/EC,, Reg. (EU) 2018/524,, Reg. (EU) 2019/168,, Reg. (EU) No 678/2014)	The original RMS was Austria.	CZ	AT	EFSA	Reg. (EU) 2018/832 Reg. (EU) 2017/626 Reg. (EU) 2017/171 Reg. (EU) 2015/845 Reg. (EU) No 87/2014 Reg. (EU) No 978/2011 Reg. (EU) No 524/2011 Reg. (EC) No 839/2008 Reg. (EC) No 149/2008				0.17 mg/kg bw/day	Dir 06/74		Not appl.	Dir 06/74		0.12 mg/kg bw/day	Dir 06/74		0.2 AUS 1995 ADI 0,2 ARfD unnecessary JMPR 2007	N, R51/53	Aquatic Chronic 2 - H411	AT, BE, BG, CY, CZ, DE, DK, EL, ES, FI, FR, HR, HU, IE, IT, LT, LU, MT, NL, PL, PT, RO, SE, SI, SK, UK
Pyrimidifen	1806		B	Not Approved				Never notified and authorised in the EU
Pyrimisulfan	2106	HB	B	Not Approved				Never notified and authorised in the EU
Pyriofenone	2135	FU	C	Approved	01/02/2014	31/01/2024	Reg. (EU) No 833/2013 (, Dossier complete 2010/785/EU)	The original RMS was UK.	LV	EL	EFSA	Reg. (EU) 2016/1 Reg. (EU) No 36/2014				0.07 mg/kg bw/day	EFSA 2013		Not appl.	EFSA 2013		0.15 mg/kg bw/day	EFSA 2013					AT, BE, BG, DE, DK, EE, EL, ES, FI, FR, HR, HU, IE, IT, LT, LU, LV, NL, PL, PT, RO, SE, SI, UK	SK
Pyriproxyfen	1807	IN	A3	Approved	01/01/2009	31/12/2020	2010/39/EU, Reg. (EU) 2019/1589, Reg. (EU) No 540/2011 (, Reg. (EU) 2018/1796)	Original inclusion Directive 2008/69/EC	NL	ES	EFSA	Reg. (EU) 2016/1902 Reg. (EU) No 737/2014 Reg. (EC) No 839/2008 Reg. (EC) No 149/2008				0.1 mg/kg bw/day	Dir 08/69		Not appl.	Dir 08/69		0.04 mg/kg bw/day	Dir 08/69		ARfD unnecessary ADI 0,1 JMPR 2001			AT, BE, BG, CY, CZ, DK, EL, ES, FR, HR, HU, IE, IT, NL, PT, RO, SE, SI
Pyrithiobac sodium	2454		B	Not Approved				Never notified and authorised in the EU.								mg/kg bw/day			mg/kg bw/day			mg/kg bw/day
Pyroquilon	1808	FU	A3	Not Approved			2002/2076																			Xn, R22	Acute Tox. 4 - H302,Aquatic Chronic 3 - H412
Pyroxasulfone	2279	HB	B	Not Approved				Never notified and authorised in the EU
Pyroxsulam	1809	HB	C	Approved	01/05/2014	30/04/2024	Reg. (EU) No 1176/2013 (, Dossier complete 07/277/EC)	The original RMS was UK.	DK	FI	EFSA	Reg. (EC) No 839/2008				0.9 mg/kg bw/day	EFSA 2013		Not appl.	EFSA 2013		0.7 mg/kg bw/day	EFSA 2013					AT, BE, BG, CY, CZ, DE, DK, EE, EL, ES, FI, FR, HR, HU, IE, IT, LT, LU, LV, NL, PL, PT, RO, SE, SI, SK, UK
Pythium oligandrum M1	1810	FU	A4	Approved	01/05/2009	30/04/2021	2008/113, Reg. (EU) 2020/421 (, Reg. (EU) 2019/168,, Reg. (EU) No 540/2011)	Substance fulfilling criteria Annex VI Reg. 2229/2004	SE	HU	EFSA					Not appl.	EFSA 2013		Not appl.	EFSA 2013		Not appl.	EFSA 2013					AT, CY, CZ, DE, EL, ES, FR, HU, IT, PL, PT, SE, SK, UK
Quartz sand	1812	RE	A4	Approved	01/09/2009	31/08/2020	2008/127, Reg. (EU) 2017/195, Reg. (EU) No 369/2012, Reg. (EU) No 540/2011	Substance fulfilling criteria Annex VI Reg. 2229/2004. Conditions of approval modified by Reg. (EU) No 369/2012.	LV	RO	COM	Reg. (EC) No 839/2008				Not appl.	Dir 08/127		Not appl.	Dir 08/127		Not appl.	Dir 08/127					AT, BE, BG, CZ, DE, EE, FR, HU, LT, LV, NL, PL, RO, SI, SK
Quassia	1813	IN, RE	A4	Not Approved			2008/941	Voluntarily withdrawn. Withdrawal authoris. by 12/2010. Max period of grace: 12/2011.	IT		EFSA
Quaternary ammonium compounds	1811		A4	Not Approved			2004/129/EC																			C, R34,Xn, R21/22,N, R50	Acute Tox. 4 - H302,Acute Tox. 4 - H312,Skin Corr. 1B - H314,Aquatic Acute 1 - H400
Quinalphos	1814	IN	A2	Not Approved			2002/2076					Reg. (EU) 2015/868 Reg. (EC) No 149/2008													No ADI, all MRLs at LOD	T, R25,Xn, R21,N, R50/53	Acute Tox. 3 - H301,Acute Tox. 4 - H312,Aquatic Acute 1 - H400,Aquatic Chronic 1 - H410
Quinclorac	1815	HB	A3	Not Approved			2004/129/EC					Reg. (EU) No 899/2012 Reg. (EC) No 839/2008															Skin Sens. 1 - H317
Quinmerac	1816	HB	A3	Approved	01/05/2011	30/04/2024	2010/89/EU, Reg. (EU) No 2018/1260, Reg. (EU) No 540/2011	Initially non included by Decision 2008/934. Inclusion voted in SCoFCAH Oct 2010 following re-submission for inclusion according to Reg. 33/2008	EE	FI	EFSA	Reg. (EC) No 149/2008				0.08 mg/kg bw/day	EFSA 10		0.3 mg/kg bw	EFSA 10		0.08 mg/kg bw/day	EFSA 10					AT, BE, BG, CZ, DE, EE, EL, FI, FR, HR, HU, IE, IT, LT, LU, LV, NL, PL, RO, SE, SI, SK, UK
Quinoclamine	1817	AL,HB	A3	Not Approved			(2008/66,, Reg. (EU) No 540/2011)		SE	DE	EFSA	Reg. (EU) No 703/2014				0.002 mg/kg bw/day	Dir 08/66		0.05 mg/kg bw	Dir 08/66		0.03 mg/kg bw/day	Dir 08/66					BE, DK, FR, NL, PL, UK
Quinoxyfen	1818	FU	C	Not Approved			Reg. (EU) 2018/1914 (, 04/60/EC,, Reg. (EU) 2016/2016,, Reg. (EU) No 540/2011,, Reg.(EU)2018/524)	Non-renewal of approval voted in October 2018. Withdrawal authorisations by 27&nbsp;June 2019. Max period of grace:27&nbsp;March 2020.	UK	AT	EFSA	Reg. (EU) No 36/2014 Reg. (EC) No 149/2008	two PBT criteria			0.2 mg/kg bw/day	Reg. (EU) 2018/1914		Not appl.	Reg. (EU) 2018/1914		0.14 mg/kg bw/day	Reg. (EU) 2018/1914		ARfD unnecessary ADI 0,2 JMPR 2006	N, R50/53	Skin Sens. 1 - H317,Aquatic Acute 1 - H400,Aquatic Chronic 1 - H410	BE, LU, MT, PL, PT, RO, SK, UK
Quintozene	1819	FU	A1	Not Approved			00/816/EC		EL		COM	Reg. (EU) No 899/2012 Reg. (EC) No 839/2008 Reg. (EC) No 149/2008				0.01 mg/kg bw/day	ECCO 2000		Not appl.	ECCO 2000					ADI 0.01 JMPR 1998	N, R50/53	Skin Sens. 1 - H317,Aquatic Acute 1 - H400,Aquatic Chronic 1 - H410
Quintozene containing > 1 g/kg HCB or > 10 g/kg pentachlorobenzene	1820		B	Not Approved			79/117/EEC	Banned				Reg. (EU) No 899/2012 Reg. (EC) No 839/2008 Reg. (EC) No 149/2008				0.01 mg/kg bw/day	JMPR 1995								adi/mrl is for quintozene
Quizalofop	1821	HB	A3	Not Approved			2002/2076					Reg. (EU) 2019/973 Reg. (EU) No 500/2013 Reg. (EC) No 839/2008 Reg. (EC) No 149/2008
Quizalofop-P	1822	HB	A3	Not Approved			(2009/37,, Reg. (EU) No 540/2011)	The classification of the&nbsp;tefuryl variant&nbsp;is reported in the specific entry Quizalofop-P-tefuryl	HR	UK	EFSA	Reg. (EU) 2019/973 Reg. (EU) No 500/2013 Reg. (EC) No 839/2008 Reg. (EC) No 149/2008				mg/kg bw/day			mg/kg bw/day			mg/kg bw/day						BG, HR, SK
Quizalofop-P-ethyl	1823	HB	A3	Approved	01/12/2009	30/11/2021	Reg. (EU) 2017/555, Reg. (EU) No 540/2011 (, 2009/37)	The classification of the&nbsp;tefuryl variant&nbsp;is reported in the specific entry Quizalofop-P-tefuryl	FI	SE	EFSA	Reg. (EU) 2019/973 Reg. (EU) No 500/2013 Reg. (EC) No 839/2008 Reg. (EC) No 149/2008				0.009 mg/kg bw/day	Directive 2009/37/EC		Not appl.	Directive 2009/37/EC		0.01 mg/kg bw/day	Directive 2009/37/EC					AT, BE, BG, CY, CZ, DE, EE, EL, ES, FI, FR, HR, HU, IE, IT, LT, LU, LV, MT, NL, PL, PT, RO, SI, SK, UK
Quizalofop-P-tefuryl	1824	HB	A3	Approved	01/12/2009	30/11/2021	2009/37, Reg. (EU) 2017/1530, Reg. (EU) No 540/2011	The classification of the&nbsp;tefuryl variant&nbsp;is reported in the specific entry Quizalofop-P-tefuryl	HR	AT	EFSA	Reg. (EU) 2019/973 Reg. (EU) No 500/2013 Reg. (EC) No 839/2008 Reg. (EC) No 149/2008	toxic for reproduction 1A / 1B			0.013 mg/kg bw/day	EFSA 08	Tox Info for Quizalofop-P-tefuryl	0.1 mg/kg bw	EFSA 08	Tox Info for Quizalofop-P-tefuryl	0.01 mg/kg bw/day	EFSA 08	Tox Info for Quizalofop-P-tefuryl		Repr. Cat. 2, R61,Repr. Cat. 3, R62,Muta. Cat. 3, R68,Xn, R22,Xn, R48/22,N, R50/53	Acute Tox. 4 - H302,Carc. 2 - H351,Repr. 2 - H361fd,STOT RE 2 - H373,Aquatic Acute 1 - H400,Aquatic Chronic 1 - H410	BE, CZ, DE, EE, EL, HR, HU, IE, LT, LV, PL, RO, SK, UK
Repellent (by taste) of vegetal and animal origin/extract of food grade/phosphoric acid and fish flour	1825		A4	Not Approved			2007/442		AT
Repellents by smell of animal or plant origin/ fish oil	1827	RE	A4	Approved	01/09/2009	31/08/2020	2008/127, Reg. (EU) 2017/195, Reg. (EU) No 540/2011, Reg. (EU) No 597/2012	Substance fulfilling criteria Annex VI Reg. 2229/2004	CZ	FR	COM	Reg. (EC) No 839/2008				Not appl.	Dir 08/127		Not appl.	Dir 08/127		Not appl.	Dir 08/127					AT, CZ, DE, FR, PT
Repellents by smell of animal or plant origin/ sheep fat	1832	RE	A4	Approved	01/09/2009	31/08/2020	2008/127, Reg. (EU) 2017/195, Reg. (EU) No 540/2011	Substance fulfilling criteria Annex VI Reg. 2229/2004	CZ	FR	COM	Reg. (EC) No 839/2008				Not appl.	Dir 08/127		Not appl.	Dir 08/127		Not appl.	Dir 08/127					AT, BE, CZ, DE, DK, EE, ES, FI, FR, HU, IT, LT, LV, PL, SE, SI, SK, UK
Repellents by smell of animal or plant origin/ tall oil crude	1826	RE	A4	Not Approved			Reg. (EU) 2017/1186 (, 2008/127,, Reg. (EU) No 540/2011,, Reg. (EU) No 637/2012)	Reg. (EU) 2017/1186</a>Substance fulfilling criteria Annex VI Reg. 2229/	CZ	SK	COM	Reg. (EC) No 839/2008				Not appl.	Dir 08/127		Not appl.	Dir 08/127		Not appl.	Dir 08/127					SK
Repellents by smell of animal or plant origin/ tall oil pitch	1828	RE	A4	Not Approved			Reg. (EU) 2017/1125 (, 2008/127,, Reg. (EU) No 540/2011,, Reg. (EU) No 637/2012)	Reg. (EU) 2017/1125</a>Substance fulfilling criteria Annex VI Reg. 2229/	CZ	EL	COM	Reg. (EC) No 839/2008				Not appl.	Dir 08/127		Not appl.	Dir 08/127		Not appl.	Dir 08/127
Repellents: Essential oils	1829		A4	Not Approved			2007/442	Animal pro	BE
Repellents: Fatty acids, fish oil	1830		A4	Not Approved			2007/442	Animal pro	BE			Reg. (EC) No 839/2008
Repellents: Tall oil crude (CAS 93571-80-3)	1831		A4	Not Approved			2007/442	Animal pro	EL			Reg. (EC) No 839/2008
Rescalure	2316	IN	C	Approved	18/12/2015	18/12/2025	Reg. (EU) 2015/2198, Reg. (EU) No 540/2011		AT		EFSA	Reg. (EU) 2016/439				Not appl.	Reg. (EU) 2015/2198		Not appl.	Reg. (EU) 2015/2198		Not appl.	Reg. (EU) 2015/2198					ES, PT
Resins and polymers	1834	Pruning	B	Not Approved			(Reg. (EC) No 647/2007)	Not in the scope Dir. 91/414/EEC (not a plant protection product)								mg/kg bw/day			mg/kg bw/day			mg/kg bw/day						FR
Resmethrin	1835	IN	A3	Not Approved			2002/2076					Reg. (EU) 2015/868 Reg. (EC) No 149/2008				0.03 mg/kg bw/day	JMPR 1991								0,1 AUS 1987	Xn, R22,N, R50/53	Acute Tox. 4 - H302,Aquatic Acute 1 - H400,Aquatic Chronic 1 - H410
Reynoutria sacchalinensis extract	2300	FU	C	Not Approved			Reg (EU) 2018/296		UK		EFSA					mg/kg bw/day			mg/kg bw/day			mg/kg bw/day
Rheum officinale root extract	2337	FU	C	Not Approved			Reg. (EU) 2015/707				EFSA			yes		mg/kg bw/day			mg/kg bw/day			mg/kg bw/day
Rimsulfuron (aka renriduron)	1836	HB	A2	Approved	01/02/2007	30/04/2021	Reg. (EU) 2020/421, Reg. (EU) No 540/2011 (, 06/39/EC,, Reg. (EU) 2018/524,, Reg. (EU) 2019/168,, Reg. (EU) No 487/2014)	The original RMS was Germany.	SI	FI	EFSA	Reg. (EU) No 617/2014 Reg. (EC) No 149/2008				0.1 mg/kg bw/day	Dir 06/39		Not appl.	Dir 06/39		0.07 mg/kg bw/day	Dir 06/39					AT, BE, BG, CY, CZ, DE, EE, EL, ES, FI, FR, HR, HU, IE, IT, LT, LU, LV, MT, NL, PL, PT, RO, SE, SI, SK, UK
Rock powder	1837		A3	Not Approved			2002/2076
Rotenone	1838	IN	A4	Not Approved			2008/317		FR			Reg. (EC) No 149/2008
S-abscisic acid	2255	PG	C	Approved	01/07/2014	30/06/2024	Reg. (EU) No 151/2014 (, Dossier complete (2011/253/EU))		NL	DK	EFSA	Reg. (EU) 2019/1791 Reg. (EU) No 588/2014				13.6 mg/kg bw/day	EFSA 2013		Not appl.	EFSA 2013		6.8 mg/kg bw/day	EFSA 2013					EL, ES, IT
S-Metolachlor	1855	HB	C	Approved	01/04/2005	31/07/2020	05/3/EC, Reg. (EU) 2018/917, Reg. (EU) 2019/707, Reg. (EU) No 540/2011 (, Reg. (EU) 2017/841)		DE	FR	COM	Reg. (EU) No 1317/2013 Reg. (EC) No 149/2008				0.1 mg/kg bw/day	05/3/EC		Not appl.	05/3/EC		0.15 mg/kg bw/day	05/3/EC			N, R50/53	Skin Sens. 1 - H317,Aquatic Acute 1 - H400,Aquatic Chronic 1 - H410	AT, BE, BG, CY, CZ, DE, EL, ES, FR, HR, HU, IE, IT, LU, NL, PT, RO, SI, SK, UK	MT
Saccharomyces cerevisiae strain LAS02	2323	FU	C	Approved	06/07/2016	06/07/2031	Reg. (EU) 2016/952, Reg. (EU) No 540/2011	Admissible application according to Article 9 of Regulation (EC) No 1107/2009. Date of admissibility: 04/09/2013	FR		EFSA	Reg. (EU) 2016/1726			yes	Not appl.	Reg. (EU) 2016/952		Not appl.	Reg. (EU) 2016/952		Not appl.	Reg. (EU) 2016/952					EL, FR
Saflufenacil	2034	HB	B	Not Approved				Never notified and authorised in the EU				Reg. (EU) No 737/2014				mg/kg bw/day			mg/kg bw/day			mg/kg bw/day
Salix spp. cortex	2338	FU	C	Approved	01/07/2015		Reg. (EU) 2015/1107, Reg. (EU) No 540/2011				EFSA	Reg. (EU) 2016/143		yes		Not appl.	Reg. (EU) 2015/1107		Not appl.	Reg. (EU) 2015/1107		Not appl.	Reg. (EU) 2015/1107
Saponaria officinalis L. roots	2590		C	Not Approved			Reg. (EU) 2020/643				EFSA			yes		mg/kg bw/day			mg/kg bw/day			mg/kg bw/day
Satureja montana L. essential oil	2526		A1	Not Approved			Reg. (EU) 2017/240				EFSA			yes		mg/kg bw/day			mg/kg bw/day			mg/kg bw/day
Scilliroside	1839	RO	A4	Not Approved			2004/129/EC
Sea-algae extract (formerly sea-algae extract and seaweeds)	1840	PG	A4	Not Approved			(2008/127,, Reg. (EU) No 540/2011)	Substance fulfilling criteria Annex VI Reg. 2229/2004	BE	IT	COM	Reg. (EC) No 839/2008				Not appl.	Dir 08/127		Not appl.	Dir 08/127		Not appl.	Dir 08/127					BE
Sebacic acid	1841	RE	A4	Not Approved			2004/129/EC
Secbumeton	1842	HB	A3	Not Approved			2002/2076																			Xn, R22,Xi, R36,N, R50/53	Acute Tox. 4 - H302,Eye Irrit. 2 - H319,Aquatic Acute 1 - H400,Aquatic Chronic 1 - H410
Seconal (aka 5-allyl-5-(1´-methylbutyl) barbituric acid)	1843	OT	A3	Not Approved			2002/2076
Sedaxane	2250	FU	C	Approved	01/02/2014	31/01/2024	Reg. (EU) No 826/2013 (, 2011/123/EU)		FR	AT	EFSA	Reg. (EU) 2016/567				0.11 mg/kg bw/day	Reg. (EU) No 826/2013		0.3 mg/kg bw	Reg. (EU) No 826/2013		0.28 mg/kg bw/day	Reg. (EU) No 826/2013					AT, BE, BG, CY, CZ, DE, EE, EL, ES, FI, FR, HU, IE, IT, LT, LU, LV, NL, PL, RO, SE, SK, UK
Serricornin	1844	AT	A4	Not Approved			2004/129/EC
Sethoxydim	1845	HB	A3	Not Approved			2002/2076					Reg. (EC) No 839/2008 Reg. (EC) No 149/2008
Siduron	1846	HB	A3	Not Approved			2002/2076
Silafluofen	1848		B	Not Approved				Never notified and authorised in the EU
Silthiofam	1849	FU	C	Approved	01/07/2018	30/06/2033	03/84/EC, Reg. (EU) 2018/710, Reg. (EU) No 540/2011 (, Reg. (EU) 2016/950,, Reg. (EU) 2017/1511,, Reg. (EU) No 823/2012)		IE	BE	EFSA	Reg. (EU) No 398/2014 Reg. (EC) No 149/2008				0.05 mg/kg bw/day	Reg. (EU) 2018/710		0.2 mg/kg bw	Reg. (EU) 2018/710		0.1 mg/kg bw/day	Reg. (EU) 2018/710					BE, CZ, DE, DK, EE, ES, FR, IE, IT, LT, LU, LV, NL, PL, SE, SK, UK
Silver iodide	1850	RE	B	Not Approved				Not in the scope Dir. 91/414/EEC (not a plant protection product)								mg/kg bw/day			mg/kg bw/day			mg/kg bw/day
Silver nitrate	1851	PG, FU	A3	Not Approved			2002/2076																			C, R34,O, R8,N, R50/53	Ox. Sol. 2 - H272,Skin Corr. 1B - H314,Aquatic Acute 1 - H400,Aquatic Chronic 1 - H410
Simazine	1853	HB	A1	Not Approved			04/247/EC	Essential use 835/2004	UK		COM	Reg. (EU) No 310/2011 Reg. (EC) No 839/2008 Reg. (EC) No 149/2008													0.005 AUS 1990	Carc. Cat. 3, R40,N, R50/53	Carc. 2 - H351,Aquatic Acute 1 - H400,Aquatic Chronic 1 - H410
Simeconazole	2035	FU	B	Not Approved				Never notified and authorised in the EU
Sintofen (aka Cintofen)	1854	PG	A3	Approved	01/06/2011	31/05/2024	2011/40/EU, Reg. (EU) No 2018/1266, Reg. (EU) No 540/2011	Initially non included by Decision 2008/934. Included as from 1 June 2011 following re-submission for inclusion according to Reg. 33/2008.	CZ	FR	EFSA					0.091 mg/kg bw/day	11/40/EU		Not appl.	11/40/EU		0.165 mg/kg bw/day	11/40/EU					CZ, DE, FR, HU, SK
Sodium 5-nitroguaiacolate	1856	PG	A3	Approved	01/11/2009	31/10/2022	2009/11, Reg. (EU) No 540/2011	Reg. (EU) 2017/555	NL	EL	EFSA	Reg. (EU) 2016/1785				0.003 mg/kg bw/day	Dir 09/11		0.045 mg/kg bw	Dir 09/11		0.007 mg/kg bw/day	Dir 09/11					AT, CY, CZ, DE, EL, ES, HR, HU, PL, PT, RO, SK
Sodium aluminium silicate	1857	RE	A4	Not Approved			(2008/127,, Reg. (EU) 2017/195,, Reg. (EU) 2019/324,, Reg. (EU) No 540/2011)	Substance fulfilling criteria Annex VI Reg. 2229/2004	HU	AT	EFSA	Reg. (EC) No 839/2008				Not appl.	Dir 08/127		Not appl.	Dir 08/127		Not appl.	Dir 08/127
Sodium arsenite	1858	FU, IN	A3	Not Approved			2002/2076
Sodium carbonate	1859		A4	Not Approved			2004/129/EC																			Xi, R36	Eye Irrit. 2 - H319
Sodium chloride	1860	FU, IN	A4	Approved	28/09/2017		2004/129/EC, Reg. (EU) 2017/1529				EFSA	Reg. (EU) 2018/70		yes		mg/kg bw/day			mg/kg bw/day			mg/kg bw/day
Sodium diacetoneketogulonate	1861	PG	A2	Not Approved			2002/2076
Sodium dichlorophenate	1862	FU, BA	A3	Not Approved			2002/2076
Sodium dimethylarsinate	1863	RO	A3	Not Approved			2002/2076
Sodium dimethyldithiocarbamate	1864	FU	A2	Not Approved			2002/2076
Sodium dioctyl sulfosuccinate	1865	AC	A3	Not Approved			2002/2076																					HU
Sodium fluosilicate	1866	IN	A3	Not Approved			2002/2076
Sodium hydrogen carbonate	1867	FU, HB	C	Approved	08/12/2015		Reg. (EU) 2015/2069, Reg. (EU) No 540/2011 (, 2007/442)		IT		EFSA	Reg. (EU) 2016/439		yes		Not appl.	Reg. (EU) 2015/2069		Not appl.	Reg. (EU) 2015/2069		Not appl.	Reg. (EU) 2015/2069					NL
Sodium hydroxide	1868	HB	A4	Not Approved			2004/129/EC																			C, R35	Skin Corr. 1A - H314
Sodium hypochlorite	1869	BA	A4	Not Approved			(2008/127/EC,, Reg. (EU) No 190/2013,, Reg. (EU) No 540/2011)		IE	UK	COM					0.15 mg/kg bw/day	Dir 08/127		Not appl.	Dir 08/127		0.06 mg/kg bw/day	Dir 08/127			C, R34,N, R50	Skin Corr. 1B - H314,Eye Dam. 1 - H318,Aquatic Acute 1 - H400,Aquatic Chronic 1 - H410	UK
Sodium lauryl sulfate	1870	FU, BA	B	Not Approved			Reg 647/2007	Never notified and authorised in the EU
Sodium metabisulphite	1871	FU	B	Not Approved			Reg 647/2007	Never notified and authorised in the EU																		Xn, R22,Xi, R41	Acute Tox. 4 - H302,Eye Dam. 1 - H318
Sodium monochloroacetate	1872	HB	A3	Not Approved			2002/2076
Sodium o-benzyl-p-chlorphenoxide	1873	FU	A4	Not Approved			2004/129/EC
Sodium o-nitrophenolate	1874	PG	A3	Approved	01/11/2009	31/10/2022	2009/11, Reg. (EU) No 540/2011	Reg. (EU) 2017/555	NL	EL	EFSA	Reg. (EU) 2016/1785				0.003 mg/kg bw/day	Dir 09/11		0.045 mg/kg bw	Dir 09/11		0.007 mg/kg bw/day	Dir 09/11					AT, BG, CY, CZ, DE, EL, ES, HR, HU, PL, PT, RO, SK
Sodium p-nitrophenolate	1876	PG	A3	Approved	01/11/2009	31/10/2022	2009/11, Reg. (EU) No 540/2011	Reg. (EU) 2017/555	NL	EL	EFSA	Reg. (EU) 2016/1785				0.003 mg/kg bw/day	Dir 09/11		0.045 mg/kg bw	Dir 09/11		0.007 mg/kg bw/day	Dir 09/11					AT, BG, CY, CZ, DE, EL, ES, HR, HU, PL, PT, RO, SK
Sodium p-t-amylphenate	1878	FU, BA	A3	Not Approved			2002/2076
Sodium p-t-amylphenoxide	1879	FU	A4	Not Approved			2004/129/EC
Sodium pentaborate	1875	PG	A3	Not Approved			2002/2076
Sodium propionate	1877	FU	A4	Not Approved			2004/129/EC
Sodium silver thiosulphate	1852	PG	C	Approved	01/05/2014	30/04/2024	Reg. (EU) No 1195/2013, Reg. (EU) No 540/2011 (, 2003/850/EC)		NL	LV	EFSA					Not appl.	EFSA 2013		Not appl.	EFSA 2013		0.00006 mg/kg bw/day	EFSA 2013	mg Ag/kg bw/day (Ag content of SST: 1%)				NL, UK
Sodium tetraborate	1880	IN, HB, MO	A4	Not Approved			2004/129/EC
Sodium tetrathiocarbamate	1881	NE	A3	Not Approved			2002/2076
Sodium tetrathiocarbonate	1882	NE, FU	A3	Not Approved			2006/797		ES
Sodium thiocyanate	1883	HB	A3	Not Approved			2002/2076
Sodium-p-toluene-sulfonchloramid	1884	BA	A4	Not Approved			2007/442	Disinfectant	NL
Soybean extract	1885		A4	Not Approved			2004/129/EC
Spinetoram	1886	IN	C	Approved	01/07/2014	30/06/2024	Reg. (EU) No 140/2014, Reg. (EU) No 540/2011 (, Dossier complete 08/740/EC)	The original RMS was UK.	HR	ES	EFSA	Reg. (EU) 2019/552 Reg. (EU) 2017/1777 Reg. (EU) 2016/46 Reg. (EU) No 491/2014 (update code number 0140020) Reg. (EU) No 473/2012 Reg. (EC) No 459/2010 Reg. (EC) No 839/2008				0.025 mg/kg bw/day	EFSA 2013		0.1 mg/kg bw	EFSA 2013		0.0065 mg/kg bw/day	EFSA 2013					BE, BG, CY, EL, ES, FR, HR, IT, PL, PT, SI
Spinosad	1887	IN	C	Approved	01/02/2007	30/04/2021	Reg. (EU) 2020/421, Reg. (EU) No 540/2011 (, 07/6/EC,, Reg. (EU) 2018/524,, Reg. (EU) 2019/168,, Reg. (EU) No 487/2014)		NL	FR	COM	Reg. (EU) 2015/603 Reg. (EU) No 737/2014 Reg. (EU) No 293/2013 Reg. (EU) No 34/2013 Reg. (EU) No 556/2012 Reg. (EU) No 270/2012 Reg. (EC) No 839/2008 Reg. (EC) No 149/2008				0.024 mg/kg bw/day	07/6/EC		Not appl.	07/6/EC		0.012 mg/kg bw/day	07/6/EC		ARfD unnecessary ADI 0,02 JMPR 2004	N, R50/53	Aquatic Acute 1 - H400,Aquatic Chronic 1 - H410	AT, BE, BG, CY, CZ, DE, DK, EL, ES, FR, HR, HU, IE, IT, LU, MT, NL, PL, PT, RO, SE, SI, SK, UK
Spirodiclofen	1888	AC, IN	C	Approved	01/08/2010	31/07/2020	2010/25/EU, Reg. (EU) No 540/2011	Extension provisional authorisation (2009/579)	AT	NL	EFSA	Reg. (EU) 2016/1902 Reg. (EU) 2016/567 Reg. (EU) No 34/2013 Reg. (EU) No 520/2011 Reg. (EC) No 839/2008 Reg. (EC) No 149/2008				0.015 mg/kg bw/day	EFSA ´09		Not appl.	EFSA ´09		0.009 mg/kg bw/day	EFSA ´09					AT, BE, BG, CY, DE, EE, EL, ES, FI, FR, HR, HU, IT, LT, LU, LV, NL, PL, PT, RO, SI, UK
Spiromesifen	1889	AC, IN	C	Approved	01/10/2013	30/09/2023	Reg. (EU) No 375/2013 (, 2011/252/EU,, Dossier complete 03/105/EC)	The original RMS was UK.	IT	AT	EFSA	Reg. (EU) 2019/1015 Reg. (EU) No 500/2013 Reg. (EC) No 839/2008 Reg. (EC) No 149/2008				0.03 mg/kg bw/day	EFSA 07		2 mg/kg bw	EFSA 07		0.015 mg/kg bw/day	EFSA 07					BE, CY, EL, ES, FR, HU, IT, LU, MT, NL, PT
Spirotetramat	1890	IN	C	Approved	01/05/2014	30/04/2024	Reg. (EU) No 1177/2013 (, Dossier complete 07/560/EC)	The Co-RMS is Norway	AT		EFSA	Reg. (EU) 2019/1015 Regulation (EU) 2017/1016 Reg. (EU) 2017/626 Reg. (EU) 2015/845 Regulation (EU) 2015/399 Reg. (EU) No 364/2014 Reg. (EU) No 293/2013 Reg. (EU) No 978/2011 Reg. (EU) No 812/2011 Reg. (EU) No 508/2011 Reg. (EU) No 765/2010 Reg. (EC) No 459/2010 Reg. (EC) No 822/2009 Reg. (EC) No 839/2008				0.05 mg/kg bw/day	EFSA 2013		1 mg/kg bw	EFSA 2013		0.05 mg/kg bw/day	EFSA 2013				Skin Sens. 1A - H317,Eye Irrit. 2 - H319,STOT SE 3 - H335,Repr. 2 - H361fd,Aquatic Acute 1 - H400,Aquatic Chronic 1 - H410	AT, BE, BG, CY, CZ, DE, DK, EL, ES, FI, FR, HR, HU, IE, IT, LU, MT, NL, PL, PT, RO, SE, SI, SK, UK
Spiroxamine	1891	FU	C	Approved	01/01/2012	31/12/2023	Reg. (EU) No 2019/291, Reg. (EU) No 540/2011, Reg. (EU) No 797/2011 (, 2007/21/EC,, 99/73/EC)		AT	EE	EFSA	Reg. (EU) No 2016/452 Reg. (EC) No 839/2008 Reg. (EC) No 149/2008				0.025 mg/kg bw/day	EFSA 2010		0.1 mg/kg bw	EFSA 2010		0.015 mg/kg bw/day	EFSA 2010			Xn, R20/21/22,Xi, R38,N, R50/53	Acute Tox. 4 - H302,Acute Tox. 4 - H312,Skin Irrit. 2 - H315,Skin Sens. 1 - H317,Acute Tox. 4 - H332,Repr. 2 - H361d,STOT RE 2 - H373,Aquatic Acute 1 - H400,Aquatic Chronic 1 - H410	AT, BE, BG, CY, CZ, DE, DK, EE, EL, ES, FR, HR, HU, IE, IT, LT, LU, LV, PL, PT, RO, SI, SK, UK
Spodoptera exigua multicapsid nucleopolyhedorvirus (SeMNPV)	2549	IN	C	Pending				Admissible application according to Article 9 of Regulation (EC) No 1107/2009. Date of admissibility: 24/09/2018	ES							mg/kg bw/day			mg/kg bw/day			mg/kg bw/day
Spodoptera exigua nuclear polyhedrosis virus	1892	IN	C	Not Approved			(07/50/EC,, Reg. (EU) No 540/2011)		NL		COM	Reg. (EU) No 588/2014				Not appl.	07/50/EC		Not appl.	07/50/EC		Not appl.	07/50/EC
Spodoptera littoralis nucleopolyhedrovirus	1893	IN	C	Approved	01/06/2013	31/05/2023	Reg. (EU) No 367/2013 (, Dossier complete 07/669/EC)		EE	FR	EFSA	Reg. (EU) No 588/2014				Not appl.	EFSA 2012		Not appl.	EFSA 2012		Not appl.	EFSA 2012					ES, FR, IT, PT
Straight Chain Lepidopteran Pheromones	1894	AT	A4	Approved	01/09/2009	31/08/2020	2008/127, Reg. (EU) 2017/195, Reg. (EU) No 540/2011, Reg. (EU) No 918/2014	Substance fulfilling criteria Annex VI Reg. 2229/2004	IT	FR	COM					Not appl.	Dir 08/127		Not appl.	Dir 08/127		Not appl.	Dir 08/127					FR, IT, PT
Streptomyces K61 (formerly S. griseoviridis)	1895	FU	A4	Approved	01/05/2009	30/04/2021	Reg. (EU) 2020/421, Reg. (EU) No 540/2011 (, 2008/113,, Reg. (EU) 2019/168)	Substance fulfilling criteria Annex VI Reg. 2229/2004	EE	FR	EFSA	Reg. (EU) 2016/805				mg/kg bw/day	EFSA 2012	Not set due to insufficient data	mg/kg bw/day	EFSA 2012	Not set due to insufficient data	mg/kg bw/day	EFSA 2012	Not set due to insufficient data				BE, CY, EE, ES, FI, FR, HU, IT, LT, LV, NL, SE, UK
Streptomyces lydicus WYEC 108	2256	FU, BA	C	Approved	01/01/2015	31/12/2024	Reg. (EU) No 917/2014 (, Dossier complete (2011/253/EU))		NL	DE	EFSA					Not appl.	EFSA 2013		Not appl.	EFSA 2013		Not appl.	EFSA 2013
Streptomycin	1896	BA	A3	Not Approved			2004/129/EC					Reg. (EU) 2017/623				mg/kg bw/day			mg/kg bw/day			mg/kg bw/day			ADI 0,03 JMPR 1995, ADI 0,05 JECFA 1997
Strychnine	1897	RO	A4	Not Approved			2004/129/EC																			T+, R27/28,N, R50/53	Acute Tox. 2 - H300,Acute Tox. 1 - H310,Aquatic Acute 1 - H400,Aquatic Chronic 1 - H410
Sucrose	2340	EL	C	Approved	01/01/2015		Reg. (EU) No 916/2014				EFSA	Reg. (EU) 2015/896		yes		Not appl.	Reg. (EU) No 916/2014		Not appl.	Reg. (EU) No 916/2014		Not appl.	Reg. (EU) No 916/2014
Sulcotrione	1898	HB	A3	Approved	01/09/2009	31/08/2022	2008/125, Reg. (EU) 2017/195, Reg. (EU) No 540/2011		DE	ES	EFSA	Reg. (EU) 2016/1822 Reg. (EC) No 149/2008	low ADI / ARfD / AOEL			0.0004 mg/kg bw/day	EFSA 08		Not appl.	EFSA 08		0.0006 mg/kg bw/day	Dir 08/125				Skin Sens. 1A - H317,Repr. 2 - H361d,STOT RE 2 - H373,Aquatic Acute 1 - H400,Aquatic Chronic 1 - H410	BE, BG, CZ, DE, EL, ES, FR, HU, IT, LU, NL, PL, PT, RO, SK
Sulfaquinoxaline	1899	Synergist	B	Not PPP				Not in the scope Dir. 91/414/EEC (not a plant protection product)
Sulfentrazone	2065	HB	B	Not Approved				Never notified and authorised in the EU
Sulfosulfuron	1900	HB	C	Approved	01/01/2016	31/12/2030	Reg. (EU) 2015/1154, Reg. (EU) No 540/2011 (, 02/48/EC,, 2010/77/EU)		SE	IE	EFSA	Reg. (EU) No 617/2014 Reg. (EC) No 149/2008				0.24 mg/kg bw/day	EFSA 2014		Not appl.	EFSA 2014		0.4 mg/kg bw/day	EFSA 2014			N, R50/53	Aquatic Acute 1 - H400,Aquatic Chronic 1 - H410	BE, CZ, DK, EE, ES, FI, FR, HU, IE, IT, LU, LV, PL, SK, UK
Sulfotep	1901	IN, AC	A2	Not Approved			2002/2076																			T+, R27/28,N, R50/53	Acute Tox. 2 - H300,Acute Tox. 1 - H310,Aquatic Acute 1 - H400,Aquatic Chronic 1 - H410
Sulfoxaflor	2282	IN	C	Approved	18/08/2015	18/08/2025	Reg. (EU) 2015/1295, Reg. (EU) No 540/2011		IE		EFSA	Reg. (EU) 2018/832 Reg. (EU) 2017/405 Reg. (EU) 2016/1				0.04 mg/kg bw/day	Reg. (EU) 2015/1295		0.25 mg/kg bw/day	Reg. (EU) 2015/1295		0.06 mg/kg bw/day	Reg. (EU) 2015/1295				Acute Tox. 4 - H302,Aquatic Acute 1 - H400,Aquatic Chronic 1 - H410	AT, BE, BG, CY, CZ, DE, EL, ES, HR, HU, IE, IT, NL, PL, PT, SI, SK, UK
Sulfuryl fluoride	1902	IN	C	Approved	01/11/2010	31/10/2023	2010/38/EU, Reg. (EU) 2017/270, Reg. (EU) 2018/184, Reg. (EU) 540/2011		AT	IE	EFSA	Reg. (EC) No 839/2008				0.014 mg/kg bw/day	Reg. (EU) 2017/270		0.7 mg/kg bw	Reg. (EU) 2017/270		mg/kg bw/day			AOEC= 1 ppm operator 3 ppm bystander (Reg. (EU) 2017/270) ADI= 0.01 ARfD= 0.3 JMPR 2005			AT, BE, DE, ES, FR, IE, IT, NL, PT, UK
Sulphur	1903	FU, AC, RE	A4	Approved	01/01/2010	31/12/2020	2009/70, Reg. (EU) No 540/2011	Reg. (EU) 2017/555	FR	SI	EFSA	Reg. (EC) No 459/2010 Reg. (EC) No 149/2008				Not appl.	EFSA 08		Not appl.	EFSA 08		Not appl.	EFSA 08			Xi, R38	Skin Irrit. 2 - H315	AT, BE, BG, CY, CZ, DE, DK, EL, ES, FR, HR, HU, IE, IT, LU, MT, NL, PL, PT, RO, SE, SI, SK, UK
Sulphuric acid	1904	HB	A4	Not Approved			2008/937	Substance fulfilling criteria Annex VII Reg. 2229/2004	FR		COM	Reg. (EU) No 1146/2014				mg/kg bw/day			mg/kg bw/day			mg/kg bw/day				C, R35	Skin Corr. 1A - H314
Sulprofos	1905	IN	A2	Not Approved			2002/2076
Sumithrin	2068	IN	B	Not Approved				Never notified and authorised in the EU
Sunflower oil	1737	FU	A4	Approved	02/12/2016		Reg. (EU) 2016/1978 (, 2007/442)	Plant extract	SE		EFSA	Regulation (EU) 2017/1016		yes		mg/kg bw/day			mg/kg bw/day			mg/kg bw/day
Sweet Lupin (seeds), Lupinus albus L., germ., ext.	2524	FU	C	Pending					NL							mg/kg bw/day			mg/kg bw/day			mg/kg bw/day
Swinglea glutinosa, ext.	2595		C	Pending				Admissible application for&nbsp;Swinglea glutinosa, ext. according to Article 9 of Regulation (EC) No 1107/2009. Date of admissibility: 14-01-2020	NL							mg/kg bw/day			mg/kg bw/day			mg/kg bw/day
Tagetes oil	2075	AC, IN	C	Pending			Dossier complete 2010/164/EU		UK
Talc E553B	2515		C	Approved	28/05/2018		Reg (EU) 2018/691				EFSA	Reg. (EU) 2018/1514		yes		mg/kg bw/day			mg/kg bw/day			mg/kg bw/day
Tanacetum vulgare L.	2339	RE	C	Not Approved			Reg. (EU) 2015/2083							yes		mg/kg bw/day			mg/kg bw/day			mg/kg bw/day
Tar acids	1906	IN	A3	Not Approved			2002/2076																			Carc. Cat. 2, R45,Muta. Cat. 2, R46	Muta. 1B - H340,Carc. 1B - H350
Tar oils	1907	IN, HB	A4	Not Approved			2004/129/EC
tau-Fluvalinate	1908	IN	A3	Approved	01/06/2011	31/05/2024	2011/19/EU, Reg.(EU) No 2018/1266, Reg.(EU) No 540/2011	Initially non included by Decision 2008/934. Included as from 1 June 2011 following re-submission for inclusion according to Reg. 33/2008	DK	DE	EFSA	Reg. (EU) 2017/1777 Reg. (EU) 2015/846 Regulation (EU) 2015/401 Reg. (EC) No 149/2008				0.005 mg/kg bw/day	EFSA 2018		0.05 mg/kg bw	EFSA 2018		0.0044 mg/kg bw/day	EFSA 2018			Xn, R22,Xi, R38,N, R50/53	Acute Tox. 4 - H302,Skin Irrit. 2 - H315,Aquatic Acute 1 - H400,Aquatic Chronic 1 - H410	AT, BE, BG, CY, CZ, DE, DK, EE, EL, ES, FI, FR, HR, HU, IT, LT, LV, MT, PL, PT, RO, SE, SI, SK, UK
TCA	1909	HB	A3	Not Approved			2002/2076																		0,0005 EMEA 1995	C, R35,N, R50/53	Skin Corr. 1A - H314,Aquatic Acute 1 - H400,Aquatic Chronic 1 - H410
TCMTB	1910	FU	A3	Not Approved			2002/2076
Tebuconazole	1911	FU	A3	Approved	01/09/2009	31/08/2020	2008/125, Reg. (EU) No 540/2011, Reg. (EU) No 921/2014, Reg. (eU) No 2019/707	The original RMS was UK.	DK		EFSA	Reg. (EU) 2018/1514 Reg. (EU) 2017/626 Reg. (EU) 2016/1003 Regulation (EU) 2015/401 Reg. (EU) No 61/2014 Reg. (EU) No 500/2013 Reg. (EU) No 524/2011 Reg. (EU) No 750/2010 Reg. (EC) No 459/2010 Reg. (EC) No 839/2008 Reg. (EC) No 149/2008	two PBT criteria			0.03 mg/kg bw/day	EFSA 08		0.03 mg/kg bw	EFSA 08		0.03 mg/kg bw/day	Dir 08/125		ADI= 0,03 JMPR 1994	Repr. Cat. 3, R63,Xn, R22,N, R51/53	Acute Tox. 4 - H302,Repr. 2 - H361d,Aquatic Acute 1 - H400,Aquatic Chronic 1 - H410	AT, BE, BG, CY, CZ, DE, DK, EE, EL, ES, FI, FR, HR, HU, IE, IT, LT, LU, LV, MT, NL, PL, PT, RO, SE, SI, SK, UK
Tebufenozide	1912	IN	A3	Approved	01/06/2011	31/05/2024	2011/60/EU, Reg. (EU) 2018/1266, Reg. (EU) No 540/2011	Initially non included by Decision 2008/934. Included as from 1 June 2011 following re-submission for inclusion according to Reg. 33/2008.	ES	DE	EFSA	Reg. (EU) 2019/973 Reg. (EU) No 893/2010 Reg. (EC) No 149/2008				0.02 mg/kg bw/day	ESFA 10		Not appl.	ESFA 10		0.008 mg/kg bw/day	ESFA 10		ARfD 0,9 - ADI 0,02 JMPR 2003	N, R51/53	Aquatic Chronic 2 - H411	AT, BE, BG, DE, EL, ES, FR, HR, IT, LU, PT, SI	SK
Tebufenpyrad	1913	AC	A3	Approved	01/11/2009	31/10/2022	2009/11, Reg. (EU) No 540/2011	Reg. (EU) 2017/555	FR	BE	EFSA	Reg. (EU) 2017/693 Reg. (EU) 2016/1 Reg. (EU) No 34/2013 Reg. (EC) No 839/2008 Reg. (EC) No 149/2008	two PBT criteria			0.01 mg/kg bw/day	Dir 09/11		0.02 mg/kg bw	Dir 09/11		0.01 mg/kg bw/day	Dir 09/11				Acute Tox. 3 - H301,Skin Sens. 1B - H317,Acute Tox. 4 - H332,STOT RE 2 - H373,Aquatic Acute 1 - H400,Aquatic Chronic 1 - H410	BE, BG, CY, CZ, EL, ES, FR, HR, HU, IT, LU, NL, PL, PT, SI, UK
Tebutam (aka butam)	1914	HB	A3	Not Approved			2002/2076
Tebuthiuron	1915	HB	A3	Not Approved			2002/2076																			Xn, R22,N, R50/53	Acute Tox. 4 - H302,Aquatic Acute 1 - H400,Aquatic Chronic 1 - H410
Tecnazene	1916	FU, PG	A1	Not Approved			00/725/EC		UK		COM	Reg. (EU) 2015/868 Reg. (EC) No 149/2008				0.02 mg/kg bw/day	JMPR 1994								ECCO 1998 no ADI	Xn, R22,N, R50/53	Acute Tox. 4 - H302,Skin Sens. 1 - H317,Aquatic Acute 1 - H400,Aquatic Chronic 1 - H410
Teflubenzuron	1917	IN	A3	Not Approved			(2009/37,, Reg. (EU) No 540/2011)		SE	IT	EFSA	Reg. (EU) 2019/1015 Reg. (EU) 2018/687 Reg. (EU) 2016/71 Reg. (EU) No 318/2014 Reg. (EC) No 839/2008 Reg. (EC) No 149/2008				0.01 mg/kg bw/day	EFSA 08		Not appl.	EFSA 08		0.016 mg/kg bw/day	EFSA 08		ADI= 0,01 JMPR 1994			HR, NL, PT
Tefluthrin	1918	IN	A3	Approved	01/01/2012	31/12/2024	Reg. (EU) No 2019/291, Reg. (EU) No 800/2011 (, 2008/934/EC)		HU	DK	EFSA	Reg. (EU) 2018/685 Reg. (EU) 2016/486 Reg. (EC) No 149/2008				0.005 mg/kg bw/day	EFSA 10		0.005 mg/kg bw	EFSA 10		0.0015 mg/kg bw/day	EFSA 10				Acute Tox. 2 - H300,Acute Tox. 2 - H310,Acute Tox. 1 - H330,Aquatic Acute 1 - H400,Aquatic Chronic 1 - H410	AT, BE, BG, CZ, DE, DK, EL, ES, FR, HR, HU, IE, IT, NL, PL, PT, RO, SE, SI, SK, UK	MT
Tembotrione	1919	HB	C	Approved	01/05/2014	30/04/2024	Reg. (EU) No 1192/2013, Reg. (EU) No 540/2011 (, 2006/586/EC)		AT	FR	EFSA	Reg.(EU) 2019/1559 Reg. (EU) No 251/2013 Reg. (EC) No 839/2008				0.0004 mg/kg bw/day	EFSA 2013		0.1 mg/kg bw	EFSA 2013		0.0007 mg/kg bw/day	EFSA 2013				Skin Sens. 1 - H317,Repr. 2 - H361d,STOT RE 2 - H373,Aquatic Acute 1 - H400,Aquatic Chronic 1 - H410	AT, BE, BG, CY, CZ, DE, EL, ES, FR, HR, HU, IT, LU, NL, PL, PT, RO, SI, SK, UK
Temephos	1920	IN	A2	Not Approved			2002/2076
Tepraloxydim	1921	HB	C	Not Approved			(05/34/EC,, Reg. (EU) No 540/2011,, Reg. (EU) No 58/2015)		ES		COM	Reg. (EU) 2019/91 Regulation (EU) 2015/399 Reg. (EU) No 777/2013 Reg. (EC) No 839/2008				0.025 mg/kg bw/day	05/34/EC		0.4 mg/kg bw	05/34/EC		0.06 mg/kg bw/day	05/34/EC			Carc. Cat. 3, R40,Repr. Cat. 3, R62,Repr. Cat. 3, R63	Carc. 2 - H351,Repr. 2 - H361fd	NL
Terbacil	1922	HB	A3	Not Approved			2002/2076
Terbufos	1923	IN	A2	Not Approved			2002/2076					Reg. (EC) No 149/2008													ARfD 0,002 - ADI 0,0006 JMPR 2005	T+, R27/28,N, R50/53	Acute Tox. 2 - H300,Acute Tox. 1 - H310,Aquatic Acute 1 - H400,Aquatic Chronic 1 - H410
Terbumeton	1924	HB	A3	Not Approved			2002/2076																			Xn, R22,N, R50/53	Acute Tox. 4 - H302,Aquatic Acute 1 - H400,Aquatic Chronic 1 - H410
Terbuthylazine	1925	HB	A3	Approved	01/01/2012	31/12/2024	Reg. (EU) No 2019/291, Reg. (EU) No 820/2011 (, 2008/934/EC)		ES	HR	EFSA	Reg. (EC) No 149/2008				0.004 mg/kg bw/day	Reg. (EU) No 820/2011		0.008 mg/kg bw	Reg. (EU) No 820/2011		0.0032 mg/kg bw/day	Reg. (EU) No 820/2011				Acute Tox. 4 - H302,STOT RE 2 - H373,Aquatic Acute 1 - H400,Aquatic Chronic 1 - H410	AT, BE, BG, CY, CZ, DE, EL, ES, FR, HR, HU, IE, IT, LU, MT, NL, PL, PT, RO, SI, SK, UK
Terbutryn	1926	HB	A2	Not Approved			2002/2076
Terpenoid blend QRD-460	2284	AC, IN	C	Approved	10/08/2015	10/08/2025	Reg. (EU) 2015/1192, Reg. (EU) No 540/2011		NL		EFSA	Reg. (EU) 2016/805				mg/kg bw/day	Reg. (EU) 2015/1192	Not set due to insufficient data	mg/kg bw/day	Reg. (EU) 2015/1192	Not set due to insufficient data	mg/kg bw/day	Reg. (EU) 2015/1192	Not set due to insufficient data				BE, BG, CZ, ES, FI, FR, NL, PL, PT, SE, SI, UK	SK
Tetrachlorvinphos	1927	IN	A2	Not Approved			2002/2076
Tetraconazole	1928	FU	A3	Approved	01/01/2010	31/12/2021	2009/82/EU, Reg. (EU) No 540/2011	Reg. (EU) 2017/555 Extension of use (2010/82)	FR	DE	EFSA	Reg. (EU) 2019/1015 Reg. (EU) No 34/2013 Reg. (EC) No 822/2009 Reg. (EC) No 839/2008 Reg. (EC) No 149/2008				0.004 mg/kg bw/day	EFSA 08		0.05 mg/kg bw	EFSA 08		0.03 mg/kg bw/day	EFSA 08			Xn, R20/22,N, R51/53	Acute Tox. 4 - H302,Acute Tox. 4 - H332,Aquatic Chronic 2 - H411	AT, BE, BG, CZ, DE, EL, ES, FR, HR, HU, IT, LT, MT, PL, PT, RO, SI, SK, UK
Tetradecan-1-ol	1929	AT	A4	Approved	01/09/2009	31/08/2020	2008/127, Reg. (EU) 2017/195, Reg. (EU) No 540/2011, Reg. (EU) No 918/2014	Substance fulfilling criteria Annex VI Reg. 2229/2004	IT	FR	COM					Not appl.	Dir 08/127		Not appl.	Dir 08/127		Not appl.	Dir 08/127					AT, BE, CZ, DK, EL, ES, HU, IT, NL, PL, PT, SE, SI
Tetradifon	1930	AC, IN	A3	Not Approved			2002/2076	Essential use				Reg. (EU) No 310/2011 Reg. (EC) No 149/2008
Tetraethyl pyrophosphate (TEPP)	1931	IN	B	Not Approved				Never notified and authorised in the EU				Reg. (EC) No 149/2008														T+, R27/28,N, R50	Acute Tox. 2 - H300,Acute Tox. 1 - H310,Aquatic Acute 1 - H400
Tetramethrin	1932	IN	A3	Not Approved			2002/2076
Tetrasul	1933	AC	A3	Not Approved			2002/2076
Thallium sulphate	1934	RO	A4	Not Approved			2004/129/EC																			T+, R26/28,N, R51/53	Acute Tox. 2 - H300,Skin Irrit. 2 - H315,STOT RE 1 - H372,Aquatic Chronic 2 - H411
Thiabendazole	1935	FU	A1	Approved	01/04/2017	31/03/2032	Reg. (EU) 2017/157, Reg. (EU) No 540/2011 (, 01/21/EC,, 2010/77/EU,, Reg. (EU) 2015/1885,, Reg. (EU) 2016/549)		ES	NL	EFSA	Reg. (EU) 2017/1164 Reg. (EC) No 149/2008				0.10 mg/kg bw/day	Reg. (EU) 2017/157		0.10 mg/kg bw/day	Reg. (EU) 2017/157		0.07 mg/kg bw/day	Reg. (EU) 2017/157		ADI 0,1 ARfD 0.3 (women of child-bearing age) JMPR 2006	N, R50/53	Aquatic Acute 1 - H400,Aquatic Chronic 1 - H410	AT, BE, BG, CY, DE, EL, ES, FR, HU, IE, IT, PT, RO, SI, UK	SK
Thiacloprid	1936	IN	C	Not Approved			Reg. (EU) 2020/23 (, 04/99/EC,, Reg. (EU) 2016/2016,, Reg. (EU) 2018/524,, Reg. (EU) 2019/168,, Reg. (EU) No 1197/2012,, Reg. (EU) No 540/2011)	The original RMS was UK.Reg. (EU) 2020/23 shall enter into force on 03/02/2020Withdrawal of authorisations by 3 August 2020.Max. period of grace: 3 February 2021.	DE	DE	EFSA	Reg. (EU) 2019/50 Reg. (EU) 2016/1355 Reg. (EU) 2016/67 Reg. (EU) 2015/1200 Reg. (EU) No 364/2014 Reg. (EU) No 813/2011 Reg. (EU) No 508/2011 Reg. (EU) No 765/2010 Reg. (EU) No 750/2010 Reg. (EC) No 459/2010 Reg. (EC) No 839/2008 Reg. (EC) No 149/2008	endocrine disrupting properties			0.01 mg/kg bw/day	Reg. (EU) 2020/23		0.02 mg/kg bw	Reg. (EU) 2020/23		0.02 mg/kg bw/day	Reg. (EU) 2020/23		ARfD 0,03 - ADI 0,01 JMPR 2006 - AAOEL: 0.02 mg/kg bw		Acute Tox. 3 - H301,Acute Tox. 4 - H332,STOT SE 3 - H336,Carc. 2 - H351,Repr. 1B - H360FD,Aquatic Acute 1 - H400,Aquatic Chronic 1 - H410	AT, BE, BG, CY, CZ, DE, DK, EE, EL, FI, HR, HU, IE, IT, LT, LU, LV, NL, PL, PT, RO, SE, SI, SK, UK
Thiamethoxam	1937	IN	C	Not Approved			(07/6/EC,, 2010/21/EU,, Reg. (EU) No 2018/524,, Reg. (EU) No 2018/785,, Reg. (EU) No 485/2013,, Reg. (EU) No 487/2014,, Reg. (EU) No 540/2011)	The original RMS was Spain.	FR	ES	COM	Reg. (EU) 2017/671 Reg. (EU) 2016/156 Reg. (EU) No 500/2013 Reg. (EU) No 441/2012 Reg. (EU) No 508/2011 Reg. (EU) No 765/2010 Reg. (EC) No 839/2008 Reg. (EC) No 149/2008				0.026 mg/kg bw/day	07/6/EC		0.5 mg/kg bw	07/6/EC		0.08 mg/kg bw/day	07/6/EC			Xn, R22,N, R50/53	Acute Tox. 4 - H302,Aquatic Acute 1 - H400,Aquatic Chronic 1 - H410	BE, CY, DK, EE, EL, HR, HU, NL, PT, RO
Thiazafluron	1938	HB	A3	Not Approved			2002/2076																			Xn, R22,N, R50/53	Acute Tox. 4 - H302,Aquatic Acute 1 - H400,Aquatic Chronic 1 - H410
Thiazopyr	1939	HB	A3	Not Approved			2002/2076
Thidiazuron	1940	PG	A3	Not Approved			2008/296		ES
Thiencarbazone-methyl	1941	HB	C	Approved	01/07/2014	30/06/2024	Reg. (EU) No 145/2014 (, Dossier complete 08/566/EC)	The original RMS was UK.	FR	EL	EFSA					0.23 mg/kg bw/day	EFSA 2018		Not appl.	EFSA 2018		0.12 mg/kg bw/day	EFSA 2018					AT, BE, BG, CZ, DE, DK, EE, EL, ES, FI, FR, HR, HU, IE, IT, LT, LU, LV, NL, PL, PT, RO, SE, SI, SK, UK
Thifensulfuron-methyl	1942	HB	A1	Approved	01/11/2016	31/10/2031	01/99/EC, Reg. (EU) 2016/1424, Reg. (EU) 2016/549, Reg. (EU) No 540/2011 (, 2010/77/EU,, Reg. (EU) 2015/1885)	FR was RMS for the inclusion	UK	AT	EFSA	Reg. (EU) No 617/2014 Reg. (EC) No 149/2008				0.01 mg/kg bw/day	Dir 01/99, Reg. (EU) 2016/1424		2 mg/kg bw	Dir 01/99, Reg. (EU) 2016/1424		0.07 mg/kg bw/day	Dir 01/99, Reg. (EU) 2016/1424			N, R50/53	Aquatic Acute 1 - H400,Aquatic Chronic 1 - H410	AT, BE, BG, CZ, DE, DK, EE, EL, ES, FI, FR, HR, HU, IE, IT, LT, LU, LV, NL, PL, PT, RO, SE, SI, SK, UK
Thiobencarb	1943	HB	A3	Not Approved			2008/934	Voluntarily withdrawn. Withdrawal authoris. by 12/2010. Max period of grace: 12/2011.	ES			Reg. (EU) No 79/2014 Reg. (EC) No 149/2008														Xn, R22,N, R50/53	Acute Tox. 4 - H302,Aquatic Acute 1 - H400,Aquatic Chronic 1 - H410
Thiocyclam	1944	IN	A3	Not Approved			2002/2076
Thiodicarb	1945	IN	A2	Not Approved			2007/366/EC		UK		EFSA	Reg. (EU) 2016/1822				0.01 mg/kg bw/day	EFSA 05		0.01 mg/kg bw	EFSA 05		mg/kg bw/day			ARfD 0,04 - ADI 0,03 JMPR 2001
Thiofanox	1946	IN	A2	Not Approved			2002/2076																			T+, R27/28,N, R50/53	Acute Tox. 2 - H300,Acute Tox. 1 - H310,Aquatic Acute 1 - H400,Aquatic Chronic 1 - H410
Thiometon	1947	IN, AC	A2	Not Approved			2002/2076									0.003 mg/kg bw/day	JMPR 1979								0,001 AUS 1989	T, R25,Xn, R21	Acute Tox. 3 - H301,Acute Tox. 4 - H312
Thionazin	1948	NE	A2	Not Approved			2002/2076																			T+, R27/28	Acute Tox. 2 - H300,Acute Tox. 1 - H310
Thiophanate (ethyl)	1949	FU	A3	Not Approved			2002/2076
Thiophanate-methyl	1950	FU	A1	Approved	01/03/2006	31/10/2020	05/53/EC, Reg. (EU) 2019/1589, Reg. (EU) No 540/2011 (, Reg. (EU) 2017/1511,, Reg. (EU) 2018/1262,, Reg. (EU) No 533/2013)	The original RMS was Germany.	SE	FI	COM	Reg. (EU) No 559/2011 Reg. (EU) No 893/2010 Reg. (EC) No 839/2008 Reg. (EC) No 149/2008				0.08 mg/kg bw/day	Dir 05/53		0.2 mg/kg bw	Dir 05/53		0.08 mg/kg bw/day	Dir 05/53		ARfD unnecessary ADI 0,08 JMPR 2006	Muta. Cat. 3, R68,Xn, R20,N, R50/53	Skin Sens. 1 - H317,Acute Tox. 4 - H332,Muta. 2 - H341,Aquatic Acute 1 - H400,Aquatic Chronic 1 - H410	AT, BE, BG, CY, CZ, DE, DK, EE, EL, ES, FI, FR, HR, HU, IT, LT, LV, MT, NL, PL, PT, RO, SE, SI, SK, UK
Thiosultap sodium	1951		B	Not Approved				Never notified and authorised in the EU
Thiourea	1952	RO	A4	Not Approved			2004/129/EC																			Carc. Cat. 3, R40,Repr. Cat. 3, R63,Xn, R22,N, R51/53	Acute Tox. 4 - H302,Carc. 2 - H351,Repr. 2 - H361d,Aquatic Chronic 2 - H411
Thiram	1953	FU	A1	Not Approved			Reg. (Eu) 2018/1500 (, 03/81/EC,, Reg. (EU) 2016/2016,, Reg. (EU) No 540/2011,, Reg.(EU)2018/524)	Reg. (EU) 2018/1500</a> Withdrawal of authorisations by 30 January 2019. Max period of grace: 30 April 2019 for PPPs used for foliar appliacation and 30 January 2020 for other PPPs (for seed treatment inclu	FR	BE	EFSA	Reg. (EU) 2017/171 Reg. (EU) 2016/567 Reg. (EU) 2016/1 Reg. (EU) No 34/2013 Reg. (EU) No 978/2011 Reg. (EU) No 750/2010 Reg. (EC) No 822/2009 Reg. (EC) No 839/2008 Reg. (EC) No 149/2008				0.01 mg/kg bw/day	Reg. (Eu) 2018/1500		0.025 mg/kg bw	Reg. (Eu) 2018/1500		0.02 mg/kg bw/day	Reg. (Eu) 2018/1500		AAOEL: 0.025 mg/kg bw	Xn, R20/22,Xn, R48/22,Xi, R36/38,N, R50/53	Acute Tox. 4 - H302,Skin Irrit. 2 - H315,Skin Sens. 1 - H317,Eye Irrit. 2 - H319,Acute Tox. 4 - H332,STOT RE 2 - H373,Aquatic Acute 1 - H400,Aquatic Chronic 1 - H410	CY, DK, NL, PL, PT, RO, UK
Thyme oil	2076	IN	C	Pending			Dossier complete 2010/164/EU		UK
Thymol	2257	FU	C	Approved	01/12/2013	30/11/2023	Reg. (EU) No 568/2013 (, Dossier complete 2011/266/EU)	The original RMS was UK.	ES	EL	EFSA	Reg. (EU) 2015/896				0.03 mg/kg bw/day	Reg. (EU) No 568/2013	Group ADI set by JECFA (2003)	0.08 mg/kg bw/day	Reg. (EU) No 568/2013		0.4 mg/kg bw/day	Reg. (EU) No 568/2013					BE, CY, EL, ES, FR, IT, MT, PT
Tiadinil	2289	FU	B	Not Approved				Never notified and authorised in the EU
Tiocarbazil	1954	HB	A3	Not Approved			2002/2076
Tolclofos-methyl	1955	FU	A2	Approved	01/09/2019	31/08/2034	Reg. (EU) 2019/1101, Reg. (EU) No 540/2011 (, 06/39/EC,, Reg. (EU) 2018/524,, Reg. (EU) 2019/168,, Reg. (EU) No 487/2014)		SE	DK	EFSA	Regulation (EU) 2017/1016 Reg. (EU) 2016/156 Reg. (EC) No 839/2008 Reg. (EC) No 149/2008				0.064 mg/kg bw/day	Reg (EU) 2019/1101		0.14 mg/kg bw/day	Reg (EU) 2019/1101		0.064 mg/kg bw/day	Reg (EU) 2019/1101		AAOEL: 0.14 mg/kg bw / ADI 0,07 JMPR 1994	N, R50/53	Skin Sens. 1 - H317,Aquatic Acute 1 - H400,Aquatic Chronic 1 - H410	AT, BE, CY, DE, DK, EL, ES, FI, FR, IT, NL, SE, UK
Tolfenpyrad	1956		B	Not Approved				Never notified and authorised in the EU
Tolpyralate	2390	HB	C	Not Approved				Admissible application according to Article 9 of Regulation (EC) No 1107/2009. Date of admissibility: 22/05/2015Application withdrawnOriginal RMS was UK	DE							mg/kg bw/day			mg/kg bw/day			mg/kg bw/day
Tolylfluanid	1957	FU, AC	A2	Not Approved			(2010/20/EU)	Initially included in Dir 2006/6/EC and protective measures for drinking water laid down in Commission Decision 2007/322/EC.	FI		EFSA	Reg. (EU) 2017/624 Reg. (EU) 2015/552 Reg. (EU) No 899/2012 Reg. (EC) No 149/2008				0.1 mg/kg bw/day	Dir 06/06		0.25 mg/kg bw	Dir 06/06		0.3 mg/kg bw/day	Dir 06/06		ADI 0,08 ARfD 0,5 JMPR 2003	Xi, R36/37/38,N, R50	Skin Irrit. 2 - H315,Skin Sens. 1 - H317,Eye Irrit. 2 - H319,STOT SE 3 - H335,Aquatic Acute 1 - H400
Tolylphtalam (ISO: N-m-tolylphthalamic acid)	1958	PG	A3	Not Approved			2002/2076
Tomato mosaic virus	1959	VI	A4	Not Approved			2004/129/EC
Topramezone	1960	HB	C	Pending			Dossier complete 03/850/EC	Provisional authorisations extended for a period ending on 30 April 2015.	FR		EFSA	Reg. (EC) No 839/2008				0.001 mg/kg bw/day	EFSA 2014		0.001 mg/kg bw	EFSA 2014		0.0006 mg/kg bw/day	EFSA 2014					EL, NL
Tralkoxydim	1961	HB	A3	Not Approved			2008/107, Reg. (EU) No 540/2011		ES	PT	EFSA	Reg. (EU) 2016/1015 Reg. (EC) No 839/2008				0.005 mg/kg bw/day	Dir 08/107		0.01 mg/kg bw	Dir 08/107		0.005 mg/kg bw/day	Dir 08/107				Acute Tox. 4 - H302,Carc. 2 - H351,Aquatic Chronic 2 - H411	PT
Tralomethrin	1962	IN	A3	Not Approved			2002/2076
trans-6-Nonen-1-ol	1963	AT	A4	Not Approved			2004/129/EC
Tri-allate	1966	HB	A3	Approved	01/01/2010	31/12/2021	2009/77/EC, Reg. (EU) No 540/2011	Reg. (EU) 2017/555The original RMS was UK.	NL	CZ	EFSA	Reg. (EC) No 149/2008	two PBT criteria			0.025 mg/kg bw/day	Dir 09/77		0.6 mg/kg bw	Dir 09/77		0.032 mg/kg bw/day	Dir 09/77			Xn, R22,Xn, R48/22,N, R50/53	Acute Tox. 4 - H302,Skin Sens. 1 - H317,STOT RE 2 - H373,Aquatic Acute 1 - H400,Aquatic Chronic 1 - H410	BE, FR, IE, IT, NL, UK
Triadimefon	1964	FU	A3	Not Approved			2004/129/EC					Reg. (EU) 2017/627				0.03 mg/kg bw/day	JMPR 2004		0.08 mg/kg bw	JMPR 2004		mg/kg bw/day				Xn, R22,N, R51/53	Acute Tox. 4 - H302,Skin Sens. 1 - H317,Aquatic Chronic 2 - H411
Triadimenol	1965	FU	A3	Not Approved			(2008/125,, Reg. (EU) No 540/2011)		ES	LV	EFSA	Reg. (EU) 2017/627 Reg. (EC) No 459/2010 Reg. (EC) No 149/2008				0.05 mg/kg bw/day	EFSA 08		0.05 mg/kg bw	EFSA 08		0.05 mg/kg bw/day	Dir 08/125		ADI= 0,03 ARfD=0,08 JMPR 2004		Acute Tox. 4 - H302,Repr. 1B - H360,Lact. - H362,Aquatic Chronic 2 - H411	BG, CY, CZ, EL, HR, HU, IT, PL, RO, SK
Triapenthenol	1967	PG	A3	Not Approved			2002/2076
Triasulfuron	1968	HB	A1	Not Approved			Reg. (EU) 2016/864 (, 00/66/EC,, 2010/77/EU,, Reg. (EU) 2015/1885,, Reg. (EU) No 540/2011)	two PBT criteria	FR	DK	EFSA	Reg. (EU) 2019/1792 Reg. (EU) No 559/2011 Reg. (EC) No 149/2008				mg/kg bw/day	Reg (EU) 2016/864	Not set due to insufficient data	mg/kg bw/day	Reg (EU) 2016/864	Not set due to insufficient data	mg/kg bw/day	Reg (EU) 2016/864	Not set due to insufficient data	Reference values previously established in EU	N, R50/53	Aquatic Acute 1 - H400,Aquatic Chronic 1 - H410	PT
Triazamate	1969	IN	A2	Not Approved			2005/487		UK
Triazbutyl	1970	FU	A3	Not Approved			2002/2076
Triazophos	1971	IN, AC	A2	Not Approved			2002/2076	Essential use				Reg. (EU) 2017/626 Reg. (EU) No 441/2012 Reg. (EC) No 149/2008				0.001 mg/kg bw/day	JMPR 2002		0.001 mg/kg bw	JMPR 2002						T, R23/25,Xn, R21,N, R50/53	Acute Tox. 3 - H301,Acute Tox. 4 - H312,Acute Tox. 3 - H331,Aquatic Acute 1 - H400,Aquatic Chronic 1 - H410
Triazoxide	1972	FU	A3	Approved	01/10/2011	30/09/2021	Reg. (EU) No 807/2011 (, 2009/860/EC)		DE	SK	EFSA		low ADI / ARfD / AOEL			0.0002 mg/kg bw/day	EFSA 11		0.015 mg/kg bw	EFSA 11		0.001 mg/kg bw/day	EFSA 11					DE
Tribasic copper sulfate	1973	BA, FU	A3	Approved	01/01/2019	31/12/2025	2009/37/EC, Reg. (EU) No 2018/1981, Reg. (EU) No 232/2015, Reg. (EU) No 540/2011 (, Reg.(EU) No 84/2018)		FR	DE	EFSA	Reg. (EC) No 149/2008	two PBT criteria			mg/kg bw/day			mg/kg bw/day			mg/kg bw/day			0,5 JECFA 1982			CY, CZ, DE, EL, ES, HR, HU, IT, LU, PT, RO, SI, SK
Tribenuron (aka metometuron)	1974	HB	A2	Approved	01/02/2019	30/01/2034	Reg. (EU) No 2018/1913, Reg. (EU) No 540/2011 (, 05/54/EC,, Reg. (EU) No 2017/1511,, Reg. (EU) No 2018/1262,, Reg. (EU) No 533/2013)		SE	LV	EFSA	Reg. (EU) 2015/1040 Reg. (EC) No 149/2008				0.01 mg/kg bw/day	Reg. (EU) 2018/1913		0.2 mg/kg bw	Reg. (EU) 2018/1913		0.05 mg/kg bw/day	Reg. (EU) 2018/1913		AAOEL: 0.13 mg/kg bw per day		Skin Sens. 1 - H317,Aquatic Acute 1 - H400,Aquatic Chronic 1 - H410	AT, BE, BG, CY, CZ, DE, DK, EE, EL, ES, FI, FR, HR, HU, IE, IT, LT, LU, LV, MT, NL, PL, PT, RO, SE, SI, SK, UK
Tribufos (s,s,s-tributyl-phosphorotrithioate)	1975	PG	A3	Not Approved			2002/2076
Tricalcium phosphate	1976	RO	A4	Not Approved			2007/442		EL
Trichlorfon	1977	IN	A2	Not Approved			2007/356		ES		EFSA	Reg. (EU) No 899/2012 Reg. (EC) No 149/2008				0.045 mg/kg bw/day	DAR		0.1 mg/kg bw	DAR		0.09 mg/kg bw/day	DAR		ADI 0,002 JMPR 2003. No values derived by EFSA due to the lack of data in the dossier.	Xn, R22,N, R50/53	Acute Tox. 4 - H302,Skin Sens. 1 - H317,Aquatic Acute 1 - H400,Aquatic Chronic 1 - H410
Trichloronat	1978	IN	A2	Not Approved			2002/2076																		JMPR 1971 - No ADI	T+, R28,T, R24,N, R50/53	Acute Tox. 2 - H300,Acute Tox. 3 - H311,Aquatic Acute 1 - H400,Aquatic Chronic 1 - H410
Trichoderma asperellum (formerly T. harzianum) strain ICC012	2577	FU	A1	Approved	01/05/2009	30/04/2021	Reg. (EU) 2020/421, Reg. (EU) No 540/2011 (, Dir 2008/113 EC,, Reg. (EU) 2019/168)	Substance fulfilling criteria Annex VI Reg. 2229/2004	SE	FR	EFSA	Reg. (EU) 2015/896				Not appl.	EFSA 2013		Not appl.	EFSA 2013		Not appl.	EFSA 2013					EL, NL, PL
Trichoderma asperellum (formerly T. harzianum) strain T25	2578	FU	A1	Approved	01/05/2009	30/04/2021	Reg. (EU) 2020/421, Reg. (EU) No 540/2011 (, Dir 2008/113 EC,, Reg. (EU) 2019/168)	Substance fulfilling criteria Annex VI Reg. 2229/2004	SE	FR	EFSA	Reg. (EU) 2015/896				Not appl.	EFSA 2013		Not appl.	EFSA 2013		Not appl.	EFSA 2013					EL
Trichoderma asperellum (formerly T. harzianum) strain TV1	2579	FU	A1	Approved	01/05/2009	30/04/2021	Reg. (EU) 2020/421, Reg. (EU) No 540/2011 (, Dir 2008/113 CE,, Reg. (EU) 2019/168)	Substance fulfilling criteria Annex VI Reg. 2229/2004	SE	FR	EFSA	Reg. (EU) 2015/896				Not appl.	EFSA 2013		Not appl.	EFSA 2013		Not appl.	EFSA 2013					EL
Trichoderma asperellum (formerly T. harzianum) strains ICC012, T25 and TV1	1979	FU	A4	Approved	01/05/2009	30/04/2021	Reg. (EU) 2020/421, Reg. (EU) No 540/2011 (, 2008/113,, Reg. (EU) 2019/168)	Substance fulfilling criteria Annex VI Reg. 2229/2004 We are currently updating the EU Pesticides Database to display each microorganism strain individually; whilst this update is being implemented, some entries may appear twice (individually and as part of a group)	SE	FR	EFSA	Reg. (EU) 2015/896				Not appl.	EFSA 2013		Not appl.	EFSA 2013		Not appl.	EFSA 2013					DE, ES, FR, IT, PT
Trichoderma asperellum strain T34	2066	FU	C	Approved	01/06/2013	31/05/2023	Reg. (EU) No 1238/2012 (, Dossier complete 2010/132/EU)	The original RMS was UK.	SE	IT	EFSA	Reg. (EU) 2015/896				Not appl.	EFSA 12		Not appl.	EFSA 12		Not appl.	EFSA 12					BE, CZ, ES, FR, HU, IE, IT, NL, PL, PT, RO, UK
Trichoderma atroviride (formerly T. harzianum) strain IMI 206040	2580	FU	A1	Approved	01/05/2009	30/04/2021	Reg. (EU) 2020/421, Reg. (EU) 540/2011 (, Dir 2008/113 CE,, Reg. (EU) 2019/168)	Substance fulfilling criteria Annex VI Reg. 2229/2004	SE	IT	EFSA	Reg. (EU) 2015/896				Not appl.	Dir 2008/113 CE		Not appl.	Dir 2008/113 CE		Not appl.	Dir 2008/113 CE					SE
Trichoderma atroviride (formerly T. harzianum) strain T11	2581	FU	A1	Approved	01/05/2009	30/04/2021	Reg. (EU) 2020/421, Reg. (EU) 540/2011 (, Dir 2008/113 CE,, Reg. (EU) 2019/168)	Substance fulfilling criteria Annex VI Reg. 2229/2004	SE	IT	EFSA	Reg. (EU) 2015/896				Not appl.	Dir 2008/113 CE		Not appl.	Dir 2008/113 CE		Not appl.	Dir 2008/113 CE					EL
Trichoderma atroviride (formerly T. harzianum) strain T11 and IMI 206040	1980	FU	A4	Approved	01/05/2009	30/04/2021	Reg. (EU) 2020/421, Reg. (EU) No 540/2011 (, Dir 2008/113 CE,, Reg. (EU) 2019/168)	Substance fulfilling criteria Annex VI Reg. 2229/2004 We are currently updating the EU Pesticides Database to display each microorganism strain individually; whilst this update is being implemented, some entries may appear twice (individually and as part of a group)	SE	IT	EFSA	Reg. (EU) 2015/896				Not appl.	Dir 08/113		Not appl.	Dir 08/113		Not appl.	Dir 08/113					IT
Trichoderma atroviride AGR2	2532	FU	C	Pending				Admissible application according to Article 9 of Regulation (EC) No 1107/2009. Date of admissibility: 05/06/2018	FR							mg/kg bw/day			mg/kg bw/day			mg/kg bw/day
Trichoderma atroviride AT10	2562		C	Pending				Admissible application according to Article 9 of Regulation (EC) No 1107/2009. Date of admissibility: 15/02/2019	FR							mg/kg bw/day			mg/kg bw/day			mg/kg bw/day
Trichoderma atroviride strain I-1237	1981	FU	C	Approved	01/06/2013	31/05/2023	Reg. (EU) No 17/2013 (, Dossier complete 08/565/EC)	The original RMS was France.	IT	SK	EFSA	Reg. (EU) 2015/896				Not appl.	EFSA 12		Not appl.	EFSA 12		Not appl.	EFSA 12					CY, ES, FR, IT, PT
Trichoderma atroviride strain SC1	2329	FU	C	Approved	06/07/2016	06/07/2031	Reg. (EU) 2016/951, Reg. (EU) No 540/2011	Admissible application according to Article 9 of Regulation (EC) No 1107/2009. Date of admissibility: 05/02/2013	FR		EFSA	Reg. (EU) 2017/171			yes	Not appl.	Reg. (EU) 2016/951		Not appl.	Reg. (EU) 2016/951		Not appl.	Reg. (EU) 2016/951					AT, BE, CY, CZ, DE, EL, ES, FR, HR, IT, LU, NL, PL, PT	SK
Trichoderma gamsii (formerly T. viride) strain ICC080	1982	FU	A4	Approved	01/05/2009	30/04/2021	Reg. (EU) 2020/421, Reg. (EU) No 540/2011 (, 2008/113,, Reg. (EU) 2019/168)	Substance fulfilling criteria Annex VI Reg. 2229/2004	SE	IT	EFSA	Reg. (EU) 2015/896				Not appl.	EFSA 2012		Not appl.	EFSA 2012		Not appl.	EFSA 2012					DE, EL, ES, FR, IT, NL, PL, PT
Trichoderma harzianum strain ITEM 908	2582	FU	A1	Approved	01/05/2009	30/04/2021	Reg. (EU) 2020/421, Reg. (EU) No 540/2011 (, Dir 2008/113 CE,, Reg. (EU) 2019/168)	Substance fulfilling criteria Annex VI Reg. 2229/2004	SE	NL	EFSA	Reg. (EU) 2015/896				Not appl.	Dir 2008/113 CE		Not appl.	Dir 2008/113 CE		Not appl.	Dir 2008/113 CE					HU
Trichoderma harzianum strain T-22	2583	FU	A1	Approved	01/05/2009	30/04/2021	Reg. (EU) 2020/421 (, Dir 2008/113 CE,, Reg. (EU) 2019/168,, Reg. (EU) 540/2011)	Substance fulfilling criteria Annex VI Reg. 2229/2004	SE	NL	EFSA	Reg. (EU) 2015/896				Not appl.	Dir 2008/113 CE		Not appl.	Dir 2008/113 CE		Not appl.	Dir 2008/113 CE					EL, LV, NL, SE
Trichoderma harzianum strains T-22 and ITEM 908	1983	FU	A4	Approved	01/05/2009	30/04/2021	Reg. (EU) 2020/421, Reg. (EU) 540/2011 (, Dir 2008/113 CE,, Reg. (EU) 2019/168)	Substance fulfilling criteria Annex VI Reg. 2229/2004 We are currently updating the EU Pesticides Database to display each microorganism strain individually; whilst this update is being implemented, some entries may appear twice (individually and as part of a group)	SE	NL	EFSA	Reg. (EU) 2015/896				Not appl.	Dir 08/113		Not appl.	Dir 08/113		Not appl.	Dir 08/113					BE, DK, EE, FR, IE, IT, PL, PT, SK, UK
Trichoderma polysporum strain IMI 206039	1984	FU	A4	Not Approved			(2008/113,, Reg. (EU) No 540/2011)		SE	NL	EFSA	Reg. (EU) 2015/896				Not appl.	EFSA 2013		Not appl.	EFSA 2013		Not appl.	EFSA 2013					SE
Triclopyr	1985	HB	A2	Approved	01/06/2007	30/04/2021	Reg (EU) 421/2020, Reg. (EU) 2015/307, Reg. (EU) No 540/2011 (, 2006/74/EC,, Reg. (EU) 2018/524,, Reg. (EU) 2019/168,, Reg. (EU) No 878/2014)	The original RMS was Ireland.	PL	HU	EFSA	Reg. (EU) 2018/686 Reg. (EU) No 750/2010 Reg. (EC) No 149/2008				0.03 mg/kg bw/day	Dir 06/74		0.3 mg/kg bw	Dir 06/74		0.05 mg/kg bw/day	Dir 06/74					AT, BE, CY, CZ, DE, EL, ES, FR, IE, IT, LU, NL, PL, PT, SK, UK
Tricyclazole	1986	FU	C	Not Approved			Reg. (EU) 2016/1826 (, 2008/770)		IT		EFSA	Reg. (EU) 2017/983 Reg. (EC) No 149/2008				mg/kg bw/day	Reg. (EU) 2016/1826	Not set due to insufficient data	mg/kg bw/day	Reg. (EU) 2016/1826	Not set due to insufficient data	mg/kg bw/day	Reg. (EU) 2016/1826	Not set due to insufficient data		Xn, R22	Acute Tox. 4 - H302
Tridemorph	1987	FU	A3	Not Approved			2004/129/EC					Reg. (EU) No 899/2012 Reg. (EC) No 149/2008													0,02 AUS 1988	Repr. Cat. 2, R61,Xn, R20/22,Xi, R38,N, R50/53	Acute Tox. 4 - H302,Skin Irrit. 2 - H315,Acute Tox. 4 - H332,Repr. 1B - H360D,Aquatic Acute 1 - H400,Aquatic Chronic 1 - H410
Tridiphane	1988	HB	A3	Not Approved			2002/2076
Trietazine	1989	HB	A3	Not Approved			2002/2076
Trifenmorph	1990	MO	A3	Not Approved			2002/2076																			Xn, R22,N, R50/53	Acute Tox. 4 - H302,Aquatic Acute 1 - H400,Aquatic Chronic 1 - H410
Trifloxystrobin	1991	FU	C	Approved	01/08/2018	31/07/2033	Reg. (EU) 2018/1060, Reg. (EU) No 540/2011 (, 03/68/EC,, Reg. (EU) 2016/950,, Reg. (EU) 2017/841,, Reg. (EU) No 823/2012)		UK	EL	EFSA	Reg. (EU) 2019/1791 Reg. (EU) 2019/552 Reg. (EU) 2018/832 Reg. (EU) 2017/626 Reg. (EU) 2016/1902 Reg. (EU) 2016/67 Reg. (EU) 2015/1200 Regulation (EU) 2015/399 Reg. (EU) No 737/2014 Reg. (EU) No 491/2014 Reg. (EU) No 1004/2013 Reg. (EU) No 35/2013 Reg. (EU) No 813/2011 Reg. (EU) No 508/2011 Reg. (EC) No 459/2010 Reg. (EC) No 839/2008 Reg. (EC) No 149/2008				0.1 mg/kg bw/day	Reg. (EU) 2018/1060		0.5 mg/kg bw/day	Reg. (EU) 2018/1060		0.06 mg/kg bw/day	Reg. (EU) 2018/1060		ADI 0.04, ARfD unnecessary JMPR 2004	N, R50/53	Skin Sens. 1 - H317,Aquatic Acute 1 - H400,Aquatic Chronic 1 - H410	AT, BE, BG, CY, CZ, DE, EL, ES, FI, FR, HR, HU, IE, IT, LT, LU, LV, MT, NL, PL, PT, RO, SE, SI, SK, UK
Trifloxysulfuron	2455		B	Not Approved				Never notified and authorised in the EU.								mg/kg bw/day			mg/kg bw/day			mg/kg bw/day
Triflumizole	1992	FU	A3	Approved	01/07/2010	30/06/2020	2010/27/EU, Reg. (EU) No 540/2011	Initially non included by Decision 2008/748. Included as from 1 July 2010 following re-submission for inclusion according to Reg. 33/2008.	NL	BE	EFSA	Reg. (EU) 2018/1516 Reg. (EC) No 839/2008 Reg. (EC) No 149/2008				0.05 mg/kg bw/day	2010/27/EU		0.1 mg/kg bw	2010/27/EU		0.05 mg/kg bw/day	2010/27/EU				Acute Tox. 4 - H302,Skin Sens. 1 - H317,Repr. 1B - H360D,STOT RE 2 - H373,Aquatic Acute 1 - H400,Aquatic Chronic 1 - H410	BE, NL
Triflumuron	1993	IN	A3	Approved	01/04/2011	31/03/2021	2011/23/EU, Reg. (EU) No 540/2011	Initially non included by Decision 2009/241. Included as from 1 April 2011 following re-submission for inclusion according to Reg. 33/2008	IT	HU	EFSA	Reg. (EU) 2018/1516 Reg. (EC) No 839/2008 Reg. (EC) No 149/2008				0.014 mg/kg bw/day	EFSA 11		Not appl.	EFSA 11		0.036 mg/kg bw/day	EFSA 11		ARfD of metabolite			ES, HU, IT, PT
Trifluralin	1994	HB	A2	Not Approved			2010/355/EU	Initially not included by Commission Decision 2007/629. Application resubmitted for inclusion (Reg 33/2008). Non inclusion voted May 2010.	EL		EFSA	Reg. (EU) 2015/552 Reg. (EU) No 899/2012 Reg. (EC) No 149/2008				0.015 mg/kg bw/day	EFSA 05		Not appl.	EFSA 05		0.026 mg/kg bw/day	EFSA 05			Xi, R36,N, R50/53	Skin Sens. 1 - H317,Carc. 2 - H351,Aquatic Acute 1 - H400,Aquatic Chronic 1 - H410
Triflusulfuron	1995	HB	A3	Approved	01/01/2010	31/12/2020	Reg. (EU) 2019/1589, Reg. (EU) No 287/2012, Reg. (EU) No 540/2011 (, 2009/77/EC)		FR	DK	EFSA	Reg. (EU) 2017/170 Reg. (EC) No 839/2008				0.04 mg/kg bw/day	Dir 09/77		1.2 mg/kg bw	Dir 09/77		0.04 mg/kg bw/day	Dir 09/77					AT, BE, CZ, DE, DK, EL, FI, FR, HR, HU, IE, IT, LT, NL, PL, RO, SE, SK, UK
Triforine	1996	FU, AC	A3	Not Approved			2002/2076					Reg. (EU) No 310/2011 Reg. (EC) No 149/2008				0.02 mg/kg bw/day	JMPR 1997
Trimedlure	1997	AT	A4	Not Approved			2004/129/EC
Trimethylamine hydrochloride	1998	AT	A4	Not Approved			(2008/127,, Reg. (EU) No 540/2011)	Substance fulfilling criteria Annex VI Reg. 2229/2004	BG	ES	COM	Reg. (EC) No 839/2008				Not appl.	Dir 08/127		Not appl.	Dir 08/127		Not appl.	Dir 08/127		not appl.			FR
Trinexapac (aka cimetacarb ethyl)	1999	PG	A2	Approved	01/05/2007	30/04/2021	Reg. (EU) 2020/421, Reg. (EU) No 540/2011 (, 06/64/EC,, Reg. (EU) 2018/524,, Reg. (EU) 2019/168,, Reg. (EU) No 678/2014)	The original RMS was the Netherlands.	LT	LV	EFSA	Regulation (EU) 2017/1016 Reg. (EU) 2015/845 Reg. (EU) No 87/2014 Reg. (EC) No 149/2008				0.32 mg/kg bw/day	Dir 06/64		Not appl.	Dir 06/64		0.34 mg/kg bw/day	Dir 06/64					AT, BE, BG, CZ, DE, DK, EE, EL, ES, FI, FR, HR, HU, IE, IT, LT, LU, LV, MT, NL, PL, PT, RO, SE, SI, SK, UK
Trioxymethylen	2000	FU	A3	Not Approved			2002/2076
Triticonazole	2001	FU	A2	Approved	01/02/2007	30/04/2021	2006/39/EC, Reg. (EU) 2020/421, Reg. (EU) No 540/2011 (, Reg. (EU) 2018/524,, Reg. (EU) 2019/168,, Reg. (EU) No 487/2014)		AT	UK	EFSA	Reg. (EU) No 559/2011 Reg. (EC) No 149/2008				0.025 mg/kg bw/day	Dir 06/39		0.05 mg/kg bw	Dir 06/39		0.025 mg/kg bw/day	Dir 06/39			N, R51/53	Aquatic Chronic 2 - H411	AT, BE, BG, CZ, DE, EE, EL, ES, FR, HU, IE, IT, LT, LU, LV, MT, NL, PL, PT, RO, SE, SI, SK, UK
Tritosulfuron	2002	HB	C	Approved	01/12/2008	30/11/2020	08/70/EC, Reg. (EU) 2019/1589, Reg. (EU) No 540/2011 (, Reg. (EU) 2018/1796)	The original RMS was Germany.	SI	AT	COM	Reg. (EU) 2016/1002 Reg. (EC) No 839/2008				0.06 mg/kg bw/day	SCoFCAH May 08		Not appl.	SCoFCAH May 08		0.15 mg/kg bw/day	08/70/EC			N, R50/53	Skin Sens. 1 - H317,Aquatic Acute 1 - H400,Aquatic Chronic 1 - H410	AT, BE, BG, CY, CZ, DE, EE, EL, ES, FI, FR, HR, HU, IE, IT, LT, LU, LV, NL, PL, PT, RO, SE, SI, SK
Uniconazole	2251	PG	B	Not Approved				Never notified and authorised in the EU
Urea	2003	AT, FU	A4	Approved	01/09/2009	31/08/2020	2008/127, Reg. (EU) No 540/2011, Reg. (EU) No 597/2012, Reg. (Eu) 2017/195	Substance fulfilling criteria Annex VI Reg. 2229/2004The original RMS was UK.	EL	FI	COM	Reg. (EU) 2015/1608				Not appl.	Dir 08/127		Not appl.	Dir 08/127		Not appl.	Dir 08/127		not appl.			CY, EL, ES, FI, PT, UK
Urtica spp.	2489	AC, FU, IN	C	Approved	30/03/2017		Reg. (EU) 2017/419				EFSA	Reg. (EU) 2017/1777		yes		mg/kg bw/day			mg/kg bw/day			mg/kg bw/day
Validamycin	2004	FU	A3	Not Approved			2002/2076
Valifenalate (formerly Valiphenal)	2005	FU	C	Approved	01/07/2014	30/06/2024	Reg. (EU) No 144/2014 (, Dossier complete 06/586/EC)		HU	SI	EFSA	Reg. (EU) 2019/50 Reg. (EU) No 750/2010 Reg. (EC) No 839/2008				0.07 mg/kg bw/day	EFSA 2013		Not appl.	EFSA 2013		0.07 mg/kg bw/day	EFSA 2013					AT, BE, BG, CY, CZ, DE, EL, ES, FR, HU, IT, LU, MT, NL, PL, PT, RO, SI	SK
Vamidothion	2006	IN, AC	A2	Not Approved			2002/2076		PT							0.008 mg/kg bw/day	JMPR 1988								0,005 AUS 1980	T, R25,Xn, R21,N, R50	Acute Tox. 3 - H301,Acute Tox. 4 - H312,Aquatic Acute 1 - H400
Vernolate	2007	HB	A3	Not Approved			2002/2076																			Xn, R22,N, R51/53	Acute Tox. 4 - H302,Aquatic Chronic 2 - H411
Verticillium albo-atrum (formerly Verticillium dahliae) strain WCS850	2008	FU	A4	Approved	01/11/2019	31/10/2034	2008/113, Reg. (EU) 2019/1675, Reg. (EU) 2019/168, Reg. (EU) No 540/2011	Substance fulfilling criteria Annex VI Reg. 2229/2004	SE	NL	EFSA	Reg. (EU) 2016/143			yes	Not appl.	Reg. (EU) 2019/1675		Not appl.	Reg. (EU) 2019/1675		Not appl.	Reg. (EU) 2019/1675					DE, DK, NL, SE, UK
Verticillium nonalfafae	2527		A1	Not Approved				Never notified and authorised in the EU								mg/kg bw/day			mg/kg bw/day			mg/kg bw/day
Vinclozolin	2009	FU	A1	Not Approved			(Reg 1335/2005)	Authorisations to be withdrawn by 1 January 07	FR		COM	Reg. (EU) 2015/868 Reg. (EU) No 1138/2013 Reg. (EC) No 1097/2009 Reg. (EC) No 149/2008				0.005 mg/kg bw/day	SCoFCAH Mar 06		0.06 mg/kg bw	SCoFCAH Mar 06		mg/kg bw/day			ADI 0,01 JMPR 1995	Carc. Cat. 3, R40,Repr. Cat. 2, R60,Repr. Cat. 2, R61,N, R51/53	Skin Sens. 1 - H317,Carc. 2 - H351,Repr. 1B - H360FD,Aquatic Chronic 2 - H411
Vinegar	2341	BA, FU, HB	C	Approved	01/07/2015		Reg. (EU) 2015/1108, Reg. (EU) 2019/149, Reg. (EU) No 540/2011				EFSA	Reg. (EU) 2016/143		yes		Not appl.	Reg. (EU) 2015/1108		Not appl.	Reg. (EU) 2015/1108		Not appl.	Reg. (EU) 2015/1108
Warfarin (aka coumaphene)	2010	RO	A1	Not Approved			(06/05/EC,, Reg. (EU) No 186/2014,, Reg. (EU) No 540/2011,, Reg. (EU) No 823/2012)	Max. period of grace: 30/09/2015.	IE		COM	Reg. (EU) No 703/2014				Not appl.	Dir 06/05		Not appl.	Dir 06/05		0.0002 mg/kg bw/day	Dir 06/05			Repr. Cat. 1, R61,T, R48/25	Acute Tox. 2 - H300,Acute Tox. 1 - H310,Acute Tox. 1 - H330,Repr. 1A - H360D,STOT RE 1 - H372,Aquatic Chronic 2 - H411
Waxes	2011	Pruning	B	Not Approved				Not in the scope Dir. 91/414/EEC (not a plant protection product)								mg/kg bw/day			mg/kg bw/day			mg/kg bw/day						FR
Wheat gluten	2012		B	Not Approved			Reg 647/2007	Never notified and authorised in the EU
Whey	2374	FU	C	Approved	02/05/2016		Reg. (EU) 2016/560, Reg. (EU) No 540/2011				EFSA	Reg. (EU) 2016/1726		yes		Not appl.			Not appl.			Not appl.
Willow bark and stem extract	2593		C	Pending										yes		mg/kg bw/day			mg/kg bw/day			mg/kg bw/day
XMC	2013		B	Not Approved				Never notified and authorised in the EU																	adi/mrl is for maleic hydrazide	Xn, R22	Acute Tox. 4 - H302
Z,Z-3,13-Octadecadienyl Acetate	2504	AT	A4	Approved	01/09/2009	31/08/2020	2008/127, Reg. (EU) 2017/195, Reg. (EU) No 540/2011, Reg. (EU) No 918/2014	Substance fulfilling criteria Annex VI Reg. 2229/2004	IT	FR	COM					Not appl.	Dir 08/127		Not appl.	Dir 08/127		Not appl.	Dir 08/127
zeta-Cypermethrin	2014	IN	A3	Approved	01/12/2009	30/11/2021	2009/37, Reg. (EU) No 540/2011	Reg. (EU) 2017/555	AT	DE	EFSA	Reg. (EU) 2017/626 Reg. (EU) No 520/2011 Reg. (EC) No 459/2010 Reg. (EC) No 839/2008 Reg. (EC) No 149/2008				0.04 mg/kg bw/day	EFSA 08		0.125 mg/kg bw	EFSA 08		0.02 mg/kg bw/day	EFSA 08					AT, BE, BG, CY, CZ, DE, EE, EL, ES, FR, HU, IT, LT, LU, LV, PL, PT, RO, SK, UK
Zinc phosphide	2015	RO	A4	Approved	01/05/2011	30/04/2024	2010/85/EU, Reg. (EU) No 2018/1260, Reg. (EU) No 540/2011	Initially non included by Decision 2008/941. Inclusion voted in SCoFCAH Oct 2010 following re-submission for inclusion according to Reg. 33/2008	AT	DE	EFSA	Reg. (EU) 2016/1785 Reg. (EC) No 149/2008				0.042 mg/kg bw/day	EFSA 10		0.073 mg/kg bw	EFSA 10		0.042 mg/kg bw/day	EFSA 10					AT, BE, CZ, DE, ES, FR, HU, LU, PL, SI
Zineb	2016	FU	A1	Not Approved			01/245/EC		IE		COM					0.03 mg/kg bw/day	JMPR 1993								0.005 AUS 1992	Xi, R37	Skin Sens. 1 - H317,STOT SE 3 - H335
Ziram	2017	FU, RE	A1	Approved	01/08/2004	30/04/2021	03/81/EC, Reg. (EU) 2020/421, Reg. (EU) No 540/2011 (, Reg. (EU) 2016/2016,, Reg. (EU) 2018/524,, Reg. (EU) 2019/168)	The original RMS was Belgium.	IT	MT	COM	Reg. (EU) 2017/171 Reg. (EU) 2016/567 Reg. (EU) 2016/1 Reg. (EU) No 34/2013 Reg. (EU) No 978/2011 Reg. (EU) No 750/2010 Reg. (EC) No 822/2009 Reg. (EC) No 839/2008 Reg. (EC) No 149/2008	two PBT criteria			0.006 mg/kg bw/day	Dir 03/81		0.08 mg/kg bw	SCoFCAH 29.6.04		0.015 mg/kg bw/day	Dir 03/81		ADI 0,003 JMPR 1996	T+, R26,Xn, R22,Xn, R48/22,Xi, R37,Xi, R41,N, R50/53	Acute Tox. 4 - H302,Skin Sens. 1 - H317,Eye Dam. 1 - H318,Acute Tox. 2 - H330,STOT SE 3 - H335,STOT RE 2 - H373,Aquatic Acute 1 - H400,Aquatic Chronic 1 - H410	AT, BE, CY, CZ, EL, ES, FR, HR, HU, IT, MT, PL, PT, RO, SI, SK
Zoxamide	2018	FU	C	Approved	01/07/2018	30/06/2033	Reg. (EU) 2018/692, Reg. (EU) 2018/84, Reg. (EU) No 540/2011 (, 03/119/EC,, Reg. (EU) 2016/2016,, Reg. (EU) No 823/2012)	The original RMS was the UK.	LV	FR	EFSA	Reg. (EU) 2017/171 Reg. (EU) No 520/2011 Reg. (EC) No 149/2008				0.5 mg/kg bw/day	Reg. (EU) 2018/692		Not appl.	Reg. (EU) 2018/692		0.3 mg/kg bw/day	Reg. (EU) 2018/692		ADI 0,5 ARfD unnecessary JMPR 2007	N, R50/53	Skin Sens. 1 - H317,Aquatic Acute 1 - H400,Aquatic Chronic 1 - H410	AT, BE, BG, CY, CZ, DE, DK, EL, ES, FR, HR, HU, IE, IT, LV, MT, NL, PL, PT, RO, SI, UK	SK
Zucchini yellow mosaic virus (ZYMV mild strain)	2019	FU	C	Not Approved				Application withdrawn	UK
Zucchini yellow mosaic virus - weak strain	2020	EL	C	Approved	01/06/2013	31/05/2023	Reg. (EU) No 1237/2012 (, Dossier complete 06/586/EC)	The original RMS was UK.	DK	AT	EFSA	Reg. (EU) No 500/2013				Not appl.	EFSA 12		Not appl.	EFSA 12		Not appl.	EFSA 12					FR
Category
AC - Acaricide
AL - Algicide
AT - Attractant
BA - Bactericide
DE - Desiccant
EL - Elicitor
FU - Fungicide
HB - Herbicide
IN - Insecticide
MO - Molluscicide
NE - Nematicide
OT - Other treatment
PA - Plant activator
PG - Plant growth regulator
Pruning
RE - Repellant
RO - Rodenticide
Safener
ST - Soil treatment
Synergist
VI - Virus inoculation
