# Supplementary material for: Scientific evidence of sustainable plant disease protection strategies for oilseed rape (Brassica napus) in Sweden: a systematic map
Source: Environ Evid. 2022 Jun 21;11:22. doi: 10.1186/s13750-022-00277-9 (PMC11378781; doi:10.1186/s13750-022-00277-9)
Supplement: Supplementary file 4 — Additional file 4: List of articles removed by tile/abstract and full text and list of articles included in the folder “books, reviews and reports”. [file 13750_2022_277_MOESM4_ESM.xlsx]

## Sheet: README
Additional file 4:
List of papers removed in the screening process
Sheet 1	List of papers removed at Tile and Abstract level
Sheet 2	List of papers removed at Full text level describing the reason for exclusion (including the list of articles with full text not available online or as printed version at SLU library)
Sheet 3	List of papers kept as "Book, Reviews & Reports"

## Sheet: Removed by title and abstract
Author	Year	Title	Journal	Volune	Issue	Pages	Doi or URL
D. Singh	1958	Rape and mustard	Rape and mustard.
L. Teh-bao	1964	A PRELIMINARY REPORT OF THE VIRUSES CAUSING RAPE MOSAIC DISEASES IN CHEKIANG [J]	Journal of Plant Protection
B. Livesey and E. Hessel	1968	Oilseed rape. The technical and economic facts	Oilseed rape. The technical and economic …
R. Tkachuk and G. Irvine	1969	Amino acid compositions of cereals and oilseed meals	Cereal Chemistry
P. Vullioud	1970	Contribution to the study of nitrogen fertilizing of winter oilseed rape	Schweizerische Landwirtschaftliche Forschung
T. Vanterpool	1974	Pythium polymastum pathogenic on oilseed rape and other crucifers	Canadian Journal of Botany
E. Allen and D. Morgan	1975	A quantitative comparison of the growth, development and yield of different varieties of oilseed rape	The Journal of Agricultural Science
T. Tayo and D. Morgan	1975	Quantitative analysis of the growth, development and distribution of flowers and pods in oil seed rape (Brassica napus L.)	The Journal of Agricultural Science
N. Mendham and R. Scott	1975	The limiting effect of plant size at inflorescence initiation on subsequent growth and yield of oilseed rape (Brassica napus)	The Journal of Agricultural Science
A. G. P. Brown, M. J. Barbetti and P. M. W. A. D. o. A. Wood, South Perth)	1976	Effect of benomyl [fungicide] on 'blackleg' disease [Leptosphaeria maculans] of rape [Brassica campestris and B. napus] in Western Australia		16
T. N. and V. L.A.	1977	Variation in the responses of rapeseed (Brassica napus and B. campestris) cultivars to blackleg (Leprosphaeria maculans) [fungus] infections.		17
K. S. Brar and G. S. Sandhu	1978	Comparative resistance of different Brassica species/varieties to the mustard aphid (Lipaphis erysimi Kalt.) under natural and artificial condition	Indian Journal of Agricultural Research	12	3	198-200
C. Rawlinson, G. Muthyalu and R. Turner	1978	Effect of herbicides on epicuticular wax of winter oilseed rape (Brassica napus) and infection by Pyrenopeziza brassicae	Transactions of the British …
R. W. Hart and J. Lammerink	1978	Kiri - a new clubroot-resistant swede	New Zealand Journal of Agriculture	136	10	52
A. D. Bradshaw, P. D. Putwain and S. R. Sykes	1978	Possibility of incorporating herbicide resistance into oilseed rape	Proceedings 5th International Rapeseed Conference, Malmo, 1978.	1		160-163
C. E. Lewis, F. J. Wooding and C. W. Knight	1978	Rapeseed (Brassica sp.) adaptation to interior Alaska	Agronomy Abstracts.			99
	1978	Report for 1977. Part 1	Report for 1977. Part 1.			348 pp.
G. B. Singh	1978	Sarson - a potential cash crop for Sikkim	Indian Farming	28	6	3-4
R. N. Sinha and P. W. Voisey	1978	Seed coat puncture resistance in cereal and oilseed cultivars - a possible source of susceptibility to insect damage in stored grains	Canadian Journal of Plant Science	58	3	679-684	10.4141/cjps78-102
	1978	Swede	UK, Scottish Plant Breeding Station: Fifty-seventh annual report, 1977-78.			148pp.
C. Rawlinson, B. Sutton and G. Muthyalu	1978	Taxonomy and biology of Pyrenopeziza brassicae sp. nov.(Cylindrosporium concentricum), a pathogen of winter oilseed rape (Brassica napus ssp. oleifera)	Transactions of the British …
T. J.A. and W. C.M.	1978	The reactions of swede (Brassica napus) to infection by turnip mosaic virus.		89
R. A. Richards	1978	Variation between and within species of rapeseed (Brassica campestris and B. napus) in response to drought stress III. Physiological and physicochemical characters	Australian Journal of Agricultural Research	29	3	491-501	10.1071/ar9780491
R. A. Richards and N. Thurling	1978	Variation between and within species of rapeseed (Brassica campestris and B. napus) in response to drought stress. I. Sensitivity at different stages of development	Australian Journal of Agricultural Research	29	3	469-477	10.1071/ar9780469
R. A. Richards and N. Thurling	1978	Variation between and within species of rapeseed (Brassica campestris and B. napus) in response to drought stress. II. Growth and development under natural drought stresses	Australian Journal of Agricultural Research	29	3	479-490	10.1071/ar9780479
	1979	Brassicas	UK, National Vegetable Research Station: 29th Annual report 1978.			164 pp.
C. J. Rawlinson and G. Muthyalu	1979	Diseases of winter oil-seed rape : occurrence, effects and control	Journal of Agricultural Science, UK	93	3	593-606	10.1017/s0021859600039009
C. Rawlinson and G. Muthyalu	1979	Diseases of winter oil-seed rape: occurrence, effects and control	The Journal of Agricultural Science
K. Helms and I. A. M. Cruickshank	1979	Germination-inoculation technique for screening cultivars of oilseed rape and mustard for resistance to Leptosphaeria maculans	Phytopathologische Zeitschrift	95	1	77-86
J. MacLeod	1979	High swede yields call for early-May sowing	Arable Farming	6	3	115-116
J. P. Malcolm	1979	New field crop cultivars	New Zealand Journal of Agriculture	139	3	17-18
O. Cutting	1979	Not a vintage year for new varieties	Arable Farming	6	8	27, 29-30, 33
	1979	Rape	UK, Scottish Plant Breeding Station: Fifty-eighth annual report 1978-79.			189pp.
N. J. Mukurasi	1979	Research on rapeseed (Brassica napus L.) and fodder rape at Uyole, Tanzania	Proceedings of the 5th International Rapeseed Conference. Volume 1.			280-283
D. McGee and G. Petrie	1979	Seasonal patterns of ascospore discharge by Leptosphaeria maculans in relation to blackleg of oilseed rape	Phytopathology
W. H. M. Smith and I. K. Munro	1979	Swede breeding	UK, Scottish Plant Breeding Station: Report April 1978 to March 1979 and the report to the fifty-eighth annual general meeting of the Scottish Society for Research in Plant Breeding.			34-37
L. Venn	1979	The genetic control of sexual compatibility in Leptosphaeria maculans	Australasian Plant Pathology	8	1	5-6	10.1071/app9790005
M. Hims	1979	Wild plants as a source of Sclerotinia sclerotiorum infecting oilseed rape	Plant Pathology
M. D. Sacristan	1980	Attempts to obtain resistant plants against Pl. brassicae and Ph. lingam from selected tissue cultures of B. napus	Eucarpia 'Cruciferae 1979' conference, 1, 2, 3 October 1979, Wageningen.			148-150
C. Gilligan, P. Pechan, R. Day and S. Hill	1980	Beet western yellows virus on oilseed rape (Brassica napus L.)	Plant Pathology
D. Scarisbrick, R. Daniels, J. Chapman and ...	1980	Effect of nitrogen on the development of spring oilseed rape	Experimental …
	1980	Experiences with three tillage systems on a marine loam soil. 1. 1972-1975	Agricultural Research Reports (Verslagen van Landbouwkundige Onderzoekingen)		899	100pp.
H. G. Wylie	1980	Factors affecting facultative diapause of Microctonus vittatae (Hymenoptera: Braconidae)	Canadian Entomologist	112	7	747-749	10.4039/Ent112747-7
M. Holmes	1980	Nutrition of the oilseed rape crop
	1981	Brassica pathology	Sixtieth Annual Report of the Scottish Plant Breeding Station, 1980-81.			68-70
V. Souza Machado, W. Beversdorf and C. Switzer	1981	Potential for breeding triazine resistance into Brassica spp	Proceedings 1980 British Crop Protection Conference - Weeds.			855-860
M. S. R. S. Chiang, Agriculture Canada, St-Jean-sur-Richelieu, Quebec (Canada))	1981	Problems encountered in breeding for resistance to Plasmodiophora brassicae through interspecific hybridization
J. U. o. A. S. Horvath, Keszthely (Hungary). Inst. for Plant Protection), N. Juretic, D. Mamula and W. H. U. o. Z. Besada, Zagreb (Yugoslavia). Inst. of Botany)	1981	Some data on viruses occurring in cruciferous plants in Hungary [rape (Brassica napus), turnip (Brassica rapa var. rapa), cauliflower (B. oleracea convar. botrytis)]		16
S. Maddock and D. Ingram	1981	Studies of survival and longevity of the light leaf spot pathogen of brassicas, Pyrenopeziza brassicae	Transactions of the British Mycological Society
S. E. Maddock and D. S. Ingram	1981	Studies of the perfect stage of the light leaf spot pathogen of brassicas, Pyrenopeziza brassicae	Transactions of the British Mycological Society	77	1	207-210	10.1016/s0007-1536(81)80204-5
	1982	Annual report, 1981. Swede rape	Annual report, 1981. [Swede rape].
	1982	Canadian Agricultural Insect Pest Review	Canadian Agricultural Insect Pest Review	60		x + 91 pp.
M. T. and I. S.H.	1982	Influence of soil moisture contents on VA mycorrhizal and pathogenic infection by Rhizoctonia solani in Brassica napus.		3
H. J. Krauthausen and U. Wyss	1982	Influence of the cyst nematode Heterodera schachtii on relative changes in the pattern of free amino acids at feeding sites	Physiological Plant Pathology	21	3	425-436	10.1016/0048-4059(82)90076-5
M. Feron and H. Milaire	1982	The applications of integrated crop protection in France	Integrated crop protection. Proceedings of a symposium held at Valence, France, 18-19 June 1980			29-39
S. Gowers	1982	The transfer of characters from Brassica campestris L. to Brassica napus L.: production of clubroot-resistant oil-seed rape (B. napus ssp. oleifera)	Euphytica	31	3	971-976	10.1007/bf00039237
S. Prakash and R. N. Raut	1983	Artificial synthesis of Brassica napus and its prospects as an oilseed crop in India	Indian Journal of Genetics and Plant Breeding	43	2	282-290
	1983	Clubroot control	Annual Report of the West of Scotland Agricultural College for the year ended 30th September 1982.			87
J. Dueck, R. A. A. Morrall and D. L. R. S. McKenzie, Agric. Canada, Saskatoon, Sask. S7W 0X2 (Canada))	1983	Control of Sclerotinia sclerotiorum in rapeseed with fungicides		5
T. Hussain	1983	Evaluation of some oleiferous brassicae for resistance to cabbage aphid, Brevicoryne brassicae Linn. (Aphididae: Homoptera)	Pakistan Journal of Zoology	15	1	95-99
S. D. v. Hoogstraten	1983	Field performance of AC 222293 in Europe during 1982	Proceedings of the 10th International Congress of Plant Protection.			583
M. Gibbard and S. F. B. Cousens	1983	Fluazifop-butyl: selective grass weed control in sugar beet and oilseed rape following tank-mix and sequential applications of broad-leaf herbicides	Proceedings of the 10th International Congress of Plant Protection.			1186
I. T.W., I. D.S. and R. C.J.	1983	Heterothallism in Pyrenopeziza brassicae: potential for variation in the fungus causing light leaf spot of oilseed rape and other brassicas.
S. R. U. o. M. Rimmer, Winnipeg (Canada). Department of Plant Science) and J. G. Menzies	1983	Influence of host seedling exudates on germination of sclerotia of Sclerotinia sclerotiorum [rape and sunflower disease]
Z. U. o. M. Fan, Winnipeg (Canada). Department of Plant Science), S. R. Rimmer and B. R. Stefansson	1983	Inheritance of resistance to Albugo candida in Brassica napus [white rust]
I. P. A. o. S. Frencel, Poznan (Poland). Institute of Plant Genetics)	1983	Investigations on fungal diseases of winter rape cultivated in Poland, in the aspect of breeding for resistance [Alternaria brassicae, Botrytis cinerea, Phoma lingam, Sclerotinia sclerotiorum mainly]
N. Nathaniels and G. Taylor	1983	Latent infection of winter oilseed rape by Leptosphaeria maculans	Plant Pathology
E. A. Weiss	1983	Oilseed crops	Oilseed crops.
F. M. Humpherson-Jones	1983	Pathogenicity studies on isolates of Leptosphaeria maculans from brassica seed production crops in south-east England	Annals of Applied Biology	103	1	37-44	10.1111/j.1744-7348.1983.tb02738.x
F. I. N. d. I. A. Romero-Munoz, Cordoba (Spain). Departamento de Proteccion Vegetal) and R. Gonzalez-Torres	1983	Phytopathological problems of rapeseed in Andalusia (southern of Spain)
R. A. A. U. o. S. Morrall, Saskatoon (Canada). Department of Biology) and J. Dueck	1983	Sclerotinia stem rot of spring rapeseed in Western Canada [Sclerotinia sclerotiorum]
K. K.S., L. C. and B. J.	1983	Some aspects of the host-parasite relations between Sclerotinia sclerotiorum (Lib.) de Bary and rapeseed.
J. R. U. o. A. Thomson, Edmonton (Canada). Department of Plant Science) and Z. P. Kondra	1983	Techniques for artificially inoculating oilseed rape with Sclerotinia sclerotiorum
T. W. Cox	1983	The control of Alternaria, Sclerotinia and Botrytis on oilseed rape with spray treatments of a flowable formulation of iprodione
L. Sitch and W. J. Whittington	1983	The effect of variety mixtures on the development of swede powdery mildew	Plant Pathology	32	1	41-46	10.1111/j.1365-3059.1983.tb01299.x
E. J. A. D. a. A. S. Evans, Reading (UK)), J. M. L. Davies, P. Gladders, N. V. Hardwick, J. H. Hawkins, D. R. Jones and M. B. Simkin	1983	The occurrence and control of diseases of winter oilseed rape in England
F. M. N. V. R. S. Humpherson-Jones, Warwick (UK)) and R. B. Maude	1983	The seed-borne source of Alternaria spp. and Leptosphaeria maculans in oil-seed rape in the United Kingdom. Prospects for control
	1983	Turnips and swedes. Production, harvesting, utilisation	Publication, Scottish Agricultural Colleges		103	23pp.
K. G. U. o. D. I. B. D. Mukerji, Mycology Laboratory) and B. Kochar	1983	Vesicular-arbuscular mycorrhiza in rape seed plant [VAM]
M. A. U. I. C. Mridha, Ascot (UK))	1983	Virulence of different isolates of Alternaria brassicae on winter oilseed rape cultivars
S. Olsson, B. Soederstroem and B. Nordbring-Hertz	1984	A fast and simple method for classification of soil bacterial populations		147
J. S. Kelleher	1984	Canadian Agricultural Insect Pest Review 1983	Canadian Agricultural Insect Pest Review 1983	61		viii + 123 pp.
P. L. Newman	1984	Differential host-parasite interactions between oilseed rape and Leptosphaeria maculans, the causal fungus of stem canker	Plant Pathology	33	2	205-210	10.1111/j.1365-3059.1984.tb02641.x
P. NEWMAN	1984	Differential host‐parasite interactions between oilseed rape and Leptosphaeria macufans, the causal fungus of stem canker	Plant pathology
S. Ogilvy	1984	Disease control in oilseed rape, with particular reference to Alternaria brassicae	Crop Protection in Northern Britain 1984.
R. J. Lamb	1984	Effects of flea beetles, Phyllotreta spp. (Chrysomelidae: Coleoptera), on the survival, growth, seed yield and quality of canola, rape and yellow mustard	Canadian Entomologist	116	2	269-280	10.4039/Ent116269-2
G. Wheatley and S. Finch	1984	Effects of oilseed rape on the status of insect pests of vegetable brassicas	… . Pests and diseases. Proceedings of a …
J. R. Thomson, P. M. Thomas and I. R. D. P. S. Evans, Univ. Alberta, Edmonton, Alta. T6G 2P5 (Canada))	1984	Efficacy of aerial application of benomyl and iprodione for the control of Sclerotinia stem rot of canola (rapeseed) in central Alberta [Canada]		6
C. J. Williamson	1984	Fungal diseases of brassica forage crops	Report of the Scottish Crop Research Institute, 1983.			95-97
C. Rawlinson, G. Muthyalu and G. Cayley	1984	Fungicide effects on light leaf spot, canker, crop growth and yield of winter oil-seed rape	The Journal of Agricultural …
M. D. Sacristan	1984	Plants resistant to Phoma lingam regenerated from cell cultures of haploid rape, Brassica napus L	Efficiency in plant breeding. Proceedings of the 10th Congress of the European Association for Research on Plant Breeding, EUCARPIA, Wageningen, the Netherlands, 19-24 June 1983			346
	1984	Proceedings of the International Conference on Integrated Plant Protection. Budapest, 4th-9th July, 1983. Vol. 1. Integrated and complex plant protection of field crops	Proceedings of the International Conference on Integrated Plant Protection. Budapest, 4th-9th July, 1983. Vol. 1. Integrated and complex plant protection of field crops.	1
R. Tahvonen, J. Hollo and A. Hannukkala	1984	Rhizoctonia solani damping-off on spring turnip rape and spring rape (Brassica spp.) in Finland	Agricultural and Food Science
E. S. Scott	1984	Screening for resistance to stem rot and clubroot in oilseed rape	Aspects of applied biology 6, 1984. Agronomy, physiology, plant breeding and crop protection of oilseed rape, 26-28 March, 1984, Cambridge, UK.			381-386
I. Williams	1984	The concentrations of air-borne rape pollen over a crop of oil-seed rape (Brassica napus L.)	The Journal of Agricultural Science
B. G.	1984	Verticillium dahliae: an investigation of root injuries in winter-oilseed crops in Sweden [rapeseed].
S. K. Prasad and K. G. Padke	1984	Yield loss in some improved varieties of rapeseed and mustard by aphid, Lipaphis erysimi Kalt	Indian Journal of Entomology	46	2	250-253
K. Hammond, B. Lewis and T. Musa	1985	A systemic pathway in the infection of oilseed rape plants by Leptosphaeria maculans	Plant Pathology
	1985	Annual report 1984	Annual report 1984.			99 pp.
G. Wenzel, B. Foroughi‐Wehr, W. Friedt, F. Köhler and ...	1985	Cell and tissue culture as supplementary tool in plant breeding: exemplified in potato, oilseed rape and barley	Hereditas
B. M.J.	1985	Diseases of rapeseed in Western Australia [fungal].
C. Nilsson	1985	Impact of ploughing on emergence of pollen beetle parasitoids after hibernation	Zeitschrift fur Angewandte Entomologie	100	3	302-308
I. G. U. G. Wittern, F.R.). Inst. fuer Pflanzenpathologie und Pflanzenschutz), W. Krueger and R. Heitefuss	1985	Investigations on the infection of winter oilseed rape by Phoma lingam (Tode ex Fr.) Desm. and on field trials to determine resistance		112
R. C.J.	1985	Multidisciplinary research on oilseed rape at Rothamsted.
B. N. Swami and B. S. Yadav	1985	Potassium nutrition aspect of oilseed crops: a review	Oilseed production. Constraints and opportunities			293-308
L. Buchwaldt, J. K. NIELSEN and ...	1985	Preliminary investigations of the effect of sinigrin on in vitro growth of three fungal pathogens of oilseed rape	World crops. Production …
L. M. Larsen, J. K. Nielsen, A. Ploger and H. Sorensen	1985	Responses of some beetle species to varieties of oilseed rape and to pure glucosinolates	Advances in the production and utilization of cruciferous crops. Copenhagen, 11-13 September 1984			230-244
M. D. SacristÁN	1985	Selection for disease resistance in Brassica cultures	Hereditas	103		57-63	10.1111/j.1601-5223.1985.tb00750.x
G. Olsson	1985	Some information about oil crop cultivation in Sweden
H. SMITH and J. HINCKES	1985	Studies on beet western yellows virus in oilseed rape (Brassica napus ssp. oleifera) and sugar beet (Beta vulgaris)	Annals of Applied Biology
C. Easton and S. Rossall	1985	The production of certain cell wall-degrading enzymes by Leptosphaeria maculans in culture and in stem canker lesions of oilseed rape	Physiological plant pathology
	1985	Vegetables	Annual Report of the Edinburgh School of Agriculture, 1984.			54, 57-58
G. Scott and B. Rea	1986	Autumn application of prochloraz for disease control in oilseed rape	1986 British Crop Protection Conference. Pests …
M. D. Sacristan and M. Gerdemann	1986	Different behavior of Brassica juncea and B. carinata as sources of Phoma lingam resistance in experiments of interspecific transfer to B. napus	Plant Breeding	97	4	304-314
H. McCartney, M. Lacey and ...	1986	Dispersal of Pyrenopeziza brassicae spores from an oil-seed rape crop	The Journal of Agricultural …
R. B. Maude, J. M. Bambridge, A. Spencer, D. L. Suett, R. L. K. Drew, F. M. Humpherson-Jones, M. J. O'Brien, I. R. Crute and P. L. Gordon	1986	Fungus diseases of brassicas - biology, resistance and control	36th Annual Report for 1985, National Vegetable Research Station.			56-60
R. F. Mithen, B. G. Lewis and G. R. Fenwick	1986	In vitro activity of glucosinolates and their products against Leptosphaeria maculans	Transactions of the British Mycological Society	87	3	433-440	10.1016/s0007-1536(86)80219-4
R. K. Gugel and R. A. A. Morrall	1986	Inoculum-disease relationships in Sclerotinia stem rot of rapeseed in Saskatchewan	Canadian Journal of Plant Pathology	8	1	89-96	10.1080/07060668609501848
R. Austin, R. Flavell, I. Henson and H. Lowe	1986	Molecular biology and crop improvement: a case study of wheat, oilseed rape and faba beans
A. Calder	1986	Oilseed rape and bees
K. A. Mahler, D. L. Auld and J. B. Davis	1986	Potential of high glucosinolate lines for possible biological suppression of soil borne plant pathogens	Crucifer genetics workshop III. Proceedings. May 20-30, 1986, University of Guelph, Canada.			67
	1986	Report of Horticultural Experiments 1985	Report of Horticultural Experiments 1985.			76pp.
J. G. I. Mugnier, Cambridge, MA (USA)), P. W. Ready and G. E. Riedel	1986	Root culture system useful in the study of biotrophic root pathogens in vitro
R. H. Ffrench-Constant and A. L. Devonshire	1986	The effect of aphid immigration on the rate of selection of insecticide resistance in Myzus persicae by different classes on insecticides	Aspects of Applied Biology		13	115-125
M. V. Macdonald and D. S. Ingram	1986	TOWARDS THE SELECTION IN VITRO FOR RESISTANCE TO ALTERNARIA BRASSICICOLA (SCHW.) WILTS., IN BRASSICA NAPUS SSP. OLEIFERA (METZG.) SINSK., WINTER OILSEED RAPE	New Phytologist	104	4	621-629	10.1111/j.1469-8137.1986.tb00662.x
G. d. March, G. Seguin-Swartz and G. A. Petrie	1986	Virulence and culture filtrate phytotoxicity in Leptosphaeria maculans: perspectives for in vitro selection	Canadian Journal of Plant Pathology	8	4	422-428
E. J. A. D. a. A. S. Evans, Reading (UK))	1986	White leaf spot of winter oilseed rape in England [Pseudocercosporella capsellae]
L. X. Zhang, X. T. Niu and M. Wu	1987	A dynamic simulation model of the biological control system of cotton aphids	Proceedings of the 1st international conference on agricultural systems engineering, 11-14 August 1987, Changchun, China.
C. Svensson and C. Lerenius	1987	An investigation on the effect of Verticillium wilt (Verticillium dahliae Kleb.) on oilseed rape	Bulletin SROP
C. J. Williamson	1987	Assessment of resistance to Plasmodiophora brassicae in swedes	Plant Pathology	36	3	264-275	10.1111/j.1365-3059.1987.tb02234.x
J. Jahier, A. M. Tanguy, A. M. Chevre and M. Renard	1987	Extraction of disomic addition lines B. napus-B. nigra and introduction of B.nigra type Phoma lingam resistance to rapeseed	7th International rapeseed congress, Poznan, Poland, 11-14 May, 1987.			124pp
M. Lacey, C. Rawlinson and H. McCartney	1987	First record of the natural occurrence in England of the teleomorph of Pyrenopeziza brassicae on oilseed rape	Transactions of the British …
B. A. P. L. Charron, Fordingbridge (UK))	1987	Flowable sulphur, a multi sided product with multiple effects
L. V. Gusta and B. J. O'Connor	1987	Frost tolerance of wheat, oats, barley, canola and mustard and the role of ice-nucleating bacteria	Canadian Journal of Plant Science	67	4	1155-1165	10.4141/cjps87-155
Q. Liu and S. R. Rimmer	1987	Histology of compatibility and incompatibility between rapeseed and Albugo candida	7th International rapeseed congress, Poznan, Poland, 11-14 May, 1987.			243pp
H. R. Rohilla, S. Harvir, V. K. Kalra and S. S. Kharub	1987	Losses caused by mustard aphid, Lipaphis erysimi (Kalt.) in different Brassica genotypes	7th International rapeseed congress, Poznan, Poland, 11-14 May, 1987.			46
N. N. Tripathi, G. S. Saharan, C. D. Kaushik, J. C. Kaushik and P. P. Gupta	1987	Magnitude of losses in yield and management of Alternaria blight of rapeseed and mustard	Haryana Agricultural University Journal of Research	17	1	14-18
J. L. F. o. A. P. B. Harrewijn, Wageningen (Netherlands))	1987	Screening for resistance against the beet cyst nematode, Heterodera schachtii Schm., in Brassica napus L.		39
P. NEWMAN and D. Bailey	1987	Screening for resistance to canker (Leptosphaeria maculans) in winter oilseed rape (Brassica napus ssp. oleifera)	Plant Pathology
G. E. Stovold, A. N. S. W. D. o. A. Francis, Rydalmere (Australia). Biological and Chemical Research Inst.) and R. J. N. S. W. D. o. A. Mailer, Wagga Wagga (Australia). Agricultural Research Inst.)	1987	Seed-borne levels, chemical seed treatment and effects on seed quality following a severe outbreak of Alternaria brassicae on rapeseed in New South Wales [fungal disease]		2
T. Ilott, D. Ingram and C. Rawlinson	1987	Studies of fungicide resistance in Pyrenopeziza brassicae, cause of light leaf spot disease of oilseed rape and other brassicas	Transactions of the British Mycological …
C. P. Brookes and H. D. Loxdale	1987	Survey of enzyme variation in British populations of Myzus persicae (Sulzer) (Hemiptera: Aphididae) on crops and weed hosts	Bulletin of Entomological Research	77	1	83-89	10.1017/s0007485300011561
K. HAMMOND and B. Lewis	1987	The establishment of systemic infection in leaves of oilseed rape by Leptosphaeria maculans	Plant pathology
J. R. I. f. P. P. Polak, Praha (Czechoslovakia)) and J. I. o. E. B. C. Spak, Praha (Czechoslovakia))	1987	The incidence of two serologically distinct strains of turnip yellow mosaic virus on cultivated cruciferous plants in Czechoslovakia		23
J. Waples and C. Sinclair	1987	The use of Thiovit on major arable crops in the UK [micronised sulphur]
J. Fry, A. Barnason and R. B. Horsch	1987	Transformation of Brassica napus with Agrobacterium tumefaciens based vectors	Plant Cell Reports	6	5	321-325	10.1007/BF00269550
E. C. Pua, A. Mehra-Palta, F. Nagy and N. H. Chua	1987	Transgenic plants of Brassica napus L	Bio/Technology	5	8	815-817	10.1038/nbt0887-815
K. E. Hammond and B. G. Lewis	1987	Variation in stem infections caused by aggressive and non‐aggressive isolates of Leptosphaeria maculans on Brassica napus var. oleifera	Plant Pathology	36	1	53-65	10.1111/j.1365-3059.1987.tb02177.x
M. Harpster, J. Townsend, J. Jones and J. Bedbrook	1988	… (1988) Relative strengths of the 35S cauliflower mosaic virus, 1', 2', and nopaline synthase promoters in transformed tobacco, sugarbeet, and oilseed rape …	Mol Gen Genet211
H. Lembrich	1988	Application of the plant growth regulator (R) Baronet to improve stand stability and winter hardiness of oilseed rape (Brassica napus)	Pflanzenschutz-Nachrichten Bayer (Germany, FR)
H. Lembrich	1988	Application of the plant growth regulator Baronet to improve stand stability and winter hardiness of oilseed rape (Brassica napus)	Pflanzenschutz-Nachrichten Bayer (English ed.)	41	3	354-370
O. N. Morris	1988	Comparative toxicity of delta-endotoxin and thuringiensin of Bacillus thuringiensis and mixtures of the two for the Bertha armyworm (Lepidoptera: Noctuidae)	Journal of Economic Entomology	81	1	135-141	10.1093/jee/81.1.135
J. Dekker, R. Burmester and K. C. Chi	1988	Differential diel photosynthetic function in s-triazine resistant mutants of Brassica napus	Plant Physiology	86	Suppl 4	33
D. Keiller and D. Morgan	1988	Effect of pod removal and plant growth regulators on the growth, development and carbon assimilate distribution in oilseed rape (Brassica napus L.)	The Journal of Agricultural Science
C. Sjodin, T. Nyhammar and K. Glomelius	1988	Effects of toxic metabolites produced by Phoma lingam (Trode ex Fr.) Desm on protoplasts, cells and plants of hosts and non-hosts of the pathogen	Physiological and Molecular Plant Pathology	32	2	301-312	10.1016/s0885-5765(88)80025-0
P. G. W. Harris and K. Evans	1988	Field investigation of the responses to nematicide treatment of three winter oilseed rape cultivars infested by Heterodera cruciferae	Crop Protection	7	2	137-142	10.1016/0261-2194(88)90025-7
J. L. P. v. Oorschot and P. H. v. Leeuwen	1988	Inhibition of photosynthesis in intact plants of biotypes resistant or susceptible to atrazine and cross-resistant to other herbicides	Weed Research, UK	28	4	223-230
S. Hari, D. Singh and T. P. Yadava	1988	Performance of swede rape (Brassica napus L.) genotypes under semi-arid region of India	Cruciferae Newsletter		13	38-39
C. D. Hirve and A. S. Tiwari	1988	Prospects of different Brassica species in Madhya Pradesh	Advancement of crops and monitoring of environment. Progress in Ecology Vol. 10.
G. A. Petrie	1988	Races of Albugo candida (white rust and staghead) on cultivated Cruciferae in Saskatchewan	Canadian Journal of Plant Pathology	10	2	142-150	10.1080/07060668809501746
D. S. M. o. A. a. W. D. Mingochi, Mazabuka (Zambia). National Irrigation Research Station) and A. Jensen	1988	Reaction of rape and Ethiopian mustard selections to blackrot and turnip mosaic virus (TuMV) in Zambia
M. Harpster, J. Townsend, J. Jones and ...	1988	Relative strengths of the 35S califlower mosaic virus, 1′, 2′, and nopaline synthase promoters in transformed tobacco sugarbeet and oilseed rape callus tissue	Molecular and General …
K. L. Conn, J. P. Tewari and J. S. Dahiya	1988	Resistance to Alternaria brassicae and phytoalexin-elicitation in rapeseed and other crucifers	Plant Science, Irish Republic	56	1	21-25	10.1016/0168-9452(88)90180-x
C. U. U. S. D. o. P. B. Sjoedin and K. Glimelius	1988	Screening for resistance to blackleg Phoma lingam (Tode ex Fr.) Desm. within Brassicaceae		123
S. L. Hafez, D. R. Miller and K. Hara	1988	The effect of different soil enhancer materials on different alfalfa varieties growing in root-knot nematode infested soil	Report of the thirty-first North American Alfalfa Improvement Conference, held at Beltsville, Maryland, USA, 19-23 June 1988.			22
J. Lucas, I. Crute, C. SHERRIFF and ...	1988	The identification of a gene for race‐specific resistance to Peronospora parasitica (downy mildew) in Brassica napus var. oleifera (oilseed rape)	Plant …
D. Smith and C. Donald	1988	The measurement of glucosinolates in oilseed rape by glucose release	Plant Varieties & Seeds
P. Jursinic and R. Pearcy	1988	The rate limiting step for photosynthesis in a nearly isonuclear rapeseed (Brassica napus) biotype resistant to atrazine	Plant Physiology	86	Suppl 4	130
R. Ayotte, P. M. Harney and V. Souza Machado	1988	The transfer of triazine resistance from Brassica napus L. to B. oleracea L. II. Morphology, fertility and cytology of the F1 hybrid	Euphytica	37	2	189-197	10.1007/bf00036857
K. McKenzie, J. Robb and J. Lennard	1988	Toxin production by Alternaria pathogens of oilseed rape (Brassica napus)	Crop research
D. Newsholme, M. MacDonald and D. Ingram	1989	… to phytotoxic products of Leptosphaeria maculans (Desm.) Ces. & De Not. in secondary embryogenic lines of Brassica napus ssp. oleifera (Metzg.) Sinsk., winter oilseed rape	New phytologist
J. M. King and M. T. F. R.-P. A. Turner, Fyfield Road, Ongar, Essex, CM5 0HW (United Kingdom))	1989	A dimefuron/benazolin mixture for broad-leaved weed control in winter oilseed rape.. vol. 3
A. Wiens	1989	Abstracts of papers presented to the annual meeting, 1989	Proceedings of the Entomological Society of Manitoba		45	24-32
C. J. Williamson	1989	An assessment of the importance of clubroot in oilseed rape	Aspects of Applied Biology		23	439-449
C. Sjodin and K. Glimelius	1989	Brassica naponigra, a somatic hybrid resistant to Phoma lingam	Theoretical and Applied Genetics	77	5	651-656
P. Salisbury and J. Hyett	1989	Brassica napus (L) var. napus (rapeseed) cv. Nindoo	Australian Journal of Experimental Agriculture	29	1	151-152
N. N. Roy	1989	Brassica napus (L) var. napus (rapeseed) cv. Wesbarker	Australian Journal of Experimental Agriculture	29	1	151	10.1071/ea9890151
J. Karg	1989	Comparison of insect biomass in maize crops with biomass in other agricultural ecosystems	Acta Phytopathologica et Entomologica Hungarica	24	1-2	129-133
J. Lammerink and J. C. C. R. D. Butel, Department of Scientific and Industrial Research, Private Bag, Christchurch (New Zealand))	1989	CRD 'Wairangi', a cultivar of forage rape resistant to clubroot		32
E. Koch, H. M. A. Badawy and H. H. Hoppe	1989	Differences between aggressive and non-aggressive single-spore lines of Leptosphaeria maculans in cultural characteristics and phytotoxin production	Journal of Phytopathology	124	1-4	52-62	10.1111/j.1439-0434.1989.tb04894.x
E. Koch, H. M. A. Badawy and H. H. Hoppe	1989	Differences Between Aggressive and Non‐Aggressive Single Spore Lines of Leptosphaeria maculans in Cultural Characteristics and Phytotoxin Production	Journal of Phytopathology	124	1	52-62	10.1111/j.1439-0434.1989.tb04894.x
C. Sjodin and K. Glimelius	1989	Differences in response to the toxin sirodesmin PL produced by Phoma lingam (Tode ex Fr.) Desm. on protoplasts, cell aggregates and intact plants of resistant and susceptible Brassica accessions	Theoretical and Applied Genetics	77	1	76-80	10.1007/bf00292319
R. G. U. G. I. o. A. a. P. B. Mathias	1989	Donor plant treatment with sulfur fertilizer and plant protective chemicals affecting embryogenesis in isolated microspore cultures of rape (Brassica napus L.)		15
D. Jeffery, D. Jones and P. Jenkins	1989	Effects of early infections of light leaf spot (Pyrenopeziza brassicae) on oilseed rape (Brassica napus)	Aspects of Applied Biology
V. Vanniasingham and C. Gilligan	1989	Effects of host, pathogen and environmental factors on latent period and production of pycnidia of Leptosphaeria maculans on oilseed rape leaves in controlled …	Mycological Research
J. Botterman and J. Leemans	1989	Field testing of insect and herbicide resistant crops	Vortrage fur Pflanzenzuchtung	16
J. Walsh	1989	Genetic control of immunity to turnip mosaic virus in winter oilseed rape (Brassica napus ssp. oleifera) and the effect of foreign isolates of the virus	Annals of Applied Biology
W. J.A.	1989	Genetic control of immunity to turnip mosaic virus in winter oilseed rape (Brassica napus ssp. oleifera) and the effect of foreign isolates of the virus.		115
E. B. Swanson and L. R. Erickson	1989	Haploid transformation in Brassica napus using an octopine-producing strain of Agrobacterium tumefaciens	Theoretical and Applied Genetics	78	6	831-835
Q. Liu, S. R. Rimmer and R. Scarth	1989	Histopathology of compatibility and incompatibility between oilseed rape and Albugo candida	Plant Pathology	38	2	176-182	10.1111/j.1365-3059.1989.tb02131.x
L. Lily	1989	Identification of turnip mosaic virus strains on oilseed rape	中国油料
A. Lane and D. Cooper	1989	Importance and control of insect pests of oilseed rape	Aspects of Applied Biology
R. A. A. Morrall, S. V. S. U. C. D. o. B. Rude and R. B. Rogers	1989	Improved techniques of controlling Sclerotinia stem rot of Canola (oilseed rape) with fungicides in Western Canada		54
S. Peterka and E. Schlosser	1989	In vitro activity of glucosinolates against Leptosphaeria maculans in comparison to the glucosinolate content and susceptibility of seedlings of different Brassica spp	Mededelingen van de Faculteit Landbouwwetenschappen, Rijksuniversiteit Gent	54	2a	439-446
M. D. Sacristán, M. Gerdemann-Knörck and O. Schieder	1989	Incorporation of hygromycin resistance in Brassica nigra and its transfer to B. napus through asymmetric protoplast fusion	Theoretical and Applied Genetics	78	2	194-200	10.1007/BF00288799
J. E. Bradshaw, D. J. Gemmell and C. J. Williamson	1989	Inheritance of adult plant resistance to powdery mildew in swedes	Annals of Applied Biology	114	2	359-366	10.1111/j.1744-7348.1989.tb02113.x
P. A. Wiersma, M. G. Schmiemann, J. A. Condie, W. L. Crosby and M. M. Moloney	1989	Isolation, expression and phylogenetic inheritance of an acetolactate synthase gene from Brassica napus	Molecular and General Genetics	219	3	413-420	10.1007/bf00259614
A. S. A. Ibrahim	1989	Pathological studies on some fungal diseases of rapeseed in Egypt
I. H. Williams	1989	Pest incidence on single low and double low oilseed rape cultivars	Aspects of Applied Biology		23	277-286
H. M. A. G. K. Badawy, Witzenhausen (Germany, F.R.). Fachbereich Landwirtschaft) and H. H. Hoppe	1989	Production of phytotoxic sirodesmins by aggressive strains of Leptosphaeria maculans differing in interactions with oil seed rape genotypes		127
J. E. Bradshaw, A. N. E. Birch, D. J. Gemmell and C. J. Williamson	1989	Progress at SCRI in breeding swedes (Brassica napus L. spp. rapifera) with improved disease and pest resistance	Aspects of Applied Biology		23	15-21
A. P. A. R. C. Beg, Islamabad (Pakistan))	1989	Prospects and production technology of oilseed crops-I		9
G. W. Dawson, D. L. Hallahan, A. Mudd, M. M. Patel, J. A. Pickett, L. J. Wadhams and R. M. Wallsgrove	1989	Secondary plant metabolites as targets for genetic modification of crop plants for pest resistance	Pesticide Science	27	2	191-201	10.1002/ps.2780270209
A. G. U. G. I. o. A. a. P. B. Spanier and G. Roebbelen	1989	Selection of pathogen-resistant mutants in rapeseed		15
K. Glimelius, J. Fahlesson, M. Landgren, C. Sjodin and E. Sundberg	1989	Somatic hybridization as a means to broaden the gene pool of cruciferous oil plants	Sveriges Utsadesforenings Tidskrift	99	2	103-108
D. M. Newsholme, M. V. Macdonald and D. S. Ingram	1989	Studies of selection in vitro for novel resistance to phytotoxic products of Leptosphaeria maculans (Desm.) Ces. & De Not. in secondary embryogenic lines of Brassica napus ssp. oleifera (Metzg.) Sinsk., winter oilseed rape	New Phytologist	113	2	117-126	10.1111/j.1469-8137.1989.tb04697.x
F. Humpherson‐Jones	1989	Survival of Alternaria brassicae and Alternaria brassicicola on crop debris of oilseed rape and cabbage	Annals of Applied Biology
C. J. Williamson and P. E. Dyce	1989	The effect of calcium cyanamide on the reaction of swede cultivars to populations of Plasmodiophora brassicae	Plant Pathology	38	2	230-238	10.1111/j.1365-3059.1989.tb02138.x
K. A. Raw	1989	The effects of summer applications of insecticides on the non-target invertebrate fauna of oilseed rape	Aspects of Applied Biology		23	295-302
S. Hill, A. Lane and N. Hardwick	1989	The incidence and importance of beet western yellows virus in oilseed rape	Aspects of Applied Biology
H. McCartney and M. Lacey	1989	The production and dispersal of ascospores of Pyrenopeziza brassicae in oilseed rape crops	Aspects of Applied Biology
C. Sjodin and K. Glimelius	1989	Transfer of resistance against Phoma lingam to Brassica napus by asymmetric somatic hybridization combined with toxin selection	Theoretical and Applied Genetics	78	4	513-520	10.1007/bf00290835
C. S. L. Sjoedin, Uppsala (Sweden). Inst. foer Vaextfoeraedling)	1989	Transfer of resistance against Phoma lingam to Brassica napus L. via somatic hybridization in combination with in vitro selection [sirodesmin PL]
C. Luigi and T. J.P.	1990	[Evaluation of soil microorganisms with inhibitory activity aginst Rhizoctonia solani causal agent of the damping-off of canola]. [English]		23
C. L. Baszczynski	1990	A rapid immunoprecipitation assay for neomycin phosphotransferase II expression in transformed bacteria and plant tissues	Biochemistry and Cell Biology	68	6	983-987	10.1139/o90-145
M. Hough	1990	Agrometeorological aspects of crops in the United Kingdom and Ireland. A review for sugar beet, oilseed rape, peas, wheat, barley, oats, potatoes, apples and …
R. Theis and G. Röbbelen	1990	Anther and microspore development in different male sterile lines of oilseed rape (Brassica napus L.)	Angewandte Botanik
E. Ammermann, F. Loecher, G. Lorenz, B. Janssen, S. Karbach and N. B. A. L. V. Meyer, 6703 Limburgerhof (Germany))	1990	BAS 480 F - a new broad spectrum fungicide
A. Mengistu, P. H. Williams, D. E. Hershman and D. W. Sippell	1990	Black leg of canola (Brassica napus var. oleifera) in Kentucky	Plant Disease	74	11	938	10.1094/pd-74-0938c
R. Downey	1990	Brassica oilseed breeding-achievements and opportunities	Plant Breeding Abstracts
R. Downey	1990	Canola: a quality brassica oilseed	Advances in new crops. Proceedings of the first …
J. Axelsen and P. Nielsen	1990	Compensation in spring sown oilseed rape after attack by pollen beetles (Meligethes aeneus F.)	Tidsskrift for Planteavl
V. H. U.-G.-P. G. Paul, F.R.). Labor fuer Phytomedizin) and W. Krueger	1990	Contribution to the occurence and disease development of Verticillium dahliae in winter rape [Brassica napus var. oleifera]		13
D. P. Martin, Paris (France)), P. Marchegay and L. Guyot	1990	Contribution to the study of fungicide effects on a wheat-oilseed rape rotation: a joint project [Brassica napus var. oleifera]		13
D. T. Lowery, M. K. Sears and C. S. Harmer	1990	Control of turnip mosaic virus of rutabaga with applications of oil, whitewash, and insecticides	Journal of Economic Entomology	83	6	2352-2356	10.1093/jee/83.6.2352
D. M. Glen, H. Jones and J. K. Fieldsend	1990	Damage to oilseed rape seedlings by the field slug Deroceras reticulatum in relation to glucosinolate concentration	Annals of Applied Biology	117	1	197-207	10.1111/j.1744-7348.1990.tb04207.x
P. A. D. a. A. S. Gladders, Bristol (UK))	1990	Development of light leaf spot (Pyrenopeziza brassicae) in winter oilseed rape in autumn [Brassica napus var. oleifera]		13
B. N. R. C. f. P. P. Broman, Lyngby (Denmark))	1990	Diversities in oilseed rape growing within the Western Palearctic Regional Section [Brassica napus var. oleifera]		13
R. D. Johnson and B. G. S. o. B. S. Lewis, University of East Anglia, Norwich, NR4-7TJ (United Kingdom))	1990	DNA polymorphism in Leptosphaeria maculans		37
G. Sansome	1990	Effect of crop population on the performance of herbicides in winter oilseed rape	Aspects of Applied Biology
H. Singh, V. K. Kalra and H. R. Rohilla	1990	Effect of nitrogenous fertilizer on the development of mustard aphid, Lipaphis erysimi (Kaltenbach)	Journal of Aphidology	4	1-2	6-8
Q. Liu and S. Rimmer	1990	Effects of host genotype, inoculum concentration, and incubation temperature on white rust development in oilseed rape	Canadian Journal of Plant Pathology
R. Webb	1990	Effects of the nematode Pratylenchus fallax on roots of oilseed rape (Brassica napus var. oleifera)	Revue de nématologie
K. Walker, G. Whytock and D. Davies	1990	Evaluation of yield response and financial benefits from weed control in oilseed rape in Scotland	Crop Protection in Northern …
O. Svendsen	1990	Experiments on the importance of honeybees for the pollination of spring oilseed rape (Brassica napus)	Tidsskrift for Planteavl
S. R. Muench	1990	Field release of genetically engineered plants 1987 and 1988	Risk assessment in agricultural biology: proceedings of the international conference.			97-101
V. H. U.-G.-P. G. Paul, F.R.). Labor fuer Phytomedizin)	1990	First experiences with an early method of selection for resistance of winter rape to Phoma lingam [Brassica napus var. oleifera]		13
W. B. B. f. L.-u. F. Krueger, Braunschweig (Germany, F.R.). Institut fuer Pflanzenschutz in Ackerbau und Gruenland)	1990	Forecasting method on Sclerotinia sclerotiorum in co-operation with farmers with the aim to reduce spraying in oilseed rape [Brassica napus var. oleifera]		13
E. Koch and A. Slusarenko	1990	Fungal pathogens of Arabidopsis thaliana (L.) Heyhn	Botanica Helvetica
S. Jewell	1990	Herbicide programmes for broadleaved weed control in winter oilseed rape on organic soils	Aspects of Applied Biology
D. Davies, K. Walker and G. Whytock	1990	Herbicides use and yield response in winter oilseed rape in Scotland	Aspects of Applied Biology
S. N. Covey, D. S. Turner, A. P. Lucy and K. Saunders	1990	Host regulation of the cauliflower mosaic virus multiplication cycle	Proceedings of the National Academy of Sciences of the United States of America	87	5	1633-1637	10.1073/pnas.87.5.1633
T. Hodgkin	1990	In vitro pollen selection in Brassica napus L. for resistance to phytotoxic compounds from Alternaria brassicicola (Schw.) Wilts	Sexual Plant Reproduction	3	2	116-120
P. A. Wiersma, D. L. Durda, I. Babic, W. L. Crosby and M. M. Moloney	1990	In vivo and in vitro mutagenesis of a Brassica napus acetolactate synthase gene for the production of herbicide resistance	Progress in plant cellular and molecular biology. Proceedings of the VIIth international congress on plant tissue and cell culture, Amsterdam, Netherlands, 24-29 June 1990.
R. Butts and R. Lamb	1990	Injury to oilseed rape caused by mirid bugs (Lygus) (Heteroptera: Miridae) and its effect on seed production	Annals of Applied Biology
S. P., V. A., O. S. and O. G.	1990	Interactions between bacteria-feeding nematodes and bacteria in the rape rhizosphere: effects on root exudation and distribution of bacteria.		73
B. Aastroem	1990	Interactions between plants and deleterious rhizosphere bacteria - importance of plant genotype and possible mechanisms involved
J. Thomzik and R. Hain	1990	Introduction of metribuzin resistance into German winter oilseed rape of double-low quality	Pflanzenschutz-Nachrichten Bayer (English …
M. S. U. o. A. S. Larsson, Uppsala (Sweden). Dept. of Plant and Forest Protection) and B. Gerhardson	1990	Isolates of Phytophthora cryptogea pathogenic to wheat and some other crop plants		129
H. R. Rohilla	1990	Management of mustard aphid	Research on rapeseed & mustard. Proceedings of an Indo-Swedish symposium, 4-6 September 1989, Uppsala, Sweden.
E. L. U. S. D. o. M. E. Baaaath and T. Johansson	1990	Measurement of bacterial growth rates on the rhizoplane using 3H-thymidine incorporation into DNA		126
M. Soledade, C. Pedras, G. Seguin-Swartz and S. R. P. B. I. Abrams, National Research Council of Canada, Saskatoon, Sask. S7N-0W9 (Canada))	1990	Minor phytotoxins from the blackleg fungus Phoma lingam		29
W. Rademacher	1990	New types of plant growth retardants: additional perspectives for practical application in agriculture and horticulture	Plant growth substances 1988.			611-618
M. AL-MALLAH, M. DAVEY and ...	1990	Nodulation of Oilseed Rape (Brassica napus) by Rhizobia	Journal of Experimental …
P. Lutman	1990	Objectives of weed control in oilseed rape	Aspects of Applied Biology
W. B. B. f. L.-u. F. Krueger, Braunschweig (Germany, F.R.). Institut fuer Pflanzenschutz in Ackerbau und Gruenland)	1990	Occurence and distribution of oilseed rape diseases in the Federal Republic of Germany and outlooks on control [Brassica napus var. oleifera]		13
P. Gladders and W. Krueger	1990	Occurence of light leaf spot (Pyrenopeziza brassicae) in winter oilseed rape [Brassica napus var. oleifera]		13
P. Dixon and B. McGorum	1990	Oilseed rape and equine respiratory disease	Veterinary Record
D. Parratt, G. Thomson, C. Saunders and ...	1990	Oilseed rape as a potent antigen	Oilseed rape as a …
M. Perniola, A. D. Caro and M. Amaducci	1990	Oilseed rape in Basilicata. Three years of research in the lower Ofanto valley	Informatore Agrario
G. Taksdal	1990	Plant resistance and reduced pesticide dosage in the control of the turnip root fly in swedes	Nordisk Jordbrugsforskning	72	4	455
P. L. U. S. E. I. Sundin	1990	Plant root exudates in interactions between plants and soil microorganisms. A gnotobiotic approach
P. R. Kumar	1990	Rapeseed-mustard improvement programme in India: an overview	Research on rapeseed & mustard. Proceedings of an Indo-Swedish symposium, 4-6 September 1989, Uppsala, Sweden.
F. Ronquist and I. Ahman	1990	Reproductive rate of the Indian mustard aphid (Lipaphis erysimi pseudobrassicae) on different Brassica oilseeds: comparisons with Swedish strains of mustard (Lipaphis erysimi erysimi) and cabbage aphid (Brevicoryne brassicae)	Annals of Applied Biology	116	3	425-430	10.1111/j.1744-7348.1990.tb06624.x
D. P. Martin, Paris (France)), P. Marchegay and L. Guyot	1990	Resistance of oilseed rape to diseases: a mean to control them [Brassica napus var. oleifera]		13
P. E. Thomas, D. W. Evans, L. Fox and K. D. Biever	1990	Resistance to beet western yellows virus among forage brassicas	Plant Disease	74	4	327-330	10.1094/pd-74-0327
V. Paul	1990	Results of 7 years' investigations on the effects of growth regulators in double-00 oilseed rape	Mededelingen van de Faculteit …
V. I. Shattuck and K. G. Proudfoot	1990	Rutabaga breeding	Plant Breeding Reviews	8
R. Doucet, V. I. Shattuck and L. W. Stobbs	1990	Rutabaga germplasm TuMV-R possessing resistance to turnip mosaic virus	HortScience	25	5	583-584
G. P., D. J.M.L. and S. D.	1990	Sclerotinia development in England [Brassica napus var. oleifera].
P. A. Wiersma, J. E. Hachey, W. L. Crosby and M. M. Moloney	1990	Specific truncations of an acetolactate synthase gene from Brassica napus efficiently complement ilvB/ilvG mutants of Salmonella typhimurium	MGG Molecular & General Genetics	224	1	155-159	10.1007/BF00259463
K. Sutherland, S. Oxley, T. Brokenshire and ...	1990	The control of late diseases of winter oilseed rape in Scotland	… Conference, Pests and …
H. McCartney	1990	The dispersal of plant pathogen spores and pollen from oilseed rape crops	Aerobiologia
E. Jensen and V. Haahr	1990	The effect of pea cultivation on succeeding winter cereals and winter oilseed rape nitrogen nutrition	Applied Agricultural Research
S. Ogilvy	1990	The effects of severity and duration of volunteer barley competition on the yield of winter oilseed rape-review of ADAS trials, 1986-87	Aspects of Applied Biology
I. Evans, L. Gatehouse, J. Gatehouse and ...	1990	The extensin gene family in oilseed rape (Brassica napus L.): Characterisation of sequences of representative members of the family	Molecular and General …
R. Whitehead and H. Wright	1990	The incidence of weeds in winter oilseed rape in Great Britain	Aspects of Applied Biology
G. D. Inglis and G. J. Boland	1990	The microflora of bean and rapeseed petals and the influence of the microflora of bean petals on white mold	Canadian Journal of Plant Pathology	12	2	129-134	10.1080/07060669009501015
H. McCartney and M. LACEY	1990	The production and release of ascospores of Pyrenopeziza brassicae on oilseed rape	Plant Pathology
X. Liu	1990	The protein content of Chinese oilseed rape varieties	Crop Genetic Resources
M. E. Boulter, E. Croy, P. Simpson, R. Shields, R. R. D. Croy and A. H. Shirsat	1990	Transformation of Brassica napus L. (oilseed rape) using Agrobacterium tumefaciens and Agrobacterium rhizogenes - a comparison	Plant Science (Limerick)	70	1	91-99	10.1016/0168-9452(90)90036-n
J. E. Thomzik and R. Hain	1990	Transgenic Brassica napus plants obtained by cocultivation of protoplasts with Agrobacterium tumefaciens	Plant Cell Reports	9	5	233-236
R. Makepeace and M. Turner	1990	Weed control in oilseed rape. Results from North Bucks soil group trials 1986-89	Aspects of Applied Biology
P. Bowerman	1990	Weed control in winter oilseed rape-review of ADAS trials 1985-87	Aspects of Applied Biology
J. J. Lipa and M. T. Hokkanen	1991	A haplosporidian Haplosporidium meligethi sp. n., and a microsporidian Nosema meligethi I. et R., two protozoan parasites from Meligethes aeneus F. (Coleoptera: Nitidulidae)	Acta Protozoologica	30	3-4	217-222
H. I. N. d. l. R. A. Brun, Le Rheu (France). Centre de Rennes, Pathologie Vegetale et Malherbologie) and M. Tribodet	1991	A method for estimate the level of resistance in oilseed rape to Pseudocercosporella capsellae		14
E. J. Booth, K. C. Walker and D. W. Griffiths	1991	A TIME-COURSE STUDY OF THE EFFECT OF SULFUR ON GLUCOSINOLATES IN OILSEED RAPE (BRASSICA-NAPUS) FROM THE VEGETATIVE STAGE TO MATURITY	Journal of the Science of Food and Agriculture	56	4	479-493	10.1002/jsfa.2740560408
E. J. Booth, K. C. Walker and D. W. Griffiths	1991	A time‐course study of the effect of sulphur on glucosinolates in oilseed rape (Brassica napus) from the vegetative stage to maturity	Journal of the Science of Food and Agriculture	56	4	479-493	10.1002/jsfa.2740560408
W. Klein	1991	Bavarian concept of environment-compatible plant production	Danish Journal of Plant and Soil Science - Special Series Report	85	S 2161	29-35
A. Hassan, C. Schulz, M. Sacristan and ...	1991	Biochemical and Molecular Tools for the Differentiation of Aggressive and Non‐Aggressive Isolates of the Oilseed Rape Pathogen, Phoma lingam	Journal of …
R. Harling and S. H. Kennedy	1991	Biological control of Plasmodiophora brassicae using a bait crop	Mededelingen van de Faculteit Landbouwwetenschappen, Rijksuniversiteit Gent	56	2a	159-170
J. Lerin and K. Koubaiti	1991	Biology of Baris coerulescens Scop., a pest of winter rape	Bulletin SROP	14	6	28-35
K. Dotson	1991	Biotechnology & oilseeds	INFORM - International News on Fats, Oils and Related Materials	2	6	508...523
J. B. B. f. L.-u. F. Mueller, Muenster (Germany). Inst. fuer Nematologie und Wirbeltierkunde)	1991	Catch cropping for population control of Heterodera schachtii [in sugar beet fields]
K. Q. Mang	1991	China's biotechnology in progress	Bio/Technology	9	8	705-709
A. K. Chattopadhyay and B. N. Bagchi	1991	Curbing the club-root disease of rapeseed	Indian Farming	40	12	24
M. Rao, N. Mendham and G. Buzza	1991	Effect of the apetalous flower character on radiation distribution in the crop canopy, yield and its components in oilseed rape (Brassica napus)	The Journal of Agricultural …
C. T. A. U. Sadowski, Bydgoszcz (Poland). Department of Plant Pathology) and J. Klepin	1991	Effects of fungicides on the health and yield of oilseed rape		14
A. Ball, A. Ashby, M. Daniels, D. Ingram and ...	1991	Evidence for the requirement of extracellular protease in the pathogenic interaction of Pyrenopeziza brassicae with oilseed rape	… and Molecular Plant …
B. A.M., A. A.M., D. M.J., I. D.S. and J. K.	1991	Evidence for the requirement of extracellular protease in the pathogenic interaction of Pyrenopeziza brassicae with oilseed rape.		38
A. U. G. P. Guenzelmann, Bad Sassendorf (Germany, F.R.). Labor fuer Phytomedizin), V. H. Paul and A. Kettrup	1991	First experience with ELISA for diagnosis of Verticillium dahliae in oilseed rape		14
A. U. G. P. Guenzelmann, Bad Sassendorf (Germany, F.R.). Fachbereich Landbau, Labor fuer Phytomedizin) and V. H. Paul	1991	First results of research on artificial infection of rape seedlings with Cylindrosporium concentricum Grev. (Teleomorph: Pyrenopeziza brassicae Sutton and Rawlinson) and reactions of double low cultivars		14
A. Farooq	1991	Fungi associated [Aspergillus niger, Fusarium oxysporum, Aspergillus flavus, Drechslera hawaiiensis, Fusarium moniliforme] with Brassicas seeds and their chemical control [Ridomil, Captan, Baytan, Topsin, Liromanzeb and Benlate]
S. Gal, B. Pisan, T. Hohn, N. Grimsley and B. F. M. I. Hohn, PO Box 2543, 4002 Basel (Switzerland))	1991	Genomic homologous recombination in plants		10
V. Koritsas, J. Lewis and G. Fenwick	1991	Glucosinolate responses of oilseed rape, mustard and kale to mechanical wounding and infestation by cabbage stem flea beetle (Psylliodes chrysocephala)	Annals of Applied Biology
M. V. MacDonald, I. Ahmad, J. O. M. Menten and D. S. Ingram	1991	Haploid culture and in vitro mutagenesis (UV light, X-rays and &gamma; rays) of rapid cycling Brassica napus for improved resistance to disease	Plant mutation breeding for crop improvement: proceedings of an international symposium on the contribution of plant mutation breeding to crop improvement jointly organized by the International Atomic Energy Agency and the Food and Agriculture Organization of the United Nations and held in Vienna, 18-22 June 1990. Volume 2.	2
I. Ahmad, J. P. Day, M. V. Macdonald and D. S. Ingram	1991	Haploid culture and UV mutagenesis in rapid-cycling Brassica napus for the generation of resistance to chlorsulfuron and Alternaria brassicicola	Annals of Botany	67	6	521-519
N. L. S. H. Cramer, Kiel (Germany, F.R.))	1991	High or low input production with winter rape, experience and environment aspects		14
R. U. and M. J.D.	1991	Induction of chitinase in Brassica napus in response to pathogen infection [Phoma lingam].
A. G. A. U. Kayser, Goettingen (Germany, F.R.). Institute for Plant Pathology and Plant Protection) and R. Heitefuss	1991	Influence of weeds on the infection of winter oilseed rape (Brassica napus L. var. oleifera Metzger) with fungal pathogens		14
W. Rademacher	1991	Inhibitors of gibberellin biosynthesis: applications in agriculture and horticulture	Gibberellins. Springer Verlag
D. Alford, D. Cooper and I. Williams	1991	Insect pests of oilseed rape	Insect pests of oilseed rape.
B. S. U. o. A. S. Aastroem, Uppsala (Sweden). Dept. of Plant and Forest Protection)	1991	Intra- and intraspecific variation in plant response to inoculation with deleterious rhizosphere pseudomonads		131
U. U. G. P. Claassen, Bad Sassendorf (Germany, F.R.). Labor fuer Phytomedizin), A. Guenzelmann, V. H. Paul and G. Masuch	1991	Methods for testing the susceptibility of oilseed rape to Alternaria brassicae and A. brassicicola		14
W. F. B. R. C. f. A. a. F. Krueger, Braunschweig (Germany, F.R.))	1991	Monitoring double low varieties for disease attacks [Phoma lingam, Cylindrosporium concentricum, Verticillium dahliae]		14
D. Cooper and A. Lane	1991	Monitoring of oilseed rape pests in England and Wales	Monitoring of oilseed rape pests in England …
A. D. and D. F.	1991	Occurence of fertile apothecia and the epidemiology of Pyrenopeziza brassicae Sutton and Rawlison (Anamorph: Cylindrosporium concentricum Grev.) in the German Democratic Republic.
A. Mengistu, S. Rimmer, E. Koch and P. Williams	1991	Pathogenicity grouping of isolates of Leptosphaeria maculans on Brassica napus cultivars and their disease reaction profiles on rapid-cycling Brassicas	Plant Dis
W. E. Hudson and M. J. H. Florax, The Green, Barrow, Bury St Edmunds, Suffolk (United Kingdom))	1991	Photosensitisation in foxhounds		128
J. W. Kloepper, R. M. Zablotowicz, E. M. Tipping and R. Lifshitz	1991	Plant growth promotion mediated by bacterial rhizosphere colonizers	Beltsville Symposia in Agricultural Research
V. H. U. G. P. Paul, Bad Sassendorf (Germany, F.R.). Fachbereich Landbau, Labor fuer Phytomedizin), S. Burhenne and A. Guenzelmann	1991	Preliminary results of research on Peronospora parasitica (Pers. ex Fr.) Fr. in winter oilseed rape with special regard to the susceptibility of double-low cultivars		14
H. I. N. d. l. R. A. Brun, Le Rheu (France). Centre de Rennes, Pathologie Vegetale et Malherbologie) and M. A. Jacques	1991	Premature ripening in oilseed rape in France: first report of associated fungi		14
P. A. D. a. A. S. Gladders, Westbury on Trym (United Kingdom))	1991	Priorities for research and development of diseases of oilseed rape in the United Kingdom [Pyrenopeziza brassicae]		14
V. V. Mazin	1991	Production of forms of fodder crops resistant to biotic and abiotic stresses	1 Vsesoyuznyi simpozium "Novye metody biotekhnologii rastenii", Pushchino, 20-22 noyabrya, 1991: Tezisy dokladov.			53, 155
J. Angus, A. Herwaarden, G. Howe and ...	1991	Productivity and break crop effects of winter-growing oilseeds	Australian Journal of …
L. Buchwaldt	1991	Purification of destruxins from Alternaria brassicae: examination of their phytotoxicity and possible role in pathogenesis
J. S. Yadava	1991	Research achievements in oilseed crops at Haryana Agricultural University, Hisar, during 1988-90	Cruciferae Newsletter		14-15	5-6
M. H.A., F. B.D.L., D. K.J. and N. N.I.	1991	Research on pathogens of oilseed rape at Rothamsted [Pseudocercosporella capsellae, Pyrenopeziza brassicae, Alternaria brassicae, Alternaria brassicola, Leptosphaeria maculans].
V. H. U. G. P. Paul, Bad Sassendorf (Germany, F.R.). Fachbereich Landbau, Labor fuer Phytomedizin), K. J. Gerdiken and A. Guenzelmann	1991	Resistance of double low winter rape cultivars to stem canker [Phoma lingam] and their yield response to fungicide treatment [tebuconazole]		14
J. Spak, J. Dusbabkova, D. Kubelkova and J. Necasek	1991	Resistance of transformed and non-transformed oilseed rape cv. HM-81 to the infection with cauliflower mosaic, turnip yellow mosaic and turnip mosaic viruses	Biologia Plantarum	33	3	234-239	10.1007/bf02897889
W. F. B. R. C. f. A. a. F. Krueger, Braunschweig (Germany, F.R.))	1991	Resistance testing in oilseed rape		14
J. P. Tewari	1991	Resistance to Alternaria brassicae in crucifers	Bulletin SROP	14	6	154-161
N. I. A. a. F. R. C. Nashaat, Harpenden (United Kingdom). Institute of Arable Crops Research) and C. J. Rawlinson	1991	Resistance to downy mildew in Brassica napus ssp. oleifera [Peronospora parasitica]		14
Y. A. Abdou, E. M. Khalil, E. M. El-Sherif and A. S. A. El-Hamied	1991	Root-rot of rapeseed plants and its chemical control	Egyptian Journal of Agricultural Research	69	3	793-806
A. Spanier, J. Zhu and G. I. f. P. u. P. Roebbelen, Goettingen (Germany))	1991	Selection for pathogen resistance in Brassica napus
C. R. Wu and H. L. Liu	1991	Selection of rape (Brassica napus L.) callus cultures resistant to oxalic acid	Cruciferae Newsletter		14-15	80-81
H. Decker and A. Dowe	1991	Some investigations with Heterodera schachtii Schmidt on different varieties of rape	Bulletin SROP	14	6	223-228
P. U. R. G. D. R. W. P. u. P. Steinbach, F. Daebeler and D. Seidel	1991	Some problems of chemical control of blackleg (Phoma lingam) in winter oilseed rape		14
W. F. B. R. C. f. A. a. F. Zornbach, Braunschweig (Germany, F.R.). Institute for Plant Protection in Horticulture)	1991	Spread of ringspot Mycosphaerella brassicicola (Duby) (Lindau) between oilseed rape and other Brassica crops in Schleswig-Holstein (Germany)		14
T. Mabbett	1991	Straw incorporation trials reveal arable slug damage will increase	Agriculture International	43	11	304-306
M. Jedryczka, M. Starzycki, E. Lewartowska and I. M. Frencel	1991	Studies in in vitro toxic effect of Phoma lingam (Tode ex Fr.) Desm. culture filtrate on winter oilseed rape (Brassica napus L.) haploid embryos	Bulletin SROP	14	6	196-204
M. P. A. o. S. Jedryczka, Poznan (Poland). Institute of Plant Genetics), M. Starzycki, E. Lewartowska and I. M. Frencel	1991	Studies of in vitro toxic effect of Phoma lingam (Tode ex Fr.) Desm. culture filtrate on winter oilseed rape (Brassica napus L.) haploid embryos		14
A. Inman, A. Sivanesan, B. Fitt and R. Evans	1991	The biology of Mycosphaerella capsellae sp. nov., the teleomorph of Pseudocercosporella capsellae, cause of white leaf spot of oilseed rape	Mycological research
T. Jones, K. Buck and R. Plumb	1991	The detection of beet western yellows virus and beet mild yellowing virus in crop plants using the polymerase chain reaction	Journal of virological methods
J. T.D., B. K.W. and P. R.T.	1991	The detection of beet western yellows virus and beet mild yellowing virus in crop plants using the polymerase chain reaction.		35
B. S. S. U. o. A. S. Ekbom, Uppsala (Sweden). Department of Plant and Forest Protection)	1991	The effect of abiotic and biotic factors on flea beetle populations in spring rape in Sweden		14
I. M. P. A. o. S. Frencel, Poznan (Poland). Institute of Plant Genetics), E. Lewartowska and M. Jedryczka	1991	The spectrum and severity of fungal diseases in field infections of winter oilseed rape in Poland. A review of the 1990s		14
H. Smith, M. Stevens and ...	1991	The use of monoclonal antibodies to detect beet mild yellowing virus and beet western yellows virus in aphids	Annals of applied biology
O. Schieder, M. Gerdemann-Knorck and M. D. Sacristan	1991	The use of protoplast fusion and transformation for the production of asymmetric somatic hybrids	Israel Journal of Botany	40	2	99-107
K. Broglie, I. Chet, M. Holliday, R. Cressman, P. Biddle, S. Knowlton, C. J. Mauvais and R. Broglie	1991	Transgenic plants with enhanced resistance to the fungal pathogen Rhizoctonia solani	Science (Washington)	254	5035	1194-1197	10.1126/science.254.5035.1194
T. K. Turkington, R. A. A. Morrall and R. K. Gugel	1991	Use of petal infestation to forecast Sclerotinia stem rot of canola: evaluation of early bloom sampling, 1985-90	Canadian Journal of Plant Pathology	13	1	50-59	10.1080/07060669109500965
G. I. f. P. P. R. K. Hoffman, Eberswalde Finow (Germany, F.R.). Unit Range)	1991	Use of plant growth regulators in rape and pest management		14
H. R. A. C. Kataria, Saskatoon (Canada). Research Station), P. R. Verma and U. Gisi	1991	Variability in the sensitivity of Rhizoctonia solani anastomosis groups to fungicides		133
A. Porter, A. Morton, G. Kiddle and ...	1991	Variation in the glucosinolate content of oilseed rape (Brassica napus L.) leaves: I. Effect of leaf age and position	Annals of applied …
K. Doughty, A. Porter, A. Morton and ...	1991	Variation in the glucosinolate content of oilseed rape (Brassica napus L.) leaves: II. Response to infection by Alternaria brassicae (Berk.) Sacc	Annals of Applied …
K. J. Doughty, A. J. R. Porter, A. M. Morton, G. Kiddle, C. H. Bock and R. Wallsgrove	1991	VARIATION IN THE GLUCOSINOLATE CONTENT OF OILSEED RAPE (BRASSICA-NAPUS L) LEAVES .2. RESPONSE TO INFECTION BY ALTERNARIA-BRASSICAE (BERK) SACC	Annals of Applied Biology	118	2	469-477	10.1111/j.1744-7348.1991.tb05648.x
H. D. S. Busch, Lippstadt (Germany, F.R.))	1991	Variety breeding for disease resistance in double-low winter oilseed rape in Germany. Situation and results		14
	1991	Weather and yield	Weather and yield. Elsevier Science Publishers
A. M. C. U. U. K. D. o. P. S. Ball, D. S. Ingram and K. Johnstone	1992	A detached cotyledon test for the isolation of mutants of Pyrenopezizia brassicae defective in pathogenicity determinants		136
R. Schroll and I. G.-I. f. B. Scheunert, 8042 Neuherberg (Germany))	1992	A laboratory system to determine separately the uptake of organic chemicals [hexachlorobenzene] from soil by plant roots and by leaves [barley, oats, maize, rape, lettuce and carrots] after vaporization		24
A. Inman, B. Fitt and R. Evans	1992	A species of Unguicularia on oilseed rape, and its importance in studies of the epidemiology of light leaf spot (Pyrenopeziza brassicae)	Plant pathology
G. Taksdal	1992	Aspects of the biology of brassica root flies (Delia floralis and D. radicum) in relation to IPM in south-west Norway	Bulletin OILB/SROP	15	4	53-61
J. Rod and J. Havel	1992	Assessment of oilseed rape resistance to clubroot (Plasmodiophora brassicae)	Tests of Agrochemicals and Cultivars
U. Rasmussen	1992	Biochemical and molecular studies of a pathogen-induced chitinase in Brassica napus L. ssp. oleifera [including 3 articles, pathogenesis related, regulation]
R. F. J. I. C. Mithen, Norwich (Royaume Uni). Cambridge Laboratory), J. H. Crouch, C. A. Miller and R. Magrath	1992	Brassica and oilseeds research in Norwich, Britain. Brassica pathology, resistance of oilseed rape to foliar pathogens
H. V. McKay and J. D. Bishop	1992	Brent goose damage to oilseed rape and implications for integrated management	Proceedings - Brighton Crop Protection Conference Pests and Diseases - 1992 Brighton, November 23-26, 1992.			1039-1044
U. R. N. L. Rasmussen, Roskilde (Denmark). Dept. of Environmental Science and Technology), K. Bojsen and D. B. Collinge	1992	Cloning and characterization of a pathogen-induced chitinase in Brassica napus		20
M. Munir and T. M. Neilly	1992	Comparison of variation in yield and yield components in forage and winter oilseed rape	Pakistan Journal of Agricultural Research
R. Moens, G. Latteur and E. Fayt	1992	Contribution to an integrated slug control	Parasitica	48	3	83-105
A. M. Spaull	1992	Cultural methods to reduce slug damage	HGCA Project Report		53	2021-01-18
W. Meyer, E. Lieckfeldt, J. Wöstemeyer and T. Börner	1992	DNA fingerprinting for differentiating aggressivity groups of the rape seed pathogen Leptosphaeria maculans	Mycological Research
D. R. Wilkin and P. D. Cox	1992	Drying and storage of oilseed rape in the UK. Part II: Pest control of stored oilseed rape	HGCA Oilseeds Research Review		OS6	48 pp.
A. Johnson, A. Golden, D. Auld and ...	1992	Effects of rapeseed and vetch as green manure crops and fallow on nematodes and soil-borne pathogens	Journal of …
F. J. Adamsen, D. M. Porter and D. L. Auld	1992	Effects of rapeseed meal soil amendments on microsclerotia of Cylindrocladium crotalariae in naturally-infested soil	Peanut Science	19	2	92-94	10.3146/i0095-3679-19-2-7
R. P. Bodnaryk	1992	Effects of wounding on glucosinolates in the cotyledons of oilseed rape and mustard	Phytochemistry	31	8	2671-2677	10.1016/0031-9422(92)83609-3
N. U. K. Morley Research Centre	1992	Eighty-fourth annual report, 1991-1992 [Work in progress at the Morley Research Centre on sugarbeet, winter wheat, winter and spring barley, winter oilseed rape, winter peas and linseed [Linum usitatissimum] is outlined]
I. A. a. F. R. C. Figueroa, Harpenden (Royaume Uni). Institute of Arable Crops Research, Rothamsted Experimental Station), B. D. L. Fitt, M. W. Shaw and H. A. McCartney	1992	Epidemiology and early detection of light leaf spot (Pyrenopeziza brassicae) on winter oilseed rape in the UK
B. Howlett, K. Plummer, R. M. U. Williams, Parkville (Australia). Botany School) and M. M. U. Davis, Parkville (Australia). Genetics Dept.)	1992	Genetic variation in Australian isolates of the phytopathogenic fungus Leptosphaeria maculans [blackleg of rape and canola]. [Conference paper]
L. Grooms	1992	Genetically altered seed and how it will be distributed	Seed World (Des Plaines)	130	12	8-14
T. W. O. S. U. Dreher, Corvallis, OR (USA). Dept. of Agricultural Chemistry) and K. L. Bransom	1992	Genomic RNA sequence of turnip yellow mosaic virus isolate TYMC, a cDNA-based clone with verified infectivity		18
A. Birch, D. W. Griffiths and ...	1992	Glucosinolate responses of swede, kale, forage and oilseed rape to root damage by turnip root fly (Delia floralis) larvae	Journal of the …
Z. Lei, T. A. Rutherford and J. M. Webster	1992	Heterorhabditid behavior in the presence of the cabbage maggot, Delia radicum, and its host plants	Journal of Nematology	24	1	9-15
K. Plummer and B. M. U. Howlett, Parkville (Australia). School of Botany)	1992	Highly variable karyotypes in Australian isolates of the blackleg fungus Leptosphaeria maculans. [Conference paper]
U. R. N. L. Rasmussen, Roskilde (Denmark). Environmental Science and Technology Dept.), H. Giese and J. D. Mikkelsen	1992	Induction and purification of chitinase in Brassica napus L. ssp. oleifera infected with Phoma lingam		187
M. Grontoft and T. Jonasson	1992	Influence of Heterodera schachtii on Verticillium wilt symptoms in oilseed rape	Journal of Phytopathology	134	2	170-174	10.1111/j.1439-0434.1992.tb01225.x
M. Gröntoft and T. Jonasson	1992	Influence of Heterodera schachtii on Verticllium Wilt Symptoms in Oilseed Rape	Journal of Phytopathology
W. Kirk	1992	Insects on cabbages and oilseed rape
D. N. Karowe and L. M. Schoonhoven	1992	Interactions among three trophic levels: the influence of host plant on performance of Pieris brassicae and its parasitoid, Cotesia glomerata	Entomologia Experimentalis et Applicata	62	3	241-251	10.1111/j.1570-7458.1992.tb00664.x
I. A.J., F. B.D.L. and E. R.L.	1992	L' epidemiologie en relation avec le controle de Mycosphaerella capsellae [Pseudocercosporella capsellae].
R. Mithen	1992	Leaf glucosinolate profiles and their relationship to pest and disease resistance in oilseed rape	Euphytica	63	1-2	71-83	10.1007/BF00023913
V. K. Gupta, S. Sunita and L. N. Bhardwaj	1992	Management of fusarial wilt of black locust	Nitrogen Fixing Tree Research Reports	10		191-192
A. Winfield	1992	Management of oilseed rape pests in Europe	Agricultural Zoology Reviews
Y. Semeane	1992	Pathological Research on Noug, Linseed, Gomenzer and Rapeseed in Ethiopia
C. I. f. G. F. B. G. m. b. H. G. Schaefer and J. Wostemeyer	1992	Random primer dependent PCR differentiates aggressive from non-aggressive isolates of the oilseed rape pathogen Phoma lingam (Leptosphaeria maculans)		136
C. Schäfer and J. Wöstemeyer	1992	Random primer dependent PCR differentiates aggressive from non‐aggressive isolates of the oilseed rape pathogen Phoma lingam (Leptosphaeria maculans)	Journal of Phytopathology
S. Rimmer and C. V. d. Berg	1992	Resistance of oilseed Brassica spp. to blackleg caused by Leptosphaeria maculans	Canadian Journal of Plant …
J. Sweet, S. Pope and J. Thomas	1992	Resistance to Sclerotinia sclerotiorum in linseed, oilseed rape and sunflower cultivars, and its role in integrated control	Brighton Crop Protection …
B. D. L. R. E. S. Fitt, Harpenden (UK). Inst. of Arable Crops Research), A. J. Inman, M. E. Lacey and H. A. MacCartney	1992	Splash dispersal of spores of Pseudocercosporella capsellae (white leaf spot) from oilseed rape leaves of different inclination, flexibility and age		99
B. Fitt, A. Inman, M. Lacey and H. McCartney	1992	Splash dispersal of spores of Pseudocercosporella capsellae (white leaf spot) from oilseed rape leaves of different inclination, flexibility and age/Die Verbreitung von …	… für Pflanzenkrankheiten und …
J. R. E. S. Clyde, Harpenden (Royaume Uni))	1992	Studies on the infection of Heterodera schachtii by the nematophagous fungus Verticillium chlamydosporium		15
H. M. A. G. K. G. F. L. Badawy, J. Kakau and H.-H. Hoppe	1992	Temperature and ageing of host tissue affect the interactions between different oilseed rape cultivars and pathotype groups of Leptosphaeria maculans		134
G. Taksdal	1992	The complementary effects of plant resistance and reduced pesticide dosage in field experiments to control the turnip root fly, Delia floralis, in swedes	Annals of Applied Biology	120	1	117-125	10.1111/j.1744-7348.1992.tb03409.x
T. R. Sharma and B. M. Singh	1992	Transfer of resistance to Alternaria brassicae in Brassica juncea through interspecific hybridization among brassicas	Journal of Genetics & Breeding	46	4	373-378
C. L. C. C. f. P. B. a. R. R. Lelivelt, Wageningen (Netherlands)) and F. A. Krens	1992	Transfer of resistance to the beet cyst nematode (Heterodera schachtii Schm.) into the Brassica napus L. gene pool through intergeneric somatic hybridization with Raphanus sativus L.		83
S. E. Radke, J. C. Turner and D. Facciotti	1992	Transformation and regeneration of Brassica rapa using Agrobacterium tumefaciens	Plant Cell Reports	11	10	499-505
H. S. Srivastava and R. A. D. o. P. S. Fletcher, Rohilkhand University, Bareilly 243005 (India))	1992	Triadimenol increases nitrate levels and nitrate reductase activity in canola leaves		43
J. Polak and L. Májková	1992	Winter oilseed rape as a likely source and reservoir of beet western virus	Sbornik UVTIZ, Ochrana Rostlin
K. Sieling and H. Hanus	1992	Yield of winter wheat influenced by the interactions between crop management measures and take-all	European Journal of Agronomy	1	3	201-206
G. P., H. N.V. and S. C.E.	1993	[Reestimation des besoins en fongicides pour le colza en Angleterre et au Pays de Galles en fonction des reductions de prix dans la Communaute Europeenne].
I. Ahman	1993	A search for resistance to insects in spring oilseed rape	Bulletin OILB/SROP	16	5	36-46
P. Mercer, A. Ruddock, E. Mee and ...	1993	Biological control of Alternaria diseases of linseed and oilseed rape	… and oilseed rape.
C. B. Chisholm	1993	Broad-spectrum disease control in oilseed rape using flusilazole plus carbendazim	Crop protection in Northern Britain 1993. Proceedings of a conference held at Dundee University, 23-25 March 1993.			147-152
J. Yang, J. P. Tewari and P. R. Verma	1993	Calcium oxalate crystal formation in Rhizoctonia solani AG 2-1 culture and infected crucifer tissue: relationship between host calcium and resistance	Mycological Research	97	12	1516-1522	10.1016/s0953-7562(09)80227-x
J. Špak, J. Lewis and G. Fenwick	1993	Changes in the glucosinolate content of oilseed rape plants following infection with turnip mosaic virus	Physiological and molecular plant pathology
G. Dawson, K. Doughty, A. Hick, J. Pickett and ...	1993	Chemical precursors for studying the effects of glucosinolate catabolites on diseases and pests of oilseed rape (Brassica napus) or related plants	Pesticide …
R. Broglie and K. Broglie	1993	Chitinase gene expression in transgenic plants: a molecular approach to understanding plant defence responses	Philosophical Transactions of the Royal Society of London. Series B, Biological Sciences	342	1301	265-270	10.1098/rstb.1993.0156
J. P. U. o. A. C. D. o. P. S. Tewari	1993	Cultivation, preservation, and host-range of Peronospora parasitica from Capsella bursa-pastoris		16
N. Benhamou, K. Broglie, I. Chet and R. D. d. P. Broglie, Faculte des Sciences de l'Agriculture et de l'Alimentation, Universite Laval, Sainte-Foy, Quebec G1K 7P4 (Canada))	1993	Cytology of infection of 35S-bean chitinase transgenic canola plants by Rhizoctonia solani: cytochemical aspects of chitin breakdown in vivo		4
G. H. Wearing, J. T. S. Walker and D. M. Suckling	1993	Development of IPM for New Zealand apple production	Acta Horticulturae		347	277-284
T. J.E., S. J.B. and B. R.E.	1993	Disease resistance in oilseed rape and linseed cultivars in UK trials to 1991.
G. A. Petrie	1993	Distribution of virulent blackleg on standing rapeseed/canola crop in Saskatchewan, 1982-1991		73
M. M. Satour, Y. A. Abdou, E. M. El-Sherif and A. S. M. o. A. Abd-El-Hamid, Cairo (Egypt). Plant Pathology Research Inst.)	1993	Effect of some seed tranamitted fungi of Brassica napus L. (Rape) on seed oil content and free fatty acid		71
D. J. Yarham and P. A. P. D. L. Gladders, Brooklands Avenue, Cambridge DB2 2BI (United Kingdom))	1993	Effect of volunteer plants on crop diseases
H. J. Beckie and I. N. Morrison	1993	Effective kill of trifluralin-susceptible and -resistant green foxtail (Setaria viridis)	Weed Technology	7	1	15-22
D. P. Baclayon, G. L. Durna, M. T. J. Diputado and R. M. V. S. C. o. A. Gapasin, Baybay, Leyte (Philippines))	1993	Effects of different levels and storage of compost produced using compost fungus activator (Trichoderma harzianum) on the growth and yield of pechay (Brassica napus var. sinensis L.)		18
J. C. Boyer, B. Zaccomer and A. L. I. J. M. Haenni, 2 place Jussieu, Tour 43, 75251 Paris Cedex 05 (France))	1993	Electrotransfection of turnip yellow mosaic virus RNA into Brassica leaf protoplasts and detection of viral RNA products with a non-radioactive probe		74
J. Fang	1993	Evaluation of screening methodologies for selection of resistance in oilseed rape to Sclerotinia stem rot
A. E. M. o. A. Ismail, Cairo (Egypt). Plant Pathology Research Inst.) and M. Y. Yassin	1993	Evaluation of some oilseed-rape cultivars against reniform nematode, Rotylenchulus reniformis		20
V. H. U. G. P. Paul, Soest (Allemagne). Laboratorium fuer Biotechnologie und Oekologische Phytomedizin) and E. Klodt Bussmann	1993	First results from simple methods of preservation of Peronospora parasitica		16
D. Leckie, A. Smithson and I. R. Crute	1993	Gene movement from oilseed rape to weedy populations - a component of risk assessment for transgenic cultivars	Aspects of Applied Biology		35	61-66
D. Leckie, A. Smithson and I. Crute	1993	Gene movement from oilseed rape to weedy populations-a component of risk assessment for transgenic cultivars	Aspects of Applied Biology
A. I. Popay, W. Stiefel and M. Daly	1993	Green manures - benefits for weed control?	Proceedings of the Forty Sixth New Zealand Plant Protection Conference, Christchurch, New Zealand, 10-12 August 1993.			344-347
R. D. B. U. U. K. D. o. A. S. Child, D. E. Evans, J. Allen and G. M. Arnold	1993	Growth responses in oilseed rape (Brassica napus L.) to combined applications of the triazole chemicals triapenthenol and tebuconazole and interactions gibberellin		13
K. S. U. C. D. o. B. Xi and R. A. A. Morrall	1993	Histopathology of blackleg development in spring rapeseed		137
J. C. I. J. M. Boyer, Paris (France)), G. Drugeon, K. Seron, M. D. Morch Devignes, F. Agnes and A. L. Haenni	1993	In vitro transcripts of turnip yellow mosaic virus encompassing a long 3' extension or produced from a full-length cDNA clone harbouring a 2 kh-long PCR-amplified segment are infectious [replication, transcription, electroporation, rapeseed protoplast]		144
J. E. Bradshaw and R. N. Wilson	1993	Inbred line versus F1 hybrid breeding in swedes (Brassica napus L. var. napobrassica Peterm)	Annals of Applied Biology	123	3	657-665	10.1111/j.1744-7348.1993.tb04935.x
J. Yoon, S. Green and R. Opena	1993	Inheritance of resistance to turnip mosaic virus in Chinese cabbage	Euphytica
R. S. Balyan	1993	Integrated weed management in oilseed crops in India	Integrated weed management for sustainable agriculture. Proceedings of an Indian Society of Weed Science International Symposium, Hisar, India, 18-20 November 1993.	1		317-323
H. R. Kataria and P. R. R. S. Verma, Agriculture Canada, 107 Science Place, Saskatoon, Sask. S7N 0X2 (Canada))	1993	Interactions of fungicide and insecticide combinations against Rhizoctonia damping-off and root rot in canola		123
C. L. C. Lelivelt, W. Lange and O. Dolstra	1993	Intergeneric crosses for the transfer of resistance to the beet cyst nematode from Raphanus sativus to Brassica napus	Euphytica	68	1-2	111-120	10.1007/BF00024160
C. L. C. Lelivelt, W. Lange and O. Dolstra	1993	INTERGENERIC CROSSES FOR THE TRANSFER OF RESISTANCE TO THE BEET CYST-NEMATODE FROM RAPHANUS-SATIVUS TO BRASSICA-NAPUS	Euphytica	68	1-2	111-120	10.1007/bf00024160
C. L. C. R. S. Lelivelt, Enkhuizen (Netherlands))	1993	Introduction of beet cyst nematode resistance from Sinapis alba L. and Raphanus sativus L. into Brassica napus L. (oil-seed rape) through sexual and somatic hybridization
L. Lazzeri, R. Tacconi and S. Palmieri	1993	INVITRO ACTIVITY OF SOME GLUCOSINOLATES AND THEIR REACTION-PRODUCTS TOWARD A POPULATION OF THE NEMATODE HETERODERA-SCHACHTII	Journal of Agricultural and Food Chemistry	41	5	825-829	10.1021/jf00029a028
R. J. Lamb, M. A. H. Smith and R. P. Bodnaryk	1993	Leaf waxiness and the performance of Lipaphis erysimi (Kaltenbach) (Homoptera: Aphididae) on three Brassica crops	Canadian Entomologist	125	6	1023-1031	10.4039/Ent1251023-6
K. M. U. M. Plummer, Parkville, VIC (Australia). School of Botany. Plant Cell Biology Research Centre) and B. J. Howlett	1993	Major chromosomal length polymorphisms are evident after meiosis in the phytopathogenic fungus Leptosphaeria maculans		24
L. A. a. F. R. C. Figueroa, Harpenden (Royaume Uni). Institute of Arable Crops Research, Rothamsted Experimental Station), B. D. L. Fitt, M. W. Shaw and H. A. McCartney	1993	Methods for detection of early infection by Pyrenopeziza brassicae (light leaf spot) on winter oilseed rape in the UK		16
C. Herve, D. Rouan, P. Guerche, M. H. Montane and P. Yot	1993	MOLECULAR ANALYSIS OF TRANSGENIC RAPESEED PLANTS OBTAINED BY DIRECT TRANSFER OF 2 SEPARATE PLASMIDS CONTAINING, RESPECTIVELY, THE CAULIFLOWER MOSAIC-VIRUS COAT PROTEIN GENE AND A SELECTABLE MARKER GENE	Plant Science	91	2	181-193	10.1016/0168-9452(93)90141-l
C. Herve, D. Rouan, P. Guerche, M. H. Montane and P. Yot	1993	Molecular analysis of transgenic rapeseed plants obtained by direct transfer of two separate plasmids containing, respectively, the cauliflower mosaic virus coat protein gene and a selectable marker gene	Plant Science (Limerick)	91	2	181-193	10.1016/0168-9452(93)90141-l
N. Markley, P. Bonham-Smith and M. Moloney	1993	Molecular cloning and expression of a cDNA encoding the proliferating cell nuclear antigen from Brassica napus (oilseed rape)	Genome
M. N.A., B. S. P.C. and M. M.M.	1993	Molecular cloning and expression of a cDNA encoding the proliferating cell nuclear antigen from Brassica napus (oilseed rape).		36
R. Stace-Smith, G. Bowler, D. J. Mackenzie and P. Ellis	1993	Monoclonal antibodies differentiate the weakly virulent from the highly virulent strain of Leptosphaeria maculans, the organism causing blackleg of canola		15
P. M. o. A. F. a. F. Gladders, Bristol (Royaume Uni). Agricultural Development and Advisory Service)	1993	Observations on ringspot (Mycosphaerella brassicicola) in winter oilseed rape in South West England [Iprodione]		16
R. Hall, R. D. Peters and R. A. Assabgui	1993	Occurrence and impact of blackleg on oilseed rape in Ontario		15
I. Honda, M. Sibagaki, K. Yoneyama, Y. Nakajima, M. Konnai, N. Takahashi and S. Yoshida	1993	Photosystem II inhibition by phloroglucinol derivatives having both phenol and urea functionalities	Zeitschrift fur Naturforschung. Section C, Biosciences	48	3-4	159-162
D. Gross	1993	PHYTOALEXINS OF THE BRASSICACEAE	Zeitschrift Fur Pflanzenkrankheiten Und Pflanzenschutz-Journal of Plant Diseases and Protection	100	4	433-442
G. A. Petrie	1993	Post-harvest surveys of blackleg on stubble of rapeseed/canola crops in Saskatchewan, 1981-1991		73
V. I. Shattuck	1993	Powdery mildew-resistant UG3 and UG4 rutabaga germplasm	Canadian Journal of Plant Science	73	1	301-302	10.4141/cjps93-046
P. V.H. and B. M.	1993	Reaction of cultivars and effect of fungicides on winter oilseed rape diseases in 1990-1991. First results from Germany, site Soest-Westphalia in 1990-1991.
A. M. o. A. F. a. F. Lane, Wolverhampton (Royaume Uni). Agricultural Development and Advisory Service) and K. F. A. Walters	1993	Recent incidence and cost effective control of pests of oilseed rape in England and Wales		16
G. Taksdal	1993	Resistance in swedes to the turnip root fly and its relation to integrated pest management	Bulletin OILB/SROP	16	5	13-20
V. J. A. a. F. R. C. Church, Harpenden (Royaume Uni). Institute of Arable Crops Research, Rothamsted Experimental Station) and B. D. L. Fitt	1993	Response to fungicides of six cultivars of winter oilseed rape in 1990/1991		16
P. M. o. A. F. a. F. Gladders, Bristol (Royaume Uni). Agricultural Development and Advisory Service), J. N. L. Davies and N. V. Hardwick	1993	Review of Sclerotinia epidemic in winter oilseed rape in England and Wales in 1991		16
M. E. W. U. Ferreira, Madison, WI (USA). Dept. of Plant Pathology), J. S. Dias, A. Mengistu and P. H. Williams	1993	Screening of Portuguese cole landraces (Brassica oleracea L.) with Leptosphaeria maculans and Xanthomonas campestris pv. campestris		65
J. Špak, D. KUBELKOVÁ and E. Hnilička	1993	Seed transmission of turnip yellow mosaic virus in winter turnip and winter oilseed rapes	Annals of applied biology
S. J., K. D. and H. E.	1993	Seed transmission of turnip yellow mosaic virus in winter turnip and winter oilseed rapes.		123
H. M. Lawson, G. M. Wright, B. J. Wilson and K. J. Wright	1993	Seedbank persistence of five arable weed species in autumn-sown crops	Brighton crop protection conference, weeds. Proceedings of an international conference, Brighton, UK, 22-25 November 1993.
P. F. M.-I. Swoboda, Basel (Switzerland)), B. Hohn and S. Gal	1993	Somatic homologous recombination in planta: The recombination frequency is dependent on the allelic state of recombining sequences and may be influenced by genomic position effects		237
S. J. N. I. o. A. B. Pope, Cambridge (Royaume Uni)), J. B. Sweet, J. E. Thomas and P. L. Varney	1993	Studies of Sclerotinia sclerotiorum infection of linseed (Linum usitatissimum) and oilseed rape (Brassica napus ssp. oleifera) cultivars		16
K. Ostrowka, P. Lehmann, J. Walsh and E. Kozubek	1993	Susceptibility of Polish winter oilseed rapes to turnip mosaic virus. I. Virus detection in leaves of infected plants by ELISA test	Genetica Polonica
F. Terras, H. Schoofs, K. Thevissen and ...	1993	Synergistic enhancement of the antifungal activity of wheat and barley thionins by radish and oilseed rape 2S albumins and by barley trypsin inhibitors	Plant …
P. Lutman, P. Bowerman, M. Palmer and ...	1993	The competitive effects of broad-leaved weeds in winter oilseed rape	Brighton crop protection …
T. E. Stathers, D. Moore and C. Prior	1993	The effect of different temperatures on the viability of Metarhizium flavoviride conidia stored in vegetable and mineral oils	Journal of Invertebrate Pathology	62	2	111-115	10.1006/jipa.1993.1085
M. A. Gretenkort and D. S. Ingram	1993	The effect of environmental conditions on the expression of disease in cultured tissues of Brassica napus ssp. oleifera infected with Leptosphaeria maculans	Journal of Phytopathology	138	4	293-307	10.1111/j.1439-0434.1993.tb01389.x
G. P. Wytock	1993	The effect of sowing date and weed competition on the growth and yield of oilseed rape in Scotland	Proceedings of a conference on crop protection in Northern Britain, Dundee, UK, 23-25 March 1993.			141-146
P. J. Dale, J. A. Irwin and J. A. Scheffler	1993	THE EXPERIMENTAL AND COMMERCIAL RELEASE OF TRANSGENIC CROP PLANTS	Plant Breeding	111	1	2021-01-22	10.1111/j.1439-0523.1993.tb00602.x
K. R. E. S. A.-I. Evans, Harpenden, Herts. (United Kingdom)) and M. D. Russell	1993	The population dynamics in microplots of brassica and beet cyst nematodes in rotations which include oilseed rape		39
M. A. Gretenkort and D. S. Ingram	1993	The use of ergosterol as a quantitative measure of the resistance of cultured tissues of Brassica napus ssp. oleifera to Leptosphaeria maculans		138
J. Julliard, F. Pelese, B. Sotta, R. Maldiney, C. Primard-Brisset, L. Jouanin, G. Pelletier and E. Miginiac	1993	TL-DNA transformation decreases ABA level	Physiologia Plantarum	88	4	654-660	10.1034/j.1399-3054.1993.880418.x
C. L. C. Lelivelt, E. H. M. Leunissen, H. J. Frederiks, J. P. F. G. Helsper and F. A. Krens	1993	Transfer of resistance to the beet cyst nematode (Heterodera Schachtii Schm.) from Sinapis alba L. (white mustard) to the Brassica napus L. gene pool by means of sexual and somatic hybridization	Theoretical and Applied Genetics	85	6-7	688-696	10.1007/BF00225006
C. L. C. Lelivelt, E. H. M. Leunissen, H. J. Frederiks, J. Helsper and F. A. Krens	1993	TRANSFER OF RESISTANCE TO THE BEET CYST NEMATODE (HETERODERA-SCHACHTII SCHM) FROM SINAPIS-ALBA L (WHITE MUSTARD) TO THE BRASSICA-NAPUS L GENE POOL BY MEANS OF SEXUAL AND SOMATIC HYBRIDIZATION	Theoretical and Applied Genetics	85	6-7	688-696
B. L. d. B. C. I. Zaccomer, Versailles (France)), F. Cellier, J. C. Boyer, A. L. Haenni and M. Tepfer	1993	Transgenic plants that express genes including the 3' untranslated region of the turnip yellow mosaic virus (TYMV) genome are partially protected against TYMV infection		136
T. K. Turkington and R. A. A. Morrall	1993	Use of petal infestation to forecast Sclerotinia stem rot of canola: the influence of inoculum variation over the flowering period and canopy density	Phytopathology	83	6	682-689	10.1094/Phyto-83-682
H. R. Kutcher, C. G. J. v. d. Berg and S. R. Rimmer	1993	Variation in pathogenicity of Leptosphaeria maculans on Brassica spp. based on cotyledon and stem reactions		15
N. Helyer	1993	Verticillium lecanii for control of aphids and thrips on cucumber	Bulletin OILB/SROP	16	2	63-66
P. Palaniswamy and R. J. Lamb	1993	Wound-induced antixenotic resistance to flea beetles, Phyllotreta cruciferae (Goeze) (Coleoptera: Chrysomelidae), in crucifers	Canadian Entomologist	125	5	903-912	10.4039/Ent125903-5
M. Schröder	1994	… Rapses (Brassica napus L., ssp. napus) gegenüber verschiedenen Viruskrankheiten/Investigations on the susceptibility of oilseed rape (Brassica napus L., ssp. napus …	… für Pflanzenkrankheiten und Pflanzenschutz/Journal of …
G. D. Jesperson	1994	1993 Canola blackleg survey in the British Columbia Peace River region		74
D. U. K. Scottish Crop Research Institute	1994	Annual report 1993 [Scottish Crop Research Inst.]
F. Terras	1994	Antifungal proteins from Brassicaceae: their structure, expression and function
I. D. Bedford, M. Pinner, S. Liu and P. G. D. o. V. R. Markham, John Innes Institute, John Innes Centre for Plant Science Research, Colney Lane, Norwich, Norfolk NR4 7UH (United Kingdom))	1994	Bemisia tabaci - potential infestation, phytotoxicity and virus transmission within European agriculture
J. F. D. o. P. I. C. Angus, Canberra (Australia)), P. A. Gardner, J. A. Kirkegaard and J. M. Desmarchelier	1994	Biofumigation: isothiocyanates released from Brassica roots inhibit growth of the take-all fungus		162
I. J. N. S. W. A. Links, Wagga Wagga (Australia))	1994	Canola toxicity
P. G.A.	1994	Changes in blackleg incidence, 1991-93, with notes on other diseases.		74
E. B. Hagvar and T. Hofsvang	1994	Colonization behaviour and parasitization by Ephedrus cerasicola (Hym., Aphidiidae) in choice studies with two species of plants and aphids	Journal of Applied Entomology	118	1	23-30	10.1111/j.1439-0418.1994.tb00774.x
D. Jeffery, P. Jenkins and D. Jones	1994	Comparative studies of light leafspot (Pyrenopeziza brassicae) epidemics on the growth and yield of winter oilseed rape	Annals of applied biology
J. Jamaux and D. I. N. d. l. R. A. Spire, Station de Pathologie Vegetale, Route de Saint Cyr, 78026 Versailles Cedex (France))	1994	Development of a polyclonal antibody-based immunoassay for the early detection of Sclerotinia sclerotiorum in rapeseed petals		43
I. Stefanov, S. Fekete, L. Bogre, J. Pauk, A. Feher and D. I. o. P. B. Dudits, Biological Research Center, Hungarian Academy of Sciences, PO Box 521, 6701 Szeged (Hungary))	1994	Differential activity of the mannopine synthase and the CaMV 35S promoters during development of transgenic rapeseed plants		95
L. Engqvist	1994	Distribution of clubroot (Plasmodiophora brassicae Wor) in Sweden and the effect of infection on oil content of oilseed rape (Brassica napus L.)	Sveriges utsädesförenings tidskrift
J. A. Kirkegaard, P. A. Gardner, J. F. Angus and E. Koetz	1994	Effect of Brassica break crops on the growth and yield of wheat	Australian Journal of Agricultural Research	45	3	529-545	10.1071/ar9940529
K. Rakesh and P. P. Gupta	1994	Effect of seedborne pathogenic fungi (Alternaria spp.) on the disease intensity and yield of crucifers	International Journal of Tropical Agriculture	12	1-2	131-135
S. R. Sharma and S. J. Kolte	1994	Effect of soil-applied NPK fertilizers on severity of black spot disease (Alternaria brassicae) and yield of oilseed rape	Plant and Soil	167	2	313-320	10.1007/bf00007958
G. A. A. a. A.-F. C. Petrie, Saskatoon, Saskatchewan.)	1994	Effects of temperature and moisture on the number, size and septation of ascospores produced by Leptosphaeria maculans (blackleg) on rapeseed stubble		74
Y. Qian	1994	ELECTRON MICROSCOPIC OBSERVATION ON THE ULTRASTRUCTURE OFINFECTED OILSEED RAPE BY SCLEROTINIA SCLEROTIORUM (Lib.) DEBARY AND …	Acta Phytopathologica Sinica
H. B. U. S. B. I. Vierheilig, M. Alt, U. Mohr, T. Boller and A. Wiemken	1994	Ethylene biosynthesis and activities of chitinase and beta-1,3-glucanase in the roots of host and non-host plants of vesicular-arbuscular mycorrhizal fungi after inoculation with Glomus mosseae		143
H. Vierheilig, M. Alt, U. Mohr, T. Boller and A. Wiemken	1994	ETHYLENE BIOSYNTHESIS AND ACTIVITIES OF CHITINASE AND BETA-1,3-GLUCANASE IN THE ROOTS OF HOST AND NONHOST PLANTS OF VESICULAR-ARBUSCULAR MYCORRHIZAL FUNGI AFTER INOCULATION WITH GLOMUS-MOSSEAE	Journal of Plant Physiology	143	3	337-343	10.1016/s0176-1617(11)81641-x
L. B. D. o. P. B. Jensen, Plant Pathology Section, The Royal Veterinary and Agricultural University, 40 Thorvaldsensvej, 1871 Frb. C, Copenhagen (Denmark))	1994	First record of ascomata of Leptosphaeria maculans on winter-grown oilseed rape in Denmark		43
B. D. L. Fitt, P. Gladders, L. Figueroa and G. I. o. A. C. R. Murray, Rothamsted Experimental Station, Harpenden AL5 2JQ (United Kingdom))	1994	Forecasting light leaf spot (Pyrenopeziza brassicae) on winter oilseed rape
T. Hoffmann, C. Golz and O. F. U. B. Schieder, (Germany). Inst. of Applied Genetics)	1994	Foreign DNA sequences are received by a wild-type strain of Aspergillus niger after co-culture with transgenic higher plants		27
C. E. Sansford and N. V. A. R. Hardwick, Preston Wynne, Hereford HR1-3PG (United Kingdom))	1994	HGCA Oilseeds Project Report No. OS7. Oilseed rape: Sclerotinia risk forecasting
T. Rouxel, C. Gall and M. Balesdent	1994	How many pathogens do cause blackleg disease in crucifers?
D. Mallinson, B. Lockwood, G. Coombs and ...	1994	Identification and molecular cloning of four cysteine proteinase genes from the pathogenic protozoon Trichomonas vaginalis	…
D. W. Heath, E. D. Earle and M. H. Dickson	1994	Introgressing cold-tolerant Ogura cytoplasms from rapeseed into Pak Choi and Chinese cabbage	HortScience	29	3	202-203
A. v. Klingenberg and B. Ulber	1994	Investigations on the occurrence of Tersilochinae (Hym., Ichneumonidae) as parasitoids of oilseed rape pests in the Gottingen region in 1990 and 1991, and on their emergence following various tillage techniques	Journal of Applied Entomology	117	3	287-299
M. Schroder	1994	Investigations on the susceptibility of oilseed rape (Brassica-napus L, ssp napus) to different virus diseases	Zeitschrift Fur Pflanzenkrankheiten …
P. Venkatasubbaiah, N. A. Tisserat and W. S. Chilton	1994	Metabolites of Ophiosphaerella herpotricha, a cause of spring dead spot of bermudagrass	Mycopathologia	128	3	155-159	10.1007/bf01138477
A. Giamoustaris, R. Magrath and R. B. a. O. R. D. Mithen, John Innes Centre, Colney, Norwich NR4 7UJ (United Kingdom))	1994	Modifying the aliphatic glucosinolate content of oilseed rape and its effect upon pest and pathogen interactions
M. Naresh and G. S. Saharan	1994	Morphological and pathological variations in Peronospora parasitica infecting Brassica species	Indian Phytopathology	47	2	153-158
M. McQuilken, S. Mitchell and ...	1994	Origin of Early Attacks of Sclerotinia Stem Rot on Winter Oilseed Rape (Brassica napus sub. sub. sp. oleifera var. biensis) in the UK	Journal of …
G. S. S. U. Miranpuri, Saskatoon (Canada). Dept. of Applied Microbiology and Food Science) and G. G. Khachatourians	1994	Pathogenicity of Beauveria bassiana (Bals.) Vuill. and Verticillium lecanii (Zimm.) toward blister beetle, Lytta nuttali Say (Col., Meloidae)		118
C. Nilsson	1994	Pollen beetles (Meligethes spp.) in oil seed rape crops (Brassica napus L.): biological interactions and crop losses	Pollen beetles. Swedish University of Agricultural Sciences, Alnarp
V. I. Shattuck and B. Brolley	1994	Powdery-mildew-resistant PMR-1 rutabaga germplasm	HortScience	29	9	1098-1099
R. P. Bodnaryk, R. J. Lamb and K. A. Pivnick	1994	Resistance of hybrid canola (Brassica napus L.) to flea beetle (Phyllotreta spp.) damage during early growth	Crop Protection	13	7	513-518	10.1016/0261-2194(94)90103-1
K. G. Sutherland, V. Griffin-Walker and S. J. P. S. A. C. Oxley, 581 King Street, Aberdeen, AB9 1UD (United Kingdom))	1994	Resistance of light leaf spot (Pyrenopeziza brassicae) of winter oilseed rape to MBC fungicides
D. H. U. C. L. Bartlett, Evesham, Worcestershire WR11 6LW (United Kingdom))	1994	Review of current and future seed treatment usage in oilseed rape
K. Walters and A. Lane	1994	Sampling procedures for pests of winter oilseed rape: Meeting the needs of the crop consultant	Aspects of Applied Biology
M. L. Boyd and G. L. Lentz	1994	Seasonal incidence of aphids and the aphid parasitoid Diaeretiella rapae (M'Intosh) (Hymenoptera: Aphidiidae) on rapeseed in Tennessee	Environmental Entomology	23	2	349-353	10.1093/ee/23.2.349
D. Evenor, E. Pressman, Y. Benyephet and L. Rappaport	1994	SOMACLONAL VARIATION IN CELERY AND SELECTION BY COCULTURING TOWARD RESISTANCE TO SEPTORIA-APIICOLA	Plant Cell Tissue and Organ Culture	39	3	203-210	10.1007/bf00035971
F. Eber, A. M. Chevre, A. Baranger, P. Vallee, X. Tanguy and M. Renard	1994	Spontaneous hybridization between a male-sterile oilseed rape and two weeds	Theoretical and Applied Genetics	88	3-4	362-368
K. Walters and A. Lane	1994	The development of an improved strategy for cabbage seed weevil on oilseed rape	Individuals, Populations and Patterns in …
D. Schmechel, H. McCartney and K. Halsey	1994	The development of immunological techniques for the detection and evaluation of fungal disease inoculum in oilseed rape crops	… Detection Methods for Plant Pathogenic …
J. Crouch, B. Lewis and R. Mithen	1994	The Effect of A Genome Substitution on the Resistance of Brassica napus to Infection by Leptosphaeria maculans	Plant Breeding
S. Al-Asheh and Z. D. o. C. E. Duvnjak, University of Ottawa, Ottawa, Ont. K1N 6N5 (Canada))	1994	The effect of surfactants on the phytase production and the reduction of the phytic acid content in canola meal by Aspergillus carbonarius during a solid state fermentation process		16
C. Jay and H. Smith	1994	The effects of beet western yellows virus on the growth and yield of winter oilseed rape
J. C.N. and S. H.G.	1994	The effects of beet western yellows virus on the growth and yield of winter oilseed rape.
L. M. Harrison and P. D. Kharbanda	1994	The first report on extensive spread and distribution of virulent blackleg of canola in the Peace River region of Alberta, 1993		74
M. Stevens, H. Smith and P. Hallsworth	1994	The host range of beet yellowing viruses among common arable weed species	Plant Pathology
N. V. Hardwick, J. M. L. Davies and D. M. A. H. M. Wright, Duggleby, Malton, North Yorkshire, YO17 8BP (United Kingdom))	1994	The incidence of three virus diseases of winter oilseed rape in England and Wales in the 1991/92 and 1992/93 growing seasons		43
J. Spak and V. Novikov	1994	The occurrence of mixed infections of turnip mosaic, cauliflower mosaic and cucumber mosaic viruses in winter oilseed rape from the territory of Uzbekhistan	Acta virologica
J. A. V. Spak, Ceske Budejovice (Czech Republic). Ustav Molekularni Biologie Rostlin) and V. K. Novikov	1994	The occurrence of mixed infections of turnip mosaic, cauliflower mosaic and cucumber mosaic viruses in winter oilseed rape from the territory of Uzbekistan		38
N. Nashaat and C. Rawlinson	1994	The response of oilseed rape (Brassica napus ssp. oleifera) accessions with different glucosinolate and erucic acid contents to four isolates of Peronospora parasitica …	Plant Pathology
G. Armstrong and R. G. McKinlay	1994	Undersowing brassicas with clover to increase the activity of carabid beetles	Proceedings - Brighton Crop Protection Conference, Pests and Diseases, 1994, vol. 3.	3
M. Gerdemann‐Kncörck, M. D. Sacristan, C. Braatz and O. Schieder	1994	Utilization of Asymmetric Somatic Hybridization for the Transfer of Disease Resistance from Brassica nigra to Brassica napus	Plant Breeding	113	2	106-113	10.1111/j.1439-0523.1994.tb00712.x
M. Gerdemannknorck, M. D. Sacristan, C. Braatz and O. Schieder	1994	UTILIZATION OF ASYMMETRIC SOMATIC HYBRIDIZATION FOR THE TRANSFER OF DISEASE RESISTANCE FROM BRASSICA-NIGRA TO BRASSICA-NAPUS	Plant Breeding	113	2	106-113	10.1111/j.1439-0523.1994.tb00712.x
G. D. B. C. M. o. A. Jesperson, Fisheries and Food, Kelowna, British Columbia.)	1995	1994 Canola blackleg survey in the BC Peace River region		75
P. Lutman, P. Bowerman, G. Palmer and ...	1995	A comparison of the competitive effects of eleven weed species on the growth and yield of winter oilseed rape	… weeds. Proceedings of …
G. Mahuku, P. Goodwin and R. Hall	1995	A competitive polymerase chain reaction to quantify DNA of Leptosphaeria maculans during blackleg development in oilseed rape	MPMI-Molecular Plant Microbe …
E. Mullins, C. Quinlan and P. Jones	1995	Analysis of mechanisms of partial physiological resistance to Sclerotinia sclerotiorum using induced mutants of Brassica napus	Aspects of Applied Biology		42	307-314
H. Giese, S. Christiansen, A. Justesen, H. Oestergaard, H. P. Jensen, C. Damgaard, M. Lyngkjaer, S. K. Rasmussen, J. H. Joergensen, H. Doll, L. Butterworth, J. Jensen, B. Kjaer, E. Skou, I. Linde-Laursen, C. Pedersen, R. B. Joergensen, T. Mikkelsen and L. Landbo	1995	Annual report 1994, 3: Gene technology and population biology [project descriptions]
J. R. d. Miranda, M. Stevens, E. d. Bruyne, H. G. Smith, C. Bird and R. J. I. C. Hull, Norwich Research Park, Colney, Norwich NR4 7UH (United Kingdom))	1995	Beet luteovirus coat protein sequence variation		127
T. P. Lyons and K. A. Jacques	1995	Biotechnology in the feed industry. Proceedings of Alltech's 11th Annual Symposium	Biotechnology in the feed industry. Proceedings of Alltech's 11th Annual Symposium
B. J. U. o. M. A. S. o. B. Howlett, Plant Cell Biology Research Centre), K. M. Plummer, D. J. Ballinger and P. A. Salisbury	1995	Black leg disease on canola in Australia
J. H. Liu, C. Dixelius, I. Eriksson and K. Glimelius	1995	Brassica napus (+) B. tournefortii, a somatic hybrid containing traits of agronomic importance for rapeseed breeding	Plant Science (Limerick)	109	1	75-86	10.1016/0168-9452(95)04150-s
K. Y., B. L.J., Y. H., M. M.G., A. J.B., M. R.A.A. and K. L.M.	1995	Clonal dispersal and spatial mixing in populations of the plant pathogenic fungus Sclerotinia sclerotiorum.		4
K. Graichen and F. F. C. f. B. R. o. C. P. Rabenstein, Aschersleben (Germany). Inst. for Epidemiology and Resistance. Inst. for Pathogen Diagnostics)	1995	Comparison of the host ranges of luteovirus isolates from oilseed rape and sugar beet for the assessment to their occurrence in both crops		1
A. M. Murphy, K. Johnstone and A. M. Ashby	1995	Cytokinin production by the hemibiotrophic fungal pathogen Pyrenopeziza brassicae, causal agent of leaf light spot of Brassica napus	Proceedings of the International Colloquium on bioindication of forest site pollution: development of methodology and training, August 22-31, 1995, Ljubljana, Slovenia.			83-88
C. Thompson, J. M. Dunwell, C. E. Johnstone, V. Lay, L. J. Ray, M. Schmitt, H. Watson and G. Nisbet	1995	Degradation of oxalic acid by transgenic oilseed rape plants expressing oxalate oxidase	Euphytica	85	1-3	169-172	10.1007/bf00023945
S. M., S. H.G. and H. P.B.	1995	Detection of the luteoviruses, beet mild yellowing virus and beet western yellows virus, in aphids caught in sugar-beet and oilseed rape crops, 1990-1993.		127
M. Stevens, H. Smith and ...	1995	Detection of the luteoviruses, beet mild yellowing virus and beet western yellows virus, in aphids caught in sugar‐beet and oilseed rape crops, 1990–1993	Annals of applied biology
L. Figueroa, B. D. L. Fitt, S. J. Welham, M. W. Shaw and H. A. I.-R. McCartney, Harpenden AL5 2JQ (United Kingdom))	1995	Early development of light leaf spot (Pyrenopeziza brassicae) on winter oilseed rape (Brassica napus) in relation to temperature and leaf wetness		44
I. Jamaux, B. Gelie and C. I. N. d. l. R. A. Lamarque, Station de Pathologie Vegetale, Route de Saint Cyr, 78026 Versailles Cedex (France))	1995	Early stages of infection of rapeseed petals and leaves by Sclerotinia sclerotiorum revealed by scanning electron microscopy		44
M. McQuilken, S. Mitchell, S. Budge and ...	1995	Effect of Coniothyrium minitans on sclerotial survival and apothecial production of Sclerotinia sclerotiorum in field‐grown oilseed rape	Plant …
J. Lerin and K. Koubaiti	1995	Effect of temperature and plant size on the infestation dynamics of oilseed rape plants by Baris coerulescens Scop. (Col., Curculionidae) in field conditions	Journal of Applied Entomology
H. M. A. Badawy	1995	Effect of temperature on phytotoxic sirodesmin production by different aggressive isolates of Leptosphaeria maculans	Bulletin of Faculty of Agriculture, University of Cairo	46	1	149-159
C. X. Hong and B. D. L. I.-R. Fitt, Harpenden, Herts AL5 2JQ (United Kingdom))	1995	Effects of inoculum concentration, leaf age and wetness period on the development of dark leaf and pod spot (Alternaria brassicae) on oilseed rape (Brassica napus)		127
P. Bowerman, J. E. B. Young, S. K. Cook, A. E. Jones and M. R. A. B. Green, Boxworth, Cambridgeshire CB3 8NN (United Kingdom))	1995	Effects of reducing pesticide inputs in the first four years of TALISMAN
L. Figueroa, B. D. L. Fitt, M. W. Shaw, H. A. McCartney and S. J. I. o. A. C. R. Welham, Rothamsted, Harpenden AL4 2JQ (United Kingdom))	1995	Effects of temperature on the development of light leaf spot (Pyrenopeziza brassicae) on oilseed rape (Brassica napus)		44
G. K. and P. H.	1995	Evidence of resistance to beet western yellows virus in oilseed rape.		1
M. Denis, A. Vanvliet, F. Leyns, E. Krebbers and M. Renard	1995	FIELD-EVALUATION OF TRANSGENIC BRASSICA-NAPUS LINES CARRYING A SEED-SPECIFIC CHIMERIC 2S ALBUMIN GENE	Plant Breeding	114	2	97-107	10.1111/j.1439-0523.1995.tb00771.x
A. Picard-Nizou, M. Pham-Delegue, V. Kerguelen and ...	1995	Foraging behaviour of honey bees (Apis mellifera L.) on transgenic oilseed rape (Brassica napus L. var. oleifera)	Transgenic …
P. Gladders, B. Fitt and ...	1995	Forecasting development of light leaf spot (Pyrenopeziza brassicae) epidemics on winter oilseed rape	Rapeseed Today and …
A. Sharpe, I. Parkin, D. Keith and D. Lydiate	1995	Frequent nonreciprocal translocations in the amphidiploid genome of oilseed rape (Brassica napus)	Genome
R. M. Wallsgrove, R. N. Bennett, K. J. Doughty, S. Schrijvers and G. I.-R. Kiddle, Harpenden, Herts AL5 2JQ (United Kingdom))	1995	Glucosinolate metabolism in diseased plants
I. Parkin, A. Sharpe, D. Keith and D. Lydiate	1995	Identification of the A and C genomes of amphidiploid Brassica napus (oilseed rape)	Genome
V. J. R. E. S. Church, Harpenden (Royaume Uni). Institute of Arable Crops Research) and B. D. L. Fitt	1995	Incidence and effects of diseases on seven winter oilseed rape cultivars in 1991/92 and 1992/93		18
L. R. Milbrath, M. J. Weiss and B. G. Schatz	1995	Influence of tillage system, planting date, and oilseed crucifers on flea beetle populations (Coleoptera: Chrysomelidae)	Canadian Entomologist	127	3	289-293	10.4039/Ent127289-3
C. Z. S. Thompson, Bracknell (Royaume Uni). Jealott's Hill Research Station), J. M. Dunwell, C. E. Johnstone, V. Lay, J. Ray, H. Watson and G. Nisbet	1995	Introduction of genes for oxalate degrading enzymes into plants as a potential means of providing tolerance to Sclerotinia		18
M. U. G. P. Beineke, Soest (Allemagne). Labor fuer Biotechnologie und Oekologische Phytomedizin), V. H. Paul and E. Schloesser	1995	Investigations on isolate variability of Pyrenopeziza brassicae Sutton and Rawlinson (Anamorph: Cylindrosporium concentricum Greville), the pathogen of light leaf spot on oilseed rape		18
E. U. G. P. Klodt Bussmann, Soest (Royaume Uni). Labor fuer Biotechnologie und Oekologische Phytomedizin) and V. H. Paul	1995	Investigations on natural disease resistance of six oilseed rape cultivars for minimizing application of fungicide in integrated production from 1992/93		18
C. Heppner and R. Heitefuss	1995	Investigations on the occurrence of Verticillium dahliae Kleb. and other fungi on seeds of oilseed rape (Brassica napus L. var. oleifera Metzger)	Nachrichtenblatt des Deutschen …
G. A. A. a. A.-F. C. Petrie, Saskatoon, Saskatchewan, Canada.)	1995	Long-term survival and sporulation of Leptosphaeria maculans (blackleg) on naturally-infected rapeseed/canola stubble in Saskatchewan		75
M. E. Ferreira, S. R. Rimmer, P. H. Williams and T. C. Osborn	1995	Mapping loci controlling Brassica napus resistance to Leptosphaeria maculans under different screening conditions	Phytopathology	85	2	213-217	10.1094/Phyto-85-213
M. E. Ferreira, S. R. Rimmer, P. H. Williams and T. C. Osborn	1995	MAPPING LOCI CONTROLLING BRASSICA-NAPUS RESISTANCE TO LEPTOSPHAERIA-MACULANS UNDER DIFFERENT SCREENING CONDITIONS	Phytopathology	85	2	213-217	10.1094/Phyto-85-213
M. E. Ferreira, P. H. Williams and T. C. Osborn	1995	Mapping of a locus controlling resistance to Albugo candida in Brassica napus using molecular markers	Phytopathology	85	2	218-220	10.1094/Phyto-85-218
B. Ballantyne and R. L. Gammie	1995	Minimum disease resistance standards in New South Wales	Australasian Plant Pathology	24	1	1-8	10.1071/app9950001
P. M. o. A. F. a. F. Gladders, Cambridge (Royaume Uni). Agricultural Development and Advisory Service) and B. V. Symonds	1995	Occurrence of canker (Leptosphaeria maculans) in winter oilseed rape in eastern England 1977-1993		18
C. E. M. o. A. F. a. F. Sansford, Preston Wynne (Royaume Uni). Agricultural Development and Advisory Service), B. D. L. Fitt, P. Gladders and K. G. Sutherland	1995	Oilseed rape: disease development and yield loss relationships
H. Brun and M. I.-S. d. P. V. Tribodet, Domaine de la Motte, BP 29 35650 - Le Rheu (France))	1995	Pathogenicity of Leptosphaeria maculans isolates on one ecotype of Arabidopsis thaliana
G. A. A. a. A.-F. C. Petrie, Saskatoon, Saskatchewan, Canada.)	1995	Patterns of ascospore discharge by Leptosphaeria maculans (blackleg) from 9- to 13-month-old naturally-infected rapeseed/canola stubble from 1977 to 1993 in Saskatchewan		75
M. M.P., M. S.J., A. S.A., B. S.P. and W. J.M.	1995	Potential for biological control of Sclerotinia sclerotiorum in winter oilseed rape with Coniothyrium minitans.
P. M. o. A. F. a. F. Gladders, Cambridge (Royaume Uni). Agricultural Development and Advisory Service), B. D. L. Fitt, L. Figueora, H. A. McCartney, M. W. Shaw and S. J. Welham	1995	Predicting early development of light leaf spot (Pyrenopeziza brassicae) on winter oilseed rape		18
M. Wilkinson, A. Timmons, Y. Charters and ...	1995	Problems of risk assessment with genetically modified oilseed rape	… weeds. Proceedings of …
M. Morgner and M. D. I. o. A. G. Sacristan, FU Berlin, Albrecht-Thaer-Weg 6, 14195 Berlin (Germany))	1995	Quantitative determination of colonization by Plasmodiophora brassicae (Wor.) in Brassica napus and Brassica oleracea
A. A. R. I. f. A. M. Belimov, Saint Petersburg (Russian federation)), A. M. Kunakova, N. D. Vasilyeva, E. V. Gruzdeva, N. I. Vorobiev, A. P. Kojemiakov, O. F. Khamova, S. M. Postavskaya and S. A. Sokova	1995	Relationship between survival rates of associative nitrogen-fixers on roots and yield response of plants to inoculation		17
J. L. Chigogora and R. Hall	1995	Relationships among measures of blackleg in winter oilseed rape and infection of harvested seed by leptosphaeria maculans	Canadian Journal of Plant Pathology	17	1	25-30	10.1080/07060669509500716
J. L. Chigogora and R. Hall	1995	RELATIONSHIPS AMONG MEASURES OF BLACKLEG IN WINTER OILSEED RAPE AND INFECTION OF HARVESTED SEED BY LEPTOSPHAERIA-MACULANS	Canadian Journal of Plant Pathology-Revue Canadienne De Phytopathologie	17	1	25-30	10.1080/07060669509500716
P. R. Ellis and J. A. Farrell	1995	Resistance to cabbage aphid (Brevicoryne brassicae) in six brassica accessions in New Zealand	New Zealand Journal of Crop and Horticultural Science	23	1	25-29	10.1080/01140671.1995.9513864
G. Z. f. A.-u. L. Hoeflich, Muencheberg (Germany). Inst. fuer Oekophysiologie der Primaerproduktion), W. Wiehe and C. Hecht-Buchholz	1995	Rhizosphere colonization of different crops with growth promoting Pseudomonas and Rhizobium bacteria		150
M. R. Green, S. E. Ogilvy, G. K. Frampton, T. Cilgi, S. Jones, K. Tarrant and A. A. H. M. Jones, Duggleby, Malton, North Yorkshire YO17 8BP (United Kingdom))	1995	SCARAB: the environmental implications of reducing pesticide inputs
K. Amanullah, S. U. Khattak and Z. Alam	1995	Screening rapeseed mutants against aphids under field conditions	Proceedings of Pakistan Congress of Zoology	15		15-21
P. J. Fiddaman and S. D. o. P. a. E. S. Rossall, Faculty of Agricultual and Food Sciences, Sutton Bonington Campus, University of Nottingham, Sutton Bonington, Loughborough LE12 5RD (United Kingdom))	1995	Selection of bacterial antagonists for the biological control of Rhizoctonia solani in oilseed rape (Brassica napus)		44
A. C. T. I. d. O. M. Penaud, Paris (France))	1995	Studies on the optimum timing to control rapeseed blackleg caused by Leptosphaeria maculans with fungicides		18
K. Voigt and J. J. U. G. L. f. A. M. u. M. I. f. M. Woestemeyer	1995	The combination of Gilbert/Maxam chemical sequencing and the dideoxynucleotide chain termination approach facilitates the construction of species specific PCR-primers based on diagnostic RAPD [random amplified polymorphic DNA] bands		150
A. Giamoustaris and R. Mithen	1995	The effect of modifying the glucosinolate content of leaves of oilseed rape (Brassica napus ssp. oleifera) on its interaction with specialist and generalist pests	Annals of Applied Biology
N. V. M. o. A. F. a. F. Hardwick, Malton (Royaume Uni). Agricultural Development and Advisory Service), J. A. Turner and D. M. Wright	1995	The effect of sowing date on the incidence of beet western yellows virus in winter oilseed rape in England and Wales		18
E. S. L. Twengstroem, Uppsala (Sweden). SLU Info. Vaexter)	1995	The influcence of soil humidity on production of apothecia from sclerotia of Sclerotinia sclerotiorum - a new project		36
M. Gerdemann-Knörck, S. Nielen, C. Tzscheetzsch, J. Iglisch and O. Schieder	1995	Transfer of disease resistance within the genus Brassica through asymmetric somatic hybridization	Euphytica	85	1-3	247-253	10.1007/BF00023953
L. N. Hansen and E. D. Earle	1995	Transfer of resistance to Xanthomonas campestris pv campestris into Brassica oleracea L. by protoplast fusion	Theoretical and Applied Genetics	91	8	1293-1300
D. Alford, K. Walters, I. Williams and ...	1996	A commercially viable low-cost strategy for the management of seed weevil populations on winter oilseed rape in the UK	Brighton Crop Protection …
D. Gorfu	1996	A disease of Faba bean caused by Fusarium avenaceum (Corda ex Fr.) Sacc.
D. Schmechel, H. McCartney, N. Magan and G. Marshall	1996	A novel approach for immunomonitoring airborne fungal pathogens	British Crop Protection Council …
I. Aguilar, F. Sanchez and M. Martin	1996	A., Martinez-Herrera, D. and Ponz, F.(1996) Nucleotide sequence of Chinese rape mosaic virus (oilseed rape mosaic virus), a crucifer tobamovirus …	Plant Mol. Biol
R. Cole	1996	Abiotic induction of changes to glucosinolate profiles in Brassica species and increased resistance to the specialist aphid Brevicoryne brassicae	Entomologia Experimentalis et Applicata	80	1	228-230	10.1111/j.1570-7458.1996.tb00924.x
A. Srivastava, H. Singh and H. L. Thakur	1996	Assessment of avoidable yield loss caused by green peach aphid, Myzus persicae Sulzer and mustard aphid, Lipaphis erysimi (Kalt.) in Brassica	Indian Journal of Plant Protection	24	1-2	115-116
Z. E. N. S. A. d. R. F. L. d. P. V. Lamkadmi, M. A. Esnault and M. Le Normand	1996	Characterization of 23kDa polypeptide induced by Phoma lingam in Brassica napus leaves		34
G. Mahuku, R. Hall and P. Goodwin	1996	Co-infection and induction of systemic acquired resistance by weakly and highly virulent isolates ofLeptosphaeria maculansin oilseed rape	Physiological and Molecular Plant …
S. L. Annis, P. H. W. V. U. U. D. o. P. a. S. S. Goodwin and G. U. C. D. o. E. Biology)	1996	Comparison of cell wall-degrading enzymes produced by highly and weakly virulent isolates of Leptosphaeria maculans in culture		151
D. W. Sippell and R. Hall	1996	Constant rank of virulence and resistance in the Leptosphaeria maculans - Brassica napus pathosystem	Canadian Journal of Plant Pathology	18	1	71-74	10.1080/07060669609500658
H. S. Mayton, C. Olivier, S. F. Vaughn and R. Loria	1996	Correlation of fungicidal activity of Brassica species with allyl isothiocyanate production in macerated leaf tissue	Phytopathology	86	3	267-271	10.1094/Phyto-86-267
N. Patterson and M. Kapoor	1996	Detection of plasmid-like DNA and double-stranded RNA elements in some Canadian isolates of the oilseed rape pathogen Leptosphaeria maculans	Canadian journal of microbiology
J. Q. Liu, P. Parks and S. R. Rimmer	1996	Development of monogenic lines for resistance to Albugo candida from a Canadian Brassica napus cultivar	Phytopathology	86	9	1000-1004	10.1094/Phyto-86-1000
J. Frahm, T. Volk and A. Johnen	1996	Development of the PRO PLANT decision-support system for plant protection in cereals, sugarbeet and rape	Bulletin OEPP	26	3-4	609-622
G. S. G. U. Mahuku, Guelph, Ont. (Canada). Dept. of Environmental Biology), R. Hall and P. H. Goodwin	1996	Distribution of Leptosphaeria maculans in two fields in southern Ontario as determinded by the polymerase chain reaction		102
A. Naveen, H. R. Rohilla and S. Harvir	1996	Effect of mustard aphid, Lipaphis erysimi (Kalt.) infestation on the yield contributing traits of some rapeseed-mustard genotypes	Annals of Agricultural Research	17	1	18-21
S. U. Khattak, A. Khan, S. M. Shah, A. Zeb and M. M. Iqbal	1996	Effect of nitrogen and phosphorus fertilization on aphid infestation and crop yield of three rapeseed cultivars	Pakistan Journal of Zoology	28	4	335-338
P. Umoru, W. Powell and S. Clark	1996	Effect of pirimicarb on the foraging behaviour of Diaeretiella rapae (Hymenoptera: Braconidae) on host-free and infested oilseed rape plants	Bulletin of Entomological Research
W. O. C. Symondson, D. M. Glen, C. W. Wiltshire, C. J. Langdon and J. E. Liddell	1996	Effects of cultivation techniques and methods of straw disposal on predation by Pterostichus melanarius (Coleoptera: Carabidae) upon slugs (Gastropoda: Pulmonata) in an arable field	Journal of Applied Ecology	33	4	741-753	10.2307/2404945
J. Brown, J. B. Davis, J. P. McCaffrey, D. A. Erickson, A. P. Brown, B. L. Harmon and L. Seip	1996	Effects of early and late season insect pests on Brassica crops in the Pacific Northwest region of the United States	Cruciferae Newsletter		18	102-103
C. X. Hong, B. D. L. Fitt and S. J. I.-R. Welham, Harpenden AL5-2JQ (United Kingdom))	1996	Effects of wetness period and temperature on development of dark pod spot (Alternaria brassicae) on oilseed rape (Brassica napus)		45
K. Graichen and F. Rabenstein	1996	European isolates of beet western yellows virus (BWYV) from oilseed rape (Brassica napus L. ssp. napus) are non-pathogenic on sugar beet (Beta vulgaris L var …	… und Pflanzenschutz/Journal of Plant Diseases …
C. X. I.-R. Hong, Harpenden, Herts. (United Kingdom)) and B. D. L. Fitt	1996	Factors affecting the incubation period of dark leaf and pod spot (Alternaria brassicae) on oilseed rape (Brassica napus)		102
R. Grison, B. Grezes-Besset, M. Schneider and ...	1996	Field tolerance to fungal pathogens of Brassica napus constitutively expressing a chimeric chitinase gene	Nature …
B. Speiser and M. R. I. o. O. A. F. Andermatt, CH-4104 Oberwil (Switzerland))	1996	Field trials with Phasmarhabditis hermaphrodita in Switzerland
P. Lehmann, J. Walsh, C. Jenner, E. Kozubek and ...	1996	Genetically engineered protection against turnip mosaic virus infection in transgenic oilseed rape [Brassica napus var. oleifera]	Journal of Applied …
E. C. K. Pang and G. M. M. U. Halloran, Parkville, Victoria (Australia). Faculty of Agriculture and Forestry)	1996	Genetics of virulence in Leptosphaeria maculans (Desm.) Ces. et De Not., the cause of blackleg in rapeseed (Brassica napus L.)		93
P. Palaniswamy	1996	Host plant resistance to insect pests of cruciferous crops with special reference to flea beetles feeding on canola - a review	Acta Horticulturae				10.17660/ActaHortic.1996.407.60
M. J. Manzanares, F. Baron and G. Thomas	1996	Host-pathogen interactions between brassica oleracea genotypes and single spore derived isolates of plasmodiophora brassicae			407	411-418
R. Webb	1996	In vitro studies of six species of Pratylenchus (Nematoda: Pratylenchidae) on four cultivars of oilseed rape (Brassica napus var. oleifera)	Nematologica
J. A. Kirkegaard, P. T. W. Wong and J. M. C. D. o. P. I. Desmarchelier, GPO Box 1600, Canberra, ACT 2601 (Australia))	1996	In vitro suppression of fungal root pathogens of cereals by Brassica tissues		45
T. Mikkelsen, J. Jensen and R. Jørgensen	1996	Inheritance of oilseed rape (Brassica napus) RAPD markers in a backcross progeny with Brassica campestris	Theoretical and Applied …
C. N. Stewart, Jr., M. J. Adang, J. N. All, P. L. Raymer, R. Suresh and W. A. Parrott	1996	Insect control and dosage effects in transgenic canola containing a synthetic Bacillus thuringiensis cryIAc gene	Plant Physiology	112	1	115-120
C. L. U. Hanfrey, Wye, Ashford, Kent (United Kingdom). Wye Coll., Dept. of Biological Sciences), M. Fife and V. Buchanan-Wollaston	1996	Leaf senescence in Brassica napus: expression of genes encoding pathogenesis-related proteins		30
M. Jakobi, G. Winkelmann, D. Kaiser, C. Kempter, G. Jung, G. Berg and H. Bahl	1996	Maltophilin: a new antifungal compound produced by Stenotrophomonas maltophilia R3089	Journal of Antibiotics	49	11	1101-1104	10.7164/antibiotics.49.1101
R. Messner, W. Schweigrofler, M. Ibl and ...	1996	Molecular Characterization of the Plant Pathogen Verticillium dahliae Kleb. Using RAPD‐PCR and Sequencing of the 18SrRNA‐Gene	Journal of …
I. Somda, M. Renard and H. S. d. P. V. Brun, Station d'Amelioration des Plantes, INRA, BP 29, 35650 Le Rheu Cedex (France))	1996	Morphology, pathogenicity and isozyme variation amongst French isolates of Leptosphaeria maculans recovered from Brassica juncea cv. Picra		45
L. Landbo, B. Andersen and R. Jørgensen	1996	Natural hybridisation between oilseed rape and a wild relative: hybrids among seeds from weedy B. campestris	Hereditas (Landskrona)
I. L. d. B. M. y. V. V. C.-I. Aguilar, Madrid (Spain)), F. Sanchez, A. M. Martin, D. Martinez-Herrera and F. Ponz	1996	Nucleotide sequence of Chinese rape mosaic virus (oilseed rape mosaic virus), a crucifer tobamovirus infectious on Arabidopsis thaliana		30
A. C. S. U. o. A. S. Wallenhammar, Unit of Plant Protection and Biological Control, P.O. Box 7044, 750 07 Uppsala (Sweden))	1996	Occurrence of clubroot (Plasmodiophora brassicae) in spring oilseed rape; estimation and prediction of crop loss
P. Verma	1996	Oilseed Rape and Canola Diseases Incited by Rhizoctonia Species	… : Taxonomy, molecular biology, ecology, pathology and …
	1996	Papers presented at the OECD/MAICH workshop on multidisciplinary assessment of transgenic crop plants: technical, agronomic and ecological aspects, Chania, Crete, Greece, September 1993	Field Crops Research	45	1-3
N. McRoberts and J. Lennard	1996	Pathogen behaviour and plant cell reactions in interactions between Alternaria species and leaves of host and nonhost plants	Plant Pathology
C. E. Jenner and J. A. H. R. I. Walsh, Wellesbourne, Warwick, CV35 9EF (United Kingdom))	1996	Pathotypic variation in turnip mosaic virus with special reference to European isolates		45
B. Fortnagel and E. Schlösser	1996	Polyclonal antibodies against Verticillium dahliae Kleb. from oilseed rape via immunized hens/Polyklonale Antikörper gegen Verticillium dahliae Kleb. von Raps durch …	… und Pflanzenschutz/Journal of Plant Diseases …
E. Lefol, V. Danielou and H. Darmency	1996	Predicting hybridization between transgenic oilseed rape and wild mustard	Field Crops Research
B. D. L. Fitt, P. Gladders, J. A. Turner, K. G. Sutherland and S. J. I.-R. Welham, Harpenden, Herts, AL5 2JQ (United Kingdom))	1996	Predicting risk of severe light leaf spot (Pyrenopeziza brassicae) on winter oilseed rape in the UK
A. Wallenhammar	1996	Prevalence of Plasmodiophora brassicae in a spring oilseed rape growing area in central Sweden and factors influencing soil infestation levels	Plant Pathology
H. L. Bhardwaj, A. A. Hamama, D. M. Porter and P. F. Reese, Jr.	1996	Rapeseed meal as a natural pesticide	Progress in new crops: Proceedings of the Third National Symposium, Indianapolis, Indiana, USA, 22-25 October, 1996.
M. Bielecka, E. Biedrzycka, M. Smieszek and J. P. A. o. S. Fornal, Olsztyn (Poland). Inst. of Animal Reproduction and Food Research)	1996	Rapeseed microflora and its changes during storage
C. Y. Chen and B. J. P. C. B. R. C. Howlett, School of Botany, University of Melbourne, Parkville, Victoria 3052 (Australia))	1996	Rapid necrosis of guard cells is associated with the arrest of fungal growth in leaves of Indian mustard (Brassica juncea) inoculated with avirulent isolates of Leptosphaeria maculans		48
R. Baur, A. N. E. Birch, N. Deighton, B. A. Goodman, D. W. Griffiths, R. J. Hopkins, J. Hurter, B. Patrian, M. S. J. Simmonds and E. Stadler	1996	Recent progress in understanding the role of leaf surface chemistry in susceptibility/resistance to cabbage and turnip root flies (Delia radicum, D. floralis)	Bulletin OILB/SROP	19	5	44-48
G. Berg	1996	Rhizobacteria of oilseed rape antagonistic to Verticillium dahliae var. longisporum STARK	Zeitschrift fur Pflanzenkrankheiten und Pflanzenschutz	103	1	20-30
G. Berg	1996	Rhizobacteria of oilseed rape antagonistic to Verticillium dahliae var. longisporum STARK/Rhizosphärenbakterien von Winterraps mit antagonistischen Eigenschaften …	… für Pflanzenkrankheiten und Pflanzenschutz/Journal of …
R. Hall, J. Chigogora and L. Phillips	1996	Role of seedborne inoculum of Leptosphaeria maculans in development of blackleg on oilseed rape	Canadian Journal of Plant …
G. Berg, P. Marten and G. Ballin	1996	Stenotrophomonas maltophilia in the rhizosphere of oilseed rape - Occurrence, characterization and interaction with phytopathogenic fungi	Microbiological Research	151	1	19-27	10.1016/S0944-5013(96)80051-6
G. Berg, P. Marten and G. Ballin	1996	Stenotrophomonas maltophilia in the rhizosphere of oilseed rape—occurrence, characterization and interaction with phytopathogenic fungi	Microbiological Research
C. Kalbe, P. Marten and G. Berg	1996	Strains of the genus Serratia as beneficial rhizobacteria of oilseed rape with antifungal properties	Microbiological Research	151	4	433-439
M. S. C. Pedras, J. L. Taylor and V. M. Morales	1996	The blackleg fungus of rapeseed: how many species?	Acta Horticulturae	Acta Horticulturae			10.17660/ActaHortic.1996.407.56
L. M. Dosdall, M. J. Herbut, N. T. Cowle and T. M. Micklich	1996	The effect of seeding date and plant density on infestations of root maggots, Delia spp. (Diptera: Anthomyiidae), in canola	Canadian Journal of Plant Science	76	1	169-177	10.4141/cjps96-035
M. N. R. I. o. V. Satou, Ornamental Plants and Tea, Ano, Mie (Japan)) and F. Fukumoto	1996	The host range of downy mildew, Peronospora parasitica, from Brassica campestris, Chinese cabbage and turnip crops and Raphanus sativus, Japanese radish crop		62
M. N. R. I. o. V. Satou, Ornamental Plants and Tea, Ano, Mie (Japan)) and F. Fukumoto	1996	The host range of downy mildew, Peronospora parasitica, from Brassica oleracea, cabbage and broccoli crops		62
L. Huber, B. Fitt and H. McCartney	1996	The incorporation of pathogen spores into rain‐splash droplets: a modelling approach	Plant Pathology
A. M. Bones and J. T. Rossiter	1996	The myrosinase-glucosinolate system, its organisation and biochemistry	Physiologia Plantarum	97	1	194-208	10.1034/j.1399-3054.1996.970128.x
Z. Kabir, I. P. O'Halloran and C. M. U. Hamel, Ste-Anne-de-Bellevue, Quebec (Canada). Dept. of Natural Resource Sciences)	1996	The proliferation of fungal hyphae in soils supporting mycorrhizal and non-mycorrhizal plants		6
H. Handa, G. Bonnard and J. M. N. I. o. A. R. Grienenberger, Ibaraki (Japan). Dept. of Cell Biology)	1996	The rapeseed mitochondrial gene encoding a homologue of the bacterial protein Ccl1 is divided into two independently transcribed reading frames		252
A. Some, M. J. Manzanares, F. Laurens, F. Baron, G. Thomas and F. I. Rouxel, C.R. de Rennes, Station de Pathologie Vegetale, BP 29, 35650 Le Rheu (France))	1996	Variation for virulence on Brassica napus L. amongst Plasmodiophora brassicae collections from France and derived single-spore isolates		45
A. Somé, M. Manzanares, F. Laurens, F. Baron and ...	1996	Variation for virulence on Brassica napus L. amongst Plasmodiophora brassicae collections from France and derived single‐spore isolates	Plant …
P. P. Singh, A. S. Basra and P. P. S. Pannu	1997	Abscisic acid is a potent inhibitor of growth and sporidial formation in Neovossia indica cultures: Dual mode of action via loss of polyamines and cellular turgidity	Phytoparasitica	25	2	111-116	10.1007/bf02981191
F. Niepold and V. B. B. f. L.-u. F. Garbe, Braunschweig (Germany). Inst. fuer Pflanzenschutz im Ackerbau und Gruenland)	1997	Application of a thin polyacrylamide gel electrophoresis to differentiate between equal PCR amplificates of aggressive Phoma lingam isolates and other plant pathogenic fungi		152
D. C. Steinkraus and N. P. Tugwell	1997	Beauveria bassiana (Deuteromycotina: Moniliales) effects on Lygus lineolaris (Hemiptera: Miridae)	Journal of Entomological Science	32	1	79-90	10.18474/0749-8004-32.1.79
E. M. G. Fontes and V. F. Carvalho	1997	Biosafety on genetically modified plants: an overview in Brazil and in the world	Proceedings of the 1st International conference on the processing tomato, Recife, Pernambuco, Brazil, 18-21 November 1996, and the 1st International symposium on tropical tomato diseases, Recife, Pernambuco, Brazil, 21-22 November 1996.
J. A. Kirkegaard, P. J. Hocking, J. F. Angus, G. N. Howe and P. A. Gardner	1997	Comparison of canola, Indian mustard and Linola in two contrasting environments. II. Break-crop and nitrogen effects on subsequent wheat crops	Field Crops Research	52	1-2	179-191	10.1016/s0378-4290(96)01057-x
A. M. Murphy, E. Pryce-Jones, K. Johnstone and A. M. D. o. P. S. Ashby, University of Cambridge, Downing Street, Cambridge CB2-3EA (United Kingdom))	1997	Comparison of cytokinin production in vitro by Pyrenopeziza brassicae with other plant pathogens		50
A. Murphy, E. Pryce-Jones, K. Johnstone and ...	1997	Comparison of cytokinin productionin vitrobyPyrenopeziza brassicaewith other plant pathogens	… and Molecular Plant …
M. C. Carswell, B. R. Grant and W. L. Q. U. Plaxton, Kingston (Canada). Depts. of Biology and Biochemistry)	1997	Disruption of the phosphate-starvation response of oilseed rape suspension cells by the fungicide phosphonate		203
B. R. Glick, C. P. Liu, S. Ghosh and E. B. D. o. B. Dumbroff, University of Waterloo, Waterloo, Ontario N2L 3G1 (Canada))	1997	Early development of canola seedlings in the presence of the plant growth-promoting rhizobacterium Pseudomonas putida GR12-2		29
M. Osnaya-Gonzalez, B. Steinhauer and E. Schlosser	1997	Effect of alternative plant protection materials on blackspot of roses	Mededelingen - Faculteit Landbouwkundige en Toegepaste Biologische Wetenschappen, Universiteit Gent	62	3b	1041-1048
K. Sieling, O. Gunther-Borstel and H. I. o. C. S. a. P. B. Hanus, Christian-Albrechts-University Kiel, Hermann-Rodewald-Str. 6, D-24118 Kiel (Germany))	1997	Effect of slurry application and mineral nitrogen fertilization on N leaching in different crop combinations		128
A. J. Inman, B. D. L. Fitt, S. J. Welham, R. L. Evans and D. A. Murray	1997	Effects of temperature, cultivar and isolate on the incubation period of white leaf spot (Mycosphaerella capsellae) on oilseed rape (Brassica napus)	Annals of Applied Biology	130	2	239-253	10.1111/j.1744-7348.1997.tb06829.x
M. B. Bottino, C. Girard, L. Jouanin and ...	1997	Effects of transgenic oilseed rape expressing proteinase inhibitors on pest and beneficial insects	… Brassica 97, Xth …
H. Brun, S. Levivier, F. Eber, M. Renard and A. M. S. d. P. V. Chevre, Institut National de la Recherche Agronomique, Domaine de la Motte, BP29, F-35650 Le Rheu (France))	1997	Electrophoretic analysis of natural populations of Leptosphaeria maculans directly from leaf lesions		46
K. Graichen, E. Schliephake and ...	1997	Epidemic infestation of winter oilseed rape by turnip yellows luteovirus (syn. beet western yellows luteovirus) in the 1995/96 growing season	Nachrichtenblatt des …
E. J. Urquhart and Z. K. Punja	1997	Epiphytic growth and survival of Tilletiopsis pallescens, a potential biological control agent of Sphaerotheca fuliginea, on cucumber leaves	Canadian Journal of Botany	75	6	892-901	10.1139/b97-099
J. A. Lewis and R. P. Larkin	1997	Extruded granular formulation with biomass of biocontrol Gliocladium virens and Trichoderma spp. to reduce damping-off of eggplant caused by Rhizoctonia solani and saprophytic growth of the pathogen in soil-less mix	Biocontrol Science and Technology	7	1	49-60	10.1080/09583159731036
A. Shivpuri, H. P. Chhipa, R. B. L. Gupta and K. N. Sharma	1997	Field evaluation of mustard genotypes against white rust, powdery mildew and stem rot	Annals of Arid Zone	36	4	387-389
C. Kole, P. Kole, R. Vogelzang and T. C. Osborn	1997	Genetic linkage map of a Brassica rapa recombinant inbred population	Journal of Heredity	88	6	553-556	10.1093/oxfordjournals.jhered.a023158
R. Černuško and G. Wolf	1997	Immunological Methods for the Detection of Verticillium Dahliae in Oilseed Rape	Diagnosis and Identification of Plant Pathogens
A. L. Picard-Nizou, R. Grison, L. Olsen, C. Pioche, G. Arnold and M. H. Pham-Delegue	1997	Impact of Proteins Used in Plant Genetic Engineering: Toxicity and Behavioral Study in the Honeybee	Journal of Economic Entomology	90	6	1710-1716	10.1093/jee/90.6.1710
A. Kumar and T. K.S.	1997	Incidence and occurrence of root rot of brassicas in Himachal Pradesh.
U. Smolinska, G. R. Knudsen, M. J. Morra and V. Borek	1997	Inhibition of Aphanomyces euteiches f. sp. pisi by volatiles produced by hydrolysis of Brassica napus seed meal	Plant Disease	81	3	288-292	10.1094/PDIS.1997.81.3.288
S. L. Annis and P. H. Goodwin	1997	Inhibition of polygalacturonase activity produced by Leptosphaeria maculans by leaf extracts of canola and its relationship to calcium	Canadian Journal of Plant Pathology	19	1	1-7
V. Karapapa, B. Bainbridge and J. Heale	1997	Morphological and molecular characterization of Verticillium longisporum comb, nov., pathogenic to oilseed rape	Mycological Research
V. K. Karapapa, B. W. Bainbridge and J. B. M. P. Heale, Division of Life Sciences, King's College London, Kensington Campus, Campden Hill Road, London W8 7AH (United Kingdom))	1997	Morphological and molecular characterization of Verticillium longisporum comb. nov., pathogenic to oilseed rape		101
S. Nawaz, K. Scudamore and ...	1997	Mycotoxins in ingredients of animal feeding stuffs: I. determination of Alternaria mycotoxins in oilseed rape meal and sunflower seed meal	Food Additives & …
N. I. Nashaat, A. Heran, S. E. Mitchell and R. P. C. a. D. M. D. Awasthi, IACR-Rothamsted, Harpenden, Herts AL5 2JQ (United Kingdom))	1997	New genes for resistance to downy mildew (Peronospora parasitica) in oilseed rape (Brassica napus ssp. oleifera)		46
J. Schiemann, H. Backhaus, U. Commandeur, A. Dietz-Pfeilstetter, B. Engelen, F. Gebhard, H. Heuer, R. Koenig, D. E. Lesemann, E. Maiss, A. Matzk, F. Niepold, K. Smalla and R. Casper	1997	New methods and results in monitoring field release of genetically modified organisms	JIRCAS International Symposium Series		5	31-51
S. R. Ghimire and S. Sharma	1997	Performance of S4 and S5 progenies of broad leaf mustard cv. Manakamana against turnip mosaic virus	Working Paper - Lumle Regional Agricultural Research Centre			iii + 14 pp.
J. H. C. U. Liu, Calgary, Alta. (Canada). Dept. of Biological Sciences), L. B. Selinger, K. J. Cheng, K. A. Beauchemin and M. M. Moloney	1997	Plant seed oil-bodies as an immobilization matrix for a recombinant xylanase from the rumen fungus Neocallimastix patriciarum		3
H. I. o. A. C. R. R. Su, Harpenden (Royaume Uni)), B. D. L. Fitt, P. Gladders, N. V. Hardwick, K. D. Lockley, C. E. Sansford, K. G. Sutherland and S. J. Welham	1997	Prevision des pertes de rendement dues a Pyrenopeziza brassicae sur colza d'hiver
B. Fitt, P. Gladders, J. Turner and ...	1997	Prospects for developing a forecasting scheme to optimise use of fungicides for disease control on winter oilseed rape in the UK	… of Applied Biology …
S. Schleier, K. Voigt and J. Wöstemeyer	1997	RAPD-based molecular diagnosis of mixed fungal infections on oilseed rape (Brassica napus): Evidence for genus- and species-specific sequences in the fungal genomes	Journal of Phytopathology	145	2-3	81-87	10.1111/j.1439-0434.1997.tb00368.x
S. Schleier, K. Voigt and J. Wostemeyer	1997	RAPD‐based Molecular Diagnosis of Mixed Fungal Infections on Oilseed Rape (Brassica napus): Evidence for Genus‐ and Species‐specific Sequences in the …	Journal of Phytopathology
V. W. L. Jordan, J. A. Hutcheon, G. V. Donaldson and D. P. Farmer	1997	Research into and development of integrated farming systems for less-intensive arable crop production: experimental progress (1989-1994) and commercial implementation	Agriculture, Ecosystems & Environment	64	2	141-148	10.1016/s0167-8809(97)00032-7
Z. ZhiJiang, N. F. Weeden and M. H. D. o. H. S. Dickson, Cornell University, NYSAES, Geneva, NY (USA))	1997	The expression of a resistant gene to black rot in progeny of the protoplast fusion [with] broccoli (B. oleracea)
D. Schmechel, H. McCartney and ...	1997	The production and characterization of monoclonal antibodies against alternaria brassicae (berk.) sacc., the cause of dark leaf and pod spot in oilseed rape	Food and Agricultural …
U. Smolinska, M. J. Morra, G. R. Knudsen and P. D. Brown	1997	Toxicity of glucosinolate degradation products from Brassica napus seed meal toward Aphanomyces euteiches f. sp. pisi	Phytopathology	87	1	77-82	10.1094/phyto.1997.87.1.77
J. E. Bradshaw, D. J. Gemmell and R. N. Wilson	1997	Transfer of resistance to clubroot (Plasmodiophora brassicae) to swedes (Brassica napus L var napobrassica Peterm) from B-rapa	Annals of Applied Biology	130	2	337-348	10.1111/j.1744-7348.1997.tb06837.x
G. Mahuku, P. Goodwin, R. Hall and ...	1997	Variability in the highly virulent type of Leptosphaeria maculans within and between oilseed rape fields	Canadian Journal of …
A. Martín, D. Martínez-Herrera, H. y. Poch and ...	1997	Variability in the interactions between Arabidopsis thaliana ecotypes and oilseed rape mosaic tobamovirus	Functional Plant …
V. Paul, E. Klodt-Bussmann, P. Dapprich and ...	1998	… on preservation, epidemiology, and aggressiveness of Peronospora parasitica and results with regard to the disease resistance of the pathogen on Brassica napus	Bulletin OILB …
I. C. Harvey, G. W. Bourdot, D. J. Saville and D. C. A. Sands, PO Box 60, Lincoln (New Zealand))	1998	A comparison of auxotrophic and wild strains of Sclerotinia sclerotiorum used as a mycoherbicide against Californian thistle (Cirsium arvense)		8
D. Morgan, K. Walters, J. Oakley and ...	1998	An Internet-based decision support system for the rational management of oilseed rape invertebrate pests	Brighton Crop Protection …
C. John Innes Centre and Sainsbury Laboratory, Norwich (United Kingdom)	1998	Annual report 1997/98
W. Powell and T. Glinwood	1998	Aphid sex pheromones to enhance parasitoid efficiency	HGCA Project Report		155	58 pp.
D. E. Mathre, R. H. Johnston and W. E. D. o. P. S. Grey, Montana State University, Bozeman, MT 59717 (USA))	1998	Biological control of take-all disease of wheat caused by Gaeumannomyces graminis var. tritici under field conditions using a Phialophora sp		8
S. Gowers and S. D. Armstrong	1998	Breeding and selection for resistance to dry rot (Leptosphaeria maculans) in swedes (Brassica napus ssp. rapifera)	Acta Horticulturae				10.17660/ActaHortic.1998.459.41
G. D. Buntin	1998	Cabbage seedpod weevil (Ceutorhynchus assimilis, Paykull) management by trap cropping and its effect on parasitism by Trichomalus perfectus (Walker) in oilseed rape	Crop Protection	17	4	299-305	10.1016/s0261-2194(98)00015-5
A. Bertaccini, Z. Vorácková, M. Vibio, J. Fránová and ...	1998	Comparison of phytoplasmas infecting winter oilseed rape in the Czech Republic with Italian Brassica phytoplasmas and their relationship to the aster yellows group	Plant …
J. Schubert, F. Rabenstein, K. Graichen and ...	1998	Comparison of the 5'‐end nucleotide sequences of luteoviruses from oilseed rape and sugar beet	… of Phytopathology & …
H. Winter and M. D. I. f. A. G. Sacristan, Freie Universitat Berlin, A.-Thaer-Weg 6, D-14195 Berlin (Germany))	1998	Cytological and isozyme analysis of dihaploid Brassica napus-B. juncea backcross lines and their resistance behavior against Leptosphaeria maculans
J. De Vries and W. Wackernagel	1998	Detection of nptII (kanamycin resistance) genes in genomes of transgenic plants by marker-rescue transformation	Molecular and General Genetics	257	6	606-613	10.1007/s004380050688
K. Sutherland, B. Fitt, J. Steed and ...	1998	Development and control of light leaf spot (Pyrenopeziza brassicae) epidemics in winter oilseed rape in the UK	Proceedings …
S. J. Foster, A. M. Ashby and B. D. L. D. o. P. S. Fitt, University of Cambridge, Downing Street, Cambridge, CB2-3EA (United Kingdom))	1998	Development of a PCR based diagnostic technique for light leaf spot (Pyrenopeziza brassicae) on winter oilseed rape
B. Fitt, K. Doughty, P. Gladders and ...	1998	Diagnosis of light leaf spot (Pyrenopeziza brassicae) on winter oilseed rape (Brassica napus) in the UK	Annals of Applied …
R. Suresh, G. D. Buntin, J. N. All and P. L. Raymer	1998	Diamondback moth (Lepidoptera: Plutellidae) resistance of Brassica napus and B. oleracea lines with differing leaf characteristics	Journal of Economic Entomology	91	4	987-992
E. S. U. o. A. S. Twengstroem, Uppsala (Sweden). Dept. of Applied Plant Protection)	1998	Differences in susceptibility for Sclerotinia sclerotiorum among cultivars of oilseed rape
A. Butt, C. Mousley, K. Morris, J. Beynon, C. Can, E. Holub, J. T. Greenberg and V. P. M. B. L. Buchanan-Wollaston, Wye College, University of London, Wye TN25 5AH (United Kingdom))	1998	Differential expression of a senescence-enhanced metallothionein gene in Arabidopsis in response to isolates of Peronospora parasitica and Pseudomonas syringae		16
J. J. S. U. Germida, Saskatoon, Sask. (Canada). Dept. of Soil Science), S. D. Siciliano, J. R. d. Freitas and A. M. Seib	1998	Diversity of root-associated bacteria associated with held-grown canola (Brassica napus L.) and wheat (Triticum aestivum L.)		26
K. Doughty, G. Norton, G. Landon, G. West and ...	1998	Effects of disease on seed quality parameters of oilseed rape grown for industrial uses	… of oilseed rape grown …
H. Su, B. D. L. Fitt, S. J. Welham, C. E. Sansford and K. G. Sutherland	1998	Effects of light leaf spot (Pyrenopeziza brassicae) on yield of winter oilseed rape (Brassica napus)	Annals of Applied Biology	132	3	371-386	10.1111/j.1744-7348.1998.tb05215.x
M. G. N. Azam, G. M. Gurr and P. A. Magarey	1998	Efficacy of a compound based on canola oil as a fungicide for control of grapevine powdery mildew caused by Uncinula necator	Australasian Plant Pathology	27	2	116-118	10.1071/ap98015
S. Welham, J. Turner, B. Fitt and ...	1998	Empirical models for prediction of regional light leaf spot (Pyrenopeziza brassicae) incidence on winter oilseed rape in the UK	… Congress of Plant …
B. Fitt, P. Gladders and ...	1998	Epidemiology and forecasting of light leaf spot (Pyrenopeziza brassicae) on winter oilseed rape in the UK	Bulletin IOBC …
H. Su, C. E. Sansford, B. D. L. Fitt, P. Gladders, K. D. Lockley, K. G. Sutherland and S. J. Welham	1998	Estimating yield loss from light leaf spot (Pyrenopeziza brassicae) on winter oilseed rape (Brassica napus) in the UK	Bulletin OILB/SROP	21	5	23-26
S. K. Gupta and Y. P. Khanna	1998	Evaluation of double zero cultivars of Brassica napus under dryland conditions of Jammu	Cruciferae Newsletter		20	91-92
M. W. Kil and S. I. Chang	1998	Expression in Escherichia coli, purification, and characterization of the tobacco sulfonylurea herbicide-resistant recombinant acetolactate synthase and its interaction with the triazolopyrimidine herbicides	Journal of Biochemistry and Molecular Biology	31	3	287-295
E. Twengström, R. Sigvald, C. Svensson and J. Yuen	1998	Forecasting Sclerotinia stem rot in spring sown oilseed rape	Crop Protection
D. Ansan‐Melayah, M. Balesdent, R. Delourme and ...	1998	Genes for race‐specific resistance against blackleg disease in Brassica napus L	Plant …
S. Ramachandran, G. D. Buntin, J. N. All, P. L. Raymer and C. N. Stewart, Jr.	1998	Greenhouse and field evaluations of transgenic canola against diamondback moth, Plutella xylostella, and corn earworm, Helicoverpa zea	Entomologia Experimentalis et Applicata	88	1	17-24	10.1023/a:1003209300897
C. Girard, M. L. Métayer, B. Zaccomer, E. Bartlet and ...	1998	Growth stimulation of beetle larvae reared on a transgenic oilseed rape expressing a cysteine proteinase inhibitor	Journal of Insect …
V. K. Bansal, M. R. Thiagarajah, G. R. Stringam and R. T. Hardin	1998	Haploid plantlet screening in the development of blackleg resistant DH lines of Brassica napus	Plant Breeding	117	2	103-106	10.1111/j.1439-0523.1998.tb01460.x
T. M. Butt, N. L. Carreck, L. Ibrahim and I. H. I.-R. Williams, Harpenden, Hertfordshire AL5 2JQ (United Kingdom))	1998	Honey-bee-mediated infection of pollen beetle (Meligethes aeneus Fab.) by the insect-pathogenic fungus, Metarhizium anisopliae		8
M. Focke, W. Hemmer, B. Hayek, M. Götz and ...	1998	Identification of allergens in oilseed rape (Brassica napus) pollen	International archives of …
J. Lottmann and G. Berg	1998	Interactions between Stenotrophomonas maltophilia and the soilborne pathogen Verticillium dahliae var. longisporum	Bulletin OILB/SROP	21
M. Karimi, K. v. Poucke, N. Barthels, M. v. G. U. B. L. v. G. Montagu and G. Gheysen	1998	Introduction of nematode-inducible plant promoter-gus fusions in hairy roots of different plants		63
R. M. D. Makowski and K. Mortensen	1998	Latent infections and penetration of the bioherbicide agent Colletotrichum gloeosporioides f. sp. malvae in non-target field crops under controlled environmental conditions	Mycological Research	102	12	1545-1552	10.1017/S0953756298006960
J. Frankowski, G. Berg and H. Bahl	1998	Mechanisms involved in the antifungal activity of the rhizobacterium Serratia plymuthica	Bulletin OILB/SROP	21
B. Fitt, K. Doughty, T. Gilles, P. Gladders and ...	1998	Methods for assessment of light leaf spot (Pyrenopeziza brassicae) on winter oilseed rape (Brassica napus) in the UK	Annals of Applied …
N. McRoberts, G. Edwards-Jones, A. Sutherland and L. Chadwick	1998	Methods for evaluating farm practice and attitudes to integrated crop management systems	Brighton Crop Protection Conference: Pests & Diseases - 1998: Volume 1: Proceedings of an International Conference, Brighton, UK, 16-19 November 1998.
Suresh, G. D. Buntin, J. N. All, P. L. Raymer and C. N. Stewart, Jr.	1998	Movement and survival of diamondback moth (Lepidoptera: Plutellidae) larvae in mixtures of nontransgenic and transgenic canola containing a cryIA (c) gene of Bacillus thuringiensis	Environmental Entomology	27	3	649-656
A. Wallenhammar	1998	Observations on yield loss from Plasmodiophora brassicae infections in spring oilseed rape/Untersuchungen zum Ertragsverlust in Sommerraps bei Befall mit …	… für Pflanzenkrankheiten und Pflanzenschutz/Journal of …
P. Gladders, B. Symonds, N. Hardwick and ...	1998	Opportunities to control canker (Leptosphaeria maculans) in winter oilseed rape by improved spray timing	… ) in winter oilseed rape …
C. Coll, E. Booth and K. Sutherland	1998	Pest and disease control requirements for spring oilseed rape in northern climates	Brighton Crop Protection …
S. W. Ludwig and L. T. Kok	1998	Phenology and parasitism of harlequin bugs, Murgantia histrionica (Hahn) (Hemiptera: Pentatomidae), in Southwest Virginia	Journal of Entomological Science	33	1	33-39	10.18474/0749-8004-33.1.33
H. Antoun, C. J. Beauchamp, N. Goussard, R. Chabot and R. Lalande	1998	Potential of Rhizobium and Bradyrhizobium species as plant growth promoting rhizobacteria on non-legumes: Effect on radishes (Raphanus sativus L.)	Plant and Soil	204	1	57-67	10.1023/a:1004326910584
M. Soledade, C. Pedras, K. C. Smith and J. L. D. o. C. Taylor, University of Saskatchewan, 110 Science Place, SK (Canada))	1998	Production of 2,5-dioxopiperazine by a new isolate type of the blackleg fungus Phoma lingam		49
T. Sharma and J. Tewari	1998	RAPD analysis of three Alternaria species pathogenic to crucifers	Mycological Research
A. Purwantara, P. A. Salisbury, W. A. Burton and B. J. Howlett	1998	Reaction of Brassica juncea (Indian mustard) lines to Australian isolates of Leptosphaeria maculans under glasshouse and field conditions	European Journal of Plant Pathology	104	9	895-902	10.1023/A:1008609131695
I. Somda, M. Renard and H. Brun	1998	Seedling and adult plant reactions of Brassica napus-B. juncea recombinant lines towards A- and B-group isolates of Leptosphaeria maculans	Annals of Applied Biology	132	2	187-196	10.1111/j.1744-7348.1998.tb05196.x
T. Frank	1998	Slug damage and numbers of slugs in oilseed rape bordering on grass strips	Journal of Molluscan Studies
K. Narisawa, S. Tokumasu and T. P. B. I. I. A. C. Hashiba, Ago, Iwama, Nishi-Ibaraki 319-02 (Japan))	1998	Suppression of clubroot formation in Chinese cabbage by the root endophytic fungus, Heteroconium chaetospira		47
R. Suresh, G. D. Buntin, J. N. All, B. E. Tabashnik, P. L. Raymer, M. J. Adang, D. A. Pulliam and C. N. Stewart, Jr.	1998	Survival, development, and oviposition of resistant diamondback moth (Lepidoptera: Plutellidae) on transgenic canola producing a Bacillus thuringiensis toxin	Journal of Economic Entomology	91	6	1239-1244	10.1093/jee/91.6.1239
E. N. Inyang, T. M. Butt, L. Ibrahim, S. J. Clark, B. J. Pye, A. Beckett and S. I.-R. Archer, Harpenden, Hertfordshire, AL5 2JQ (United Kingdom))	1998	The effect of plant growth and topography on the acquisition of conidia of the insect pathogen Metarhizium anisopliae by larvae of Phaedon cochleariae		102
S. Bak, H. L. Nelsen and B. A. Halkier	1998	The presence of CYP79 homologues in glucosinolate-producing plants shows evolutionary conservation of the enzymes in the conversion of amino acid to aldoxime in the biosynthesis of cyanogenic glucosides and glucosinolates	Plant Molecular Biology	38	5	725-734	10.1023/A:1006064202774
N. Al-Kaff, S. Covey, M. Kreike, A. Page and ...	1998	Transcriptional and posttranscriptional plant gene silencing in response to a pathogen	…
C. Girard, M. Bonadé-Bottino, M. Pham-Delegue and ...	1998	Two strains of cabbage seed weevil (Coleoptera: Curculionidae) exhibit differential susceptibility to a transgenic oilseed rape expressing oryzacystatin I	Journal of Insect …
S. Tuvesson, R. Ohlund, L. v. Post, B. P. Forster and C. Dayteg	1998	Use of genetic markers at Svalof Weibull AB	Sveriges Utsadesforenings Tidskrift	108	3	167-175
I. JAMAUX‐DESPRÉAUX and ...	1999	… and mycelium by ELISA with anti‐mycelium and anti‐ascospore antisera for the development of a method to detect Sclerotinia sclerotiorum on petals of oilseed rape	Annals of applied …
H. McCartney, M. Lacey, Q. Li and ...	1999	Airborne ascospore concentration and the infection of oilseed rape and sunflowers by Sclerotinia sclerotiorum	Proceedings of the 10th …
L. Guoqing, J. Daohong, M. Jinling and ...	1999	An Improvement on mass production of apoheica of Sclerotinia sclerotiorum for resistance evaluation of oilseed rape	JOURNAL …
F. Thürwächter, V. Garbe and ...	1999	Ascospore Discharge, Leaf Infestation and Variations in Pathogenicity as Criteria to Predict Impact of Leptosphaeria maculans on Oilseed Rape	Journal of Phytopathology
A. Inman, B. Fitt, A. Todd and ...	1999	Ascospores as primary inoculum for epidemics of white leaf spot (Mycosphaerella capsellae) in winter oilseed rape in the UK	Plant pathology
J. P. McCaffrey, B. L. Harmon, J. Brown, A. P. Brown and J. B. Davis	1999	Assessment of Sinapis alba, Brassica napus and S. alba * B. napus hybrids for resistance to cabbage seedpod weevil, Ceutorhynchus assimilis (Coleoptera: Curculionidae)	Journal of Agricultural Science	132	3	289-295	10.1017/s0021859699006425
J. P. McCaffrey, B. L. Harmon, J. Brown, A. P. Brown and J. B. Davis	1999	Assessment of Sinapis alba, Brassica napus and S. alba x B. napus hybrids for resistance to cabbage seedpod weevil, Ceutorhynchus assimilis (Coleoptera: Curculionidae)	Journal of Agricultural Science	132	3	289-295	10.1017/S0021859699006425
G. Berg, J. Frankowski and H. Bahl	1999	Biocontrol of verticillium wilt in oilseed rape by chitinolytic Serratia plymuthica	Proceedings of 10th International …
J. A. Walsh, A. G. Sharpe, C. E. Jenner and D. J. Lydiate	1999	Characterisation of resistance to turnip mosaic virus in oilseed rape (Brassica napus) and genetic mapping of TuRB01	Theoretical and Applied Genetics	99	6-8	1149-1154	10.1007/s001220051319
N. Zriba, J. E. Sherwood and D. E. Mathre	1999	Characterization and effectiveness of Phialophora spp. isolated from a Montana take-all suppressive soil in controlling take-all disease of wheat	Canadian Journal of Plant Pathology	21	2	110-118	10.1080/07060669909501200
R. K. Khangura, M. J. Barbetti and M. W. Sweetingham	1999	Characterization and pathogenicity of Rhizoctonia species on canola	Plant Disease	83	8	714-721	10.1094/pdis.1999.83.8.714
M. Jedryczka, B. Fitt, P. Kachlicki and ...	1999	Comparison between Polish and United Kingdom populations of Leptosphaeria maculans, cause of stem canker of winter oilseed rape/Vergleich zwischen der …	… /Journal of Plant …
I. Jamaux-Despreaux and D. E.-I. Spire, URGAP Viticulture, 2 place Viala, 34060 Montpellier cedex 1 (France))	1999	Comparison of responses of ascospores and mycelium by ELISA with anti-mycelium and anti-ascospore antisera for the development of a method to detect Sclerotinia sclerotiorum on petals of oilseed rape		134
S. L. MacKinnon, P. Keifer and W. A. D. o. C. Ayer, University of Alberta, Edmonton, Alta. T6G-2G2 (Canada))	1999	Components from the phytotoxic extract of Alternaria brassicicola, a black spot pathogen of canola		51
J. Biddulph, B. Fitt, P. Gladders and ...	1999	Conditions for infection of oilseed rape leaves by ascospores of UK (A group) and Polish (B group) Leptosphaeria maculans (stem canker)	GCIRC …
A. Voss, W. W. Luhs, R. J. Snowdon and W. Friedt	1999	Development and molecular characterisation of nematode-resistant rapeseed (Brassica napus L.)	Genetics and breeding for crop quality and resistance. Proceedings of the XV EUCARPIA Congress, Viterbo, Italy, September 20-25, 1998.
S. Foster, G. Singh, B. Fitt and A. Ashby	1999	Development of PCR based diagnostic techniques for the two mating types of Pyrenopeziza brassicae (light leaf spot) on winter oilseed rape (Brassica napus ssp …	Physiological and Molecular Plant …
S. J. Foster, G. Singh, B. D. L. Fitt and A. M. Ashby	1999	Development of PCR based diagnostic techniques for the two mating types of Pyrenopeziza brassicae (light leaf spot) on winter oilseed rape (Brassica napus ssp oleifera)	Physiological and Molecular Plant Pathology	55	2	111-119	10.1006/pmpp.1999.0207
R. H. Williams and B. D. L. I.-R. Fitt, Harpenden AL5-2JQ (United Kingdom))	1999	Differentiating A and B groups of Leptosphaeria maculans, causal agent of stem canker (blackleg) of oilseed rape		48
B. F. Quirino, J. Normanly and R. M. Amasino	1999	Diverse range of gene activity during Arabidopsis thaliana leaf senescence includes pathogen-independent induction of defense-related genes	Plant Molecular Biology	40	2	267-278	10.1023/a:1006199932265
P. M. Stephens, C. W. Davoren and T. Wicks	1999	Effect of methyl bromide, metham sodium and the biofumigants Indian mustard and canola on the incidence of soilborne fungal pathogens and growth of grapevine nursery stock	Australasian Plant Pathology	28	3	187-196	10.1071/ap99032
Z. Weber and J. A. U. Matak, Poznan (Poland). Dept. of Phytopathology)	1999	Effectiveness of Polyversum in the protection of barley and some cruciferous plants against diseases		47
C. Jay, S. Rossall and H. Smith	1999	Effects of beet western yellows virus on growth and yield of oilseed rape (Brassica napus)	The Journal of …
Y. Zhou, B. D. L. Fitt, S. J. Welham, P. Gladders, C. E. Sansford and J. S. West	1999	Effects of severity and timing of stem canker (Leptosphaeria maculans) symptoms on yield of winter oilseed rape (Brassica napus) in the UK	European Journal of Plant Pathology	105	7	715-728	10.1023/A:1008761219493
J. Biddulph, B. Fitt, M. Jedryczka and ...	1999	Effects of temperature and wetness duration on infection of oilseed rape by ascospores of A-group or B-group Leptosphaeria maculans (stem canker)	… : New Horizons for …
J. Biddulph, B. Fitt, P. Leech, S. Welham and ...	1999	Effects of temperature and wetness duration on infection of oilseed rape leaves by ascospores of Leptosphaeria maculans (stem canker)	European Journal of …
L. Maskell, A. Raybould, J. Cooper and ...	1999	Effects of turnip mosaic virus and turnip yellow mosaic virus on the survival, growth and reproduction of wild cabbage (Brassica oleracea)	Annals of Applied …
E. S. Twengstroem, Uppsala (Sweden). Inst. foer Ekologi och Vaextproduktionslaera)	1999	Epidemiology and forecasting of Sclerotinia stem rot on spring sown oilseed rape in Sweden
J. S. West, J. E. Biddulph, B. D. L. Fitt and P. Gladders	1999	Epidemiology of Leptosphaeria maculans in relation to forecasting stem canker severity on winter oilseed rape in the UK	Annals of Applied Biology	135	2	535-546	10.1111/j.1744-7348.1999.tb00885.x
B. Fitt, P. Gladders and ...	1999	Epidemiology, forecasting and management of winter oilseed rape diseases in the UK	… : New Horizons for …
H. R. Rohilla, S. Harvir and S. Ram	1999	Evaluation of rapeseed-mustard genotypes against mustard aphid Lipaphis erysimi (Kalt.)	Tests of Agrochemicals and Cultivars		20	42-43
S. Souter, N. Castells-Brooke and ...	1999	Forecasting light leaf spot (Pyrenopeziza brassicae) of winter oilseed rape (Brassica napus) on the Internet	… of Applied Biology …
K. Graichen and H. Peterka	1999	Generation of oilseed rape with resistance to Turnip yellows luteovirus	… Rapeseed Congress–New Horizon for an …
A. C. Sexton, J. A. Kirkegaard and B. J. Howlett	1999	Glucosinolates in Brassica juncea and resistance to Australian isolates of Leptosphaeria maculans, the blackleg fungus	Australasian Plant Pathology	28	2	95-102	10.1071/AP99017
R. J. Mailer and C. E. May	1999	Heterogeneity of random amplified polymorphic DNA sequences in individual seedlings and bulked samples of four cultivars of Brassica napus	Plant Breeding	118	6	465-470	10.1046/j.1439-0523.1999.00428.x
G. Lemanczyk, Z. Skinder, E. Wilczewski and C. A. T.-R. Sadowski, Bydgoszcz (Poland). Wydzial Rolniczy))	1999	Impact of mineral and organic fertilization on the health ststus of fodder crops cultivated in stubble intercrop
H. A. Lamey	1999	Incidence of Sclerotinia stem rot on canola in North Dakota and Minnesota, 1991-1997	Proceedings of the 1998 International Sclerotinia Workshop, Fargo, ND, 9-12 September, 1998.			7-9
C. Hennin, M. Hofte and E. Diederichsen	1999	Induction of an artificial hypersensitive response in tomato: effect on the necrotrophic pathogen Botrytis cinerea	Mededelingen - Faculteit Landbouwkundige en Toegepaste Biologische Wetenschappen, Universiteit Gent	64	3b	491-499
E. Toal and P. Jones	1999	Induction of systemic resistance to Sclerotinia sclerotiorum by oxalic acid in oilseed rape	Plant Pathology
T. Gilles and B. Fitt	1999	Infectivity of ascospores of Pyrenopeziza brassicae on leaves and factors affecting maturation of apothecia on debris of oilseed rape	Aspects of Applied Biology
R. S. Utkhede and E. J. Hogue	1999	Influence of ground cover on development of Phytophthora crown and root rot of apple trees	Canadian Journal of Plant Pathology	21	2	106-109	10.1080/07060669909501199
J. A. LaMondia	1999	Influence of rotation crops on the strawberry pathogens Pratylenchus penetrans, Meloidogyne hapla, and Rhizoctonia fragariae	Journal of Nematology	31	Suppl 4	650-655
N. Evans, B. Fitt, H. McCartney and ...	1999	Investigating the horizontal spatial spread of light leaf spot (Pyrenopeziza brassicae) of winter oilseed rape in the UK	… of Applied Biology …
R. M. D. Makowski and K. Mortensen	1999	Latent infections and residues of the bioherbicide agent Colletotrichum gloeosporioides f.sp. malvae	Weed Science	47	5	589-595
T. Ojczyk and R. V.-M. U. Zielonka, Olsztyn (Poland). Faculty of Agriculture and Environmental Management)	1999	Limitation of pest control and health status and yield of winter oilseed rape
Y. Li, G. Kiddle, R. Bennett and ...	1999	Local and systemic changes in glucosinolates in Chinese and European cultivars of oilseed rape (Brassica nap us L.) after inoculation with Sclerotinia sclerotiorum …	Annals of Applied …
Y. Li, G. Kiddle, R. N. Bennett and R. M. Wallsgrove	1999	Local and systemic changes in glucosinolates in Chinese and European cultivars of oilseed rape (Brassica napus L.) after inoculation with Sclerotinia sclerotiorum (stem rot)	Annals of Applied Biology	134	1	45-58	10.1111/j.1744-7348.1999.tb05234.x
J. Champolivier, J. Gasquez, A. Messean and M. Richard-Molard	1999	Management of transgenic crops within the cropping system	Gene flow and agriculture: relevance for transgenic crops. Proceedings of a symposium held at Keele, UK on 12-14 April 1999.
K. Papastamati, S. Welham and ...	1999	Modelling the progress of light leaf spot (Pyrenopeziza brassicae) on winter oilseed rape (Brassica napus) in relation to weather criteria	… for Crop Protection …
I. Somda, R. Delourme, M. Renard and H. Brun	1999	Pathogenicity of Leptosphaeria maculans isolates on a Brassica napus-B. juncea recombinant line	Phytopathology	89	2	169-175	10.1094/PHYTO.1999.89.2.169
J. M. L. Davies, P. Gladders, C. Young, C. Dyer, L. Hiron, T. Locke, D. Lockley, C. Ottway, J. Smith, G. Thorpe and M. Watling	1999	Petal culturing to forecast Sclerotinia stem rot in winter oilseed rape: 1993-1998	Aspects of Applied Biology		56	129-134
M. Bonadé-Bottino, J. Lerin, B. Zaccomer and ...	1999	Physiological adaptation explains the insensitivity of Baris coerulescens to transgenic oilseed rape expressing oryzacystatin I	Insect Biochemistry and …
A. Raybould, R. Clarke, A. Gray, L. Maskell and ...	1999	Predicting the ecological impacts of transgenes for insect and virus resistance in natural and feral populations of Brassica species	Methods for Risk …
J. Kneipp and F. McRae	1999	Preparing for the 1999 winter crop season in northern NSW	Agnote - NSW Agriculture		DPI/228	1-4
A. Ignatov, K. Hida and Y. Kuginuki	1999	Race-specific resistance in brassicas to black rot and leaf spot caused by Xanthomonas campestris	Beitrage zur Zuchtungsforschung - Bundesanstalt fur Zuchtungsforschung an Kulturpflanzen	5	1	37-39
M. A. Sigareva and E. D. Earle	1999	Regeneration of plants from protoplasts of Capsella bursa-pastoris and somatic hybridization with rapid cycling Brassica oleracea	Plant Cell Reports	18	5	412-417	10.1007/s002990050595
S. Welham, B. Fitt, J. Turner, P. Gladders and ...	1999	Relationships between regional weather and incidence of light leaf spot (Pyrenopeziza brassicae) on winter oilseed rape in England and Wales	Protection and Production of …
N. Evans, B. Fitt, H. McCartney and ...	1999	Sampling winter oilseed rape crops to assess incidence of light leaf spot (Pyrenopeziza brassicae) in the UK	… and Production of …
C. E. Jenner, G. J. Keane, J. E. Jones and J. A. Walsh	1999	Serotypic variation in turnip mosaic virus	Plant Pathology	48	1	101-108	10.1046/j.1365-3059.1999.00309.x
K. Sieling, O. Gunther-Borstel, T. Teebken and H. I. o. C. S. a. P. B. Hanus, Christian-Albrechts-University, Olshausenstr. 40, D-24118 Kiel (Germany))	1999	Soil mineral N and N net mineralization during autumn and winter under an oilseed rape - winter wheat - winter barley rotation in different crop management systems		132
T. Asano, K. Kageyama and M. Hyakumachi	1999	Surface disinfestation of resting spores of Plasmodiophora brassicae used to infect hairy roots of Brassica spp	Phytopathology	89	4	314-319	10.1094/PHYTO.1999.89.4.314
T. Asano, K. Kageyama and M. Hyakumachi	1999	Surface of disinfestation of resting spores of Plasmodiophora brassicae used to infect hairy roots of Brassica spp.		89
A. Heran, H. McCartney and Q. Li	1999	The effect of petal characteristics, inoculum density and environmental factors on infection of oilseed rape by Sclerotinia sclerotiorum	… Congress-New Horizons for an Old …
E. N. Inyang, T. M. Butt, K. J. Doughty, A. D. Todd and S. Archer	1999	The effects of isothiocyanates on the growth of the entomopathogenic fungus Metarhizium anisopliae and its infection of the mustard beetle	Mycological Research	103		974-980	10.1017/s0953756298007989
M. R. Green and E. J. Booth	1999	The familiarisation and acceptance of crops incorporating transgenic technology (FACTT). A summary of UK trials	Aspects of Applied Biology		56	35-41
L. Ibrahim, T. Butt, A. Beckett and S. Clark	1999	The germination of oil-formulated conidia of the insect pathogen, Metarhizium anisopliae	Mycological Research
E. Bartlet, I. Williams and J. Pickett	1999	The ideal glucosinolate profile for pest resistance in oilseed rape	… for pest resistance in oilseed rape …
A. Raybould, L. Maskell, M. Edwards and ...	1999	The prevalence and spatial distribution of viruses in natural populations of Brassica oleracea	New …
J. Heale and V. Karapapa	1999	The Verticillium threat to Canada's major oilseed crop: Canola	Canadian Journal of Plant Pathology
S. S. Pal, T. R. Gupta, K. Vineet and H. S. Dhaliwal	1999	Transfer of white rust resistance from Brassica napus to B. juncea cv. RLM 198	Crop Improvement	26	2	249-251
T. Wetzel, J. Moerbe and G. S. L. u. F. Krczal, Neustadt (Germany, F.R.))	1999	Un metodo PCR ligation-anchored per clonare la terminazione 3' dell'isolato di Impatiens del tobamovirus del mosaico della colza [reazione a catena della polimerasi]		9
Y. Li, G. Kiddle, R. BENNETT and ...	1999	Variation in the glucosinolate content of vegetative tissues of Chinese lines of Brassica napus L	Annals of applied …
A. Pielaat, F. v. d. Bosch and B. D. L. Fitt	1999	Vertical spread of plant diseases in a crop canopy by stem extension and splash dispersal simulations
T. Kuswinanti, B. Koopmann and H. H. Hoppe	1999	Virulence pattern of aggressive isolates of Leptosphaeria maculans on an extended set of Brassica differentials	Zeitschrift fur Pflanzenkrankheiten und Pflanzenschutz	106	1	12-20
A. Sexton, M. Paulsen, J. Woestemeyer and B. Howlett	2000	… and chromosomal location of three genes encoding host-cell-wall-degrading enzymes in Leptosphaeria maculans, a fungal pathogen of Brassica spp	Gene
N. Desneux, B. Noel and L. Kaiser	2000	… effect of a pyrethroid on orientation behaviour of the parasitic wasp Aphidius ervi (Hymenoptera: Aphidiidae) in response to odour from oilseed rape infested by the …	… response to odour from oilseed rape …
Y. Zhao, M. Wang, Y. Zhang, L. Du and T. Pan	2000	A chlorophyll‐reduced seedling mutant in oilseed rape, Brassica napus, for utilization in F1 hybrid production	Plant breeding
K. F. A. Walters, J. A. Turner, S. J. Elcock and D. V. Alford	2000	A European database on biological control of oilseed rape pests	Bulletin OILB/SROP	23	6	141-150
A. Q. U. A. S. o. L. a. F. Asad, R. W. Bell and B. Dell	2000	A new approach for controlling low boron concentration in nutrient solutions		3
Z. Fang, S. Lu and F. Zhang	2000	A study of the difference of wheat and oilseed rape in tolerance to Mn deficiency in the field	Journal of Hebei Agricultural University
T. C. Shinners and J. P. Tewari	2000	Accelerated stubble decomposition using Cyathus olla. A strategy for control of stubble-borne diseases of canola	Bulletin OILB/SROP	23	6	77-81
B. Butkutė, A. Mašauskienė, G. Šidlauskas and ...	2000	Accumulation of glucosinolates in the seed of spring oilseed rape (Brassica napus L.)	Sodininkystė ir …
P. Dormann, T. A. Voelker and J. B. Ohlrogge	2000	Accumulation of palmitate in arabidopsis mediated by the acyl-acyl carrier protein thioesterase FATB1	Plant Physiology	123	2	637-643	10.1104/pp.123.2.637
A. Wallenhammar, L. Johnsson and ...	2000	Agronomic performance of partly clubroot‐resistant spring oilseed turnip rape lines	Journal of …
I. S. Williams, A. M. Dewar, A. F. G. Dixon and W. A. Thornhill	2000	Alate production by aphids on sugar beet: How likely is the evolution of sugar beet-specific biotypes?	Journal of Applied Ecology	37	1	40-51	10.1046/j.1365-2664.2000.00465.x
D. Alford	2000	Biological control of insect pests on oilseed rape in Europe	Pesticide Outlook
S. Hauser, M. Stevens, C. Mougel, H. Smith and ...	2000	Biological, serological, and molecular variability suggest three distinct polerovirus species infecting beet or rape	…
J. A. Turner, S. J. Elcock, N. V. Hardwick and P. Gladders	2000	Changes in fungicide use on winter oilseed rape in England and Wales during the 1990s	The BCPC Conference: Pests and diseases, Volume 3. Proceedings of an international conference held at the Brighton Hilton Metropole Hotel, Brighton, UK, 13-16 November 1999
M. Jedryczka, E. Lewartowska, P. Kachlicki and ...	2000	Characterisation of the strains of Leptosphaeria maculans isolated from oilseed rape in the Czech Republic and Slovakia	IOBC WPRS …
L. M. Dandurand, R. D. Mosher and G. R. Knudsen	2000	Combined effects of Brassica napus seed meal and Trichoderma harzianum on two soilborne plant pathogens	Canadian Journal of Microbiology	46	11	1051-1057	10.1139/cjm-46-11-1051
S. Foster	2000	Development of diagnostic techniques for Pyrenopeziza brassicae on winter oilseed rape
G. D. U. o. G. Raymeri, Griffin (Etats Unis)), G. D. Buntini, S. Ramachandrani, J. N. Alli and C. N. Stewart	2000	Development, characterization and agronomic performances of transgenic canola producing a Bacillus thuringiensis toxin for Lepidopteran control
M. Blake-Kalff, F. Zhao, J. Hawkesford and ...	2000	Diagnosis of sulphur deficiency in oilseed rape and wheat	… in oilseed rape and …
T. Bowszys and A. Krauze	2000	Effect of boron fertilizers on yield, content and uptake of boron by spring oilseed rape variety Star	Rośliny Oleiste
E. Inyang, H. McCartney, B. Oyejola, L. Ibrahim and ...	2000	Effect of formulation, application and rain on the persistence of the entomogenous fungus Metarhizium anisopliae on oilseed rape	Mycological …
A. Ladek and T. Wałkowski	2000	Effect of seed density on germination and yielding of winter oilseed rape	Rośliny Oleiste
K. J. O'Callaghan, P. J. Stone, X. Hu, D. W. Griffiths, M. R. Davey and E. C. Cocking	2000	Effects of glucosinolates and flavonoids on colonization of the roots of Brassica napus by Azorhizobium caulinodans ORS571	Applied and Environmental Microbiology	66	5	2185-2191	10.1128/aem.66.5.2185-2191.2000
Y. Zhou, B. D. L. Fitt, S. J. Welham, N. Evans and P. Gladders	2000	Effects of stem canker (Leptosphaeria maculans) and light leaf spot (Pyrenopeziza brassicae) on yield of winter oilseed rape (Brassica napus) in southern England	Plant Pathology	49	4	487-497	10.1046/j.1365-3059.2000.00475.x
T. Gilles, B. Fitt, R. Kennedy, S. Welham and ...	2000	Effects of temperature and wetness duration on conidial infection, latent period and asexual sporulation of Pyrenopeziza brassicae on leaves of oilseed rape	Plant …
P. Nejad and P. A. Johnson	2000	Endophytic bacteria induce growth promotion and wilt disease suppression in oilseed rape and tomato	Biological Control	18	3	208-215	10.1006/bcon.2000.0837
T. Gilles, N. Evans, B. Fitt and M. Jeger	2000	Epidemiology in relation to methods for forecasting light leaf spot (Pyrenopeziza brassicae) severity on winter oilseed rape (Brassica napus) in the UK	European Journal of Plant …
D. Stokes, M. Bullard, G. Lunn, K. Basu and ...	2000	Establishment of oilseed rape: seed crop management effects on seed quality and seedling performance	… of oilseed rape: seed …
M. Kivan and N. Kilic	2000	Fecundity of Eurydema ornatum feeding on a variety of seeds under laboratory conditions	Phytoparasitica	28	3	265-267	10.1007/bf02981805
J. A. Kirkegaard, M. Sarwar, P. T. W. Wong, A. Mead, G. Howe and M. Newell	2000	Field studies on the biofumigation of take-all by Brassica break crops	Australian Journal of Agricultural Research	51	4	445-456	10.1071/AR99106
N. Evans, B. Fitt, P. Gladders and S. Welham	2000	Forecasting light leaf spot of winter oilseed rape in the UK	IOBC WPRS BULLETIN
J. Steed and B. Fitt	2000	Forecasting light leaf spot on winter oilseed rape	Forecasting light leaf spot on winter oilseed rape …
K. U. o. M. A. S. o. B. Adams, A. Bacic, P. Salisbury and B. Howlett	2000	Fungicide interactions with Australian isolates of Leptophaeria maculans
J. Huang, R. Hirji, L. Adam, K. L. Rozwadowski, J. K. Hammerlindl, W. A. Keller and G. Selvaraj	2000	Genetic engineering of glycinebetaine production toward enhancing stress tolerance in plants: Metabolic limitations	Plant Physiology	122	3	747-756	10.1104/pp.122.3.747
E. Parashina, L. Serdobinskii, E. Kalle and ...	2000	Genetic engineering of oilseed rape and tomato plants expressing a radish defensin gene	Russian Journal of …
M. Keri	2000	Genetic studies of host-pathogen interaction between Brassica napus and Leptosphaeria maculans
R. P. Bradburne and R. Mithen	2000	Glucosinolate genetics and the attraction of the aphid parasitoid Diaeretiella rapae to Brassica	Proceedings of the Royal Society of London. Series B, Biological Sciences	266	1438	89-95	10.1098/rspb.2000.0971
P. Barłóg and W. Grzebisz	2000	Growth dynamics, yield and nutrient uptake by winter oilseed rape fertilized with three types of nitrogenous fertilizer and a method of the second nitrogen rate division	Rośliny Oleiste
Y. Poirier, G. Ventre and C. Nawrath	2000	High-frequency linkage of co-expressing T-DNA in transgenic Arabidopsis thaliana transformed by vacuum-infiltration of Agrobacterium tumefaciens	Theoretical and Applied Genetics	100	3-4	487-493	10.1007/s001220050063
P. A. Stoutjesdijk, C. Hurlestone, S. P. Singh and A. G. Green	2000	High-oleic acid Australian Brassica napus and B. juncea varieties produced by co-suppression of endogenous Delta12-desaturases	Biochemical Society Transactions	28	6	938-940	10.1042/0300-5127:0280938
S. Hauser, C. Weber, G. Vetter, M. Stevens and ...	2000	Improved detection and differentiation of poleroviruses infecting beet or rape by multiplex RT-PCR	Journal of virological …
C. Hennin, M. Hofte and E. Diederichsen	2000	Induction of an artificial hypersensitive response by application of the CF9/AVR9 system in oilseed rape and its effect on Leptosphaeria maculans	Mededelingen - Faculteit Landbouwkundige en Toegepaste Biologische Wetenschappen, Universiteit Gent	65	3b	409-416
A. Voss, R. J. Snowdon, W. Lühs and W. Friedt	2000	Intergeneric transfer of nematode resistance from raphanus sativus into the Brassica napus genome			539	129-134
S. Ramachandran, G. D. Buntin, J. N. All, P. L. Raymer and C. N. Stewart Jr	2000	Intraspecific competition of an insect-resistant transgenic canola in seed mixtures	Agronomy Journal	92	2	368-374
N. I. o. A. C. R. Evans, Harpenden (Royaume Uni)), J. Antoniw, B. D. L. Fitt, P. Gladders and S. J. Welham	2000	Introducing an interactive Internet based forecasting system for light leaf spot of winter oilseed rape in the UK
J. West, S. Liu, N. Evans, B. Hu and ...	2000	Leptosphaeria maculans causing stem canker of oilseed rape in China	New Disease …
K. C. S. A. C. Walker, Aberdeen (Royaume Uni)), E. J. Booth and G. Sutherland	2000	Light leaf spot (Pyrenopeziza brassicae) and its impact on home-saved seed
H. Darmency and A. Fleury	2000	Mating system in Hirschfeldia incana and hybridization to oilseed rape	Weed Research (Oxford)
A. Iftikhar, S. Shah, S. Hassan, S. Ahmad and ...	2000	Mutant heterosis in oilseed rape	Cruciferae …
S. J. I. o. A. C. R. Foster, Harpenden (Royaume Uni)), A. M. Ashby and B. D. L. Fitt	2000	New molecular tools for diagnosis of light leaf spot on winter oilseed rape
R. Walker, E. Booth and K. Walker	2000	Oilseed rape with modified fatty acid profiles: are GM volunteers likely to be a problem?	Aspects of Applied Biology
M. Starzycki and E. Starzycka	2000	Parents and progeny plant deformation of Brassica napus L. infected by Phytoplasma sp	Rośliny Oleiste
P. Dale, S. Covey, M. Kreike, A. Page, R. Pinder and ...	2000	Pathogen induced transgene instability in Brassica napus	… FUR LAND UND …
N. Al-Kaff, M. Kreike, S. Covey, R. Pitcher and ...	2000	Plants rendered herbicide-susceptible by cauliflower mosaic virus–elicited suppression of a 35S promoter-regulated transgene	Nature …
J. S. West, N. Evans, P. K. Leech, B. D. L. Fitt, S. J. Welham, M. Jedryczka and A. Penaud	2000	Predicting leaf infection by Leptosphaeria maculans on winter oilseed rape	Bulletin OILB/SROP	23	6	23-27
P. Lutman, P. Bowerman, G. Palmer and ...	2000	Prediction of competition between oilseed rape and Stellaria media	Weed Research …
R. Kumar, J. S. Dahiya, D. Singh and P. Nigam	2000	Production of endo-1,4-beta-glucanase by a biocontrol fungus Cladorrhinum foecundissimum	Bioresource Technology	75	1	95-97	10.1016/s0960-8524(00)00037-7
M. Franek	2000	Reaction of oilseed rape varieties to herbicides	Progress in Plant Protection
P. Sun, B. D. L. Fitt, P. Gladders and S. J. Welham	2000	Relationships between phoma leaf spot and development of stem canker (Leptosphaeria maculans) on winter oilseed rape (Brassica napus) in southern England	Annals of Applied Biology	137	2	113-125	10.1111/j.1744-7348.2000.tb00043.x
V. Garbe, P. Gladders and A. Lane	2000	Report of the concerted Action “Research for the adaption of oilseed crops to the new requirements of the common agricultural policy: crop competetivity, seed …	Compte Rendu de la Réunion
D. Nerad and J. Vašák	2000	Role of attractive plants in oilseed rape (Brassica napus L.) protection	Rośliny Oleiste
S. Alstrom	2000	Root-colonizing fungi from oilseed rape and their inhibition of Verticillium dahliae	Journal of Phytopathology	148	6-8	417-423	10.1046/j.1439-0434.2000.00511.x
S. Alström	2000	Root‐colonizing Fungi from Oilseed Rape and their Inhibition of Verticillium dahliae	Journal of Phytopathology
P. Baranyk and H. Zukalova	2000	Seed yield, oil content and oil yield of hybrid oilseed rape in conditions of the Czech Republic	Rostlinná výroba
A. Pielaat	2000	Splash: the dispersal of fungal plant pathogens in rain events
G. N. Raldugina, S. V. Gorelova and A. V. Kozhemyakin	2000	Stability and inheritance of inserted genes in rapeseed plants	Russian Journal of Plant Physiology	47	3	386-393
S. Fatemy	2000	Study of pathogenicity of Heterodera schachtii on oilseed rape	Pakistan Journal of Nematology
C. Jenner, F. Sanchez, S. Nettleship and ...	2000	The Cylindrical Inclusion Gene of Turnip mosaic virus Encodes a Pathogenic Determinant to the Brassica Resistance Gene TuRB01	Molecular Plant …
B. Butkutė, A. Mašauskienė, G. Šidlauskas and ...	2000	The effect of agronomic factors and growth conditions on protein and fat content in the seed of spring oilseed rape and on the variation of fatty acids	Žemdirbystė, Mokslo …
J. J. Cho, R. S. Shimabuku, H. R. Valenzuela, J. Uchida and R. F. Mau	2000	The effect of solarization, metam sodium, biological soil treatments and cover crop amendments on pink root incidence and yields of sweet onion in Maui, Hawaii	Proceedings of the Florida State Horticultural Society	113		218-221
T. K. Turkington, G. W. Clayton and D. L. Woods	2000	The impact of soil incorporation of canola residues and stubble application of chemicals on decomposition and inoculum production by Leptosphaeria maculans	Canadian Journal of Plant Pathology	22	2	155-159	10.1080/07060660009500490
K. Graichen, F. Rabenstein and E. Kurtz	2000	The occurrence of Turnip yellows virus in winter oilseed rape in Austria	Pflanzenschutzberichte
A. Raybould, A. Jones, M. Alexander, D. Pallett and ...	2000	The potential for ecological release following introgression of virus-resistance transgenes into natural populations of wild Brassica species	Canadian Wheat Board …
J. Ingram	2000	The separation distances required to ensure cross-pollination is below specified limits in non-seed crops of sugar beet, maize and oilseed rape	Plant Varieties & Seeds
A. Ferguson, Z. Klukowski, B. Walczak and ...	2000	The spatio‐temporal distribution of adult Ceutorhynchus assimilis in a crop of winter oilseed rape in relation to the distribution of their larvae and that of the parasitoid …	Entomologia …
E. G. Wulff	2000	The use of antagonistic, endophytic bacteria for controlling black rot of Brassica spp. in Zimbabwe [including 4 manuscripts]
N. Carreck, T. Butt, L. Ibrahim, J. Pell and ...	2000	The use of honey bees to disseminate an insect pathogenic fungus for control of insect pests on oilseed rape	The Australasian …
C. Cappelli, R. Buonaurio and V. H. Paul	2000	Traditional and innovative methods to detect seed-transmitted pathogens in linseed and rape	Bulletin OILB/SROP	23	6	55-61
Anon.	2000	Transgenic crop plants		38
B. Coutts and R. Jones	2000	Viruses infecting canola (Bassica napus) in south-west Australia: incidence, distribution, spread, and infection reservoir in wild radish (Raphanus raphinistrum)	Australian Journal of Agricultural Research
M. S. C. Pedras and C. J. Biesenthal	2000	Vital staining of plant cell suspension cultures: Evaluation of the phytotoxic activity of the phytotoxins phomalide and destruxin B	Plant Cell Reports	19	11	1135-1138	10.1007/s002990000244
Y. Huang, C. Toscano-Underwood and ...	2001	… of temperature on germination and hyphal growth from ascospores of A-group and B-group Leptosphaeria maculans (phoma stem canker of oilseed rape)	Annals of Applied …
P. B. E. McVetty, R. Scarth and S. R. Rimmer	2001	295 BX summer oilseed rape	Canadian Journal of Plant Science	81	1	97-99	10.4141/p00-084
K. Walters, A. Lane, D. Cooper and D. Morgan	2001	A commercially acceptable assessment technique for improved control of cabbage stem flea beetle feeding on winter oilseed rape	Crop Protection
F. Dreyer, K. Graichen and C. Jung	2001	A major quantitative trait locus for resistance to turnip yellows virus (TuYV, syn. beet western yellows virus, BWYV) in rapeseed	Plant Breeding	120	6	457-462	10.1046/j.1439-0523.2001.00646.x
P. A. Birch and T. Nicholson	2001	A new insecticidal seed treatment for oilseed rape	Seed treatment: challenges & opportunities. Proceedings of an international Symposium, Wishaw, North Warwickshire, UK, 26-27 February 2000
D. L. Woods and K. C. Falk	2001	AC Sungold summer turnip rape	Canadian Journal of Plant Science	81	2	285-287	10.4141/p00-107
M. Caliceti, D. Roca and P. Venturi	2001	Analysis of energy balances for different technical paths concerning biodiesel production from oilseed rape and sunflower in Italy	Aspects of applied biology
P. B. E. McVetty, S. R. Rimmer and R. Scarth	2001	Armor BX summer oilseed rape	Canadian Journal of Plant Science	81	1	93-95	10.4141/p00-085
S. M. Boyetchko	2001	Avena fatua L., wild oat (Poaceae)	Biological Control Programmes in Canada, 1981-1999				10.1079/9780851995274.0295
P. K. Jensen, L. N. Jorgensen and E. Kirknel	2001	Biological efficacy of herbicides and fungicides applied with low-drift and twin-fluid nozzles	Crop Protection	20	1	57-64	10.1016/s0261-2194(00)00055-7
L. H. Cheah, G. Kent and S. Gowers	2001	Brassica crops and a Streptomyces sp. as potential biocontrol for clubroot of brassicas	New Zealand Plant Protection Volume 54, 2001. Proceedings of a conference, Quality Hotel, Palmerston North, New Zealand, 14-16 August 2000	54
K. Smalla, G. Wieland, A. Buchner, A. Zock and ...	2001	Bulk and rhizosphere soil bacterial communities studied by denaturing gradient gel electrophoresis: plant-dependent enrichment and seasonal shifts revealed	Applied and …
P. B. E. McVetty, S. R. Rimmer and R. Scarth	2001	Cartier BX summer oilseed rape	Canadian Journal of Plant Science	81	1	105-106
S. Alstrom	2001	Characteristics of bacteria from oilseed rape in relation to their biocontrol activity against Verticillium dahliae	Journal of Phytopathology	149	2	57-64	10.1046/j.1439-0434.2001.00585.x
O. Moreno-Rico, A. G. Frias-Trevino, J. J. Luna-Ruiz, D. E. Manzano-Flores, S. Romero-Cova and G. Seguin-Swartz	2001	Characterization and pathogenicity of isolates of Leptosphaeria maculans from Aguascalientes and Zacatecas, Mexico	Canadian Journal of Plant Pathology-Revue Canadienne De Phytopathologie	23	3	270-278
A. S. McClay, R. S. Bourchier, R. A. Butts and D. P. Peschken	2001	Cirsium arvense (L.) Scopoli, Canada thistle (Asteraceae)	Biological Control Programmes in Canada, 1981-1999				10.1079/9780851995274.0318
J. L. Cuthbert, P. B. E. McVetty, G. Freyssinet and M. Freyssinet	2001	Comparison of the performance of bromoxynil-resistant and susceptible near-isogenic populations of oilseed rape	Canadian Journal of Plant Science	81	3	367-372	10.4141/p00-115
C. Toscano‐Underwood, J. West, B. Fitt and ...	2001	Development of phoma lesions on oilseed rape leaves inoculated with ascospores of A‐group or B‐group Leptosphaeria maculans (stem canker) at different …	Plant …
T. Gilles, A. Ashby, B. Fitt and T. Cole	2001	Development of Pyrenopeziza brassicae apothecia on agar and oilseed rape debris	Mycological Research
T. K. Qumberani	2001	Effect of storage fungi on seed quality parameters of different mustard varieties
T. Gilles, B. D. L. Fitt and M. J. Jeger	2001	Effects of environmental factors on development of Pyrenopeziza brassicae (light leaf spot) apothecia on oilseed rape debris	Phytopathology	91	4	392-398	10.1094/PHYTO.2001.91.4.392
J. Gilbert	2001	Effects of Fusarium graminearum infection of wheat seed	Sustainable systems of cereal crop protection against fungal diseases as the way of reduction of toxin occurrence in food webs. A Healthy Cereals Proceedings, Kromeriz, Czech Republic, 2-6 July 2000
P. G. Mason, M. A. Erlandson and B. J. Youngs	2001	Effects of parasitism by Banchus flavescens (Hymenoptera: Ichneumonidae) and Microplitis mediator (Hymenoptera: Braconidae) on the bertha armyworm, Mamestra configurata (Lepidoptera: Noctuidae)	Journal of Hymenoptera Research	10	1	81-90
J. West, P. Kharbanda, M. Barbetti and B. Fitt	2001	Epidemiology and management of Leptosphaeria maculans (phoma stem canker) on oilseed rape in Australia, Canada and Europe	Plant pathology
G. Berg, A. Fritze, N. Roskot and K. Smalla	2001	Evaluation of potential biocontrol rhizobacteria from different host plants of Verticillium dahliae Kleb	Journal of Applied Microbiology	91	6	963-971	10.1046/j.1365-2672.2001.01462.x
P. Sun, B. Fitt, J. Steed and ...	2001	Factors affecting development of phoma canker (Leptosphaeria maculans) on stems of winter oilseed rape (Brassica napus) in southern England	Annals of Applied …
B. Gossen, S. Rimmer and J. Holley	2001	First Report of Resistance to Benomyl Fungicide in Sclerotinia sclerotiorum	Plant Disease
C. Hennin, M. Hofte and E. Diederichsen	2001	Functional expression of Cf9 and and Avr9 genes in Brassica napus induces enhanced resistance to Leptosphaeria maculans	Molecular Plant-Microbe Interactions	14	9	1075-1085	10.1094/mpmi.2001.14.9.1075
C. Hennin, M. Höfte and E. Diederichsen	2001	Functional expression of Cf9 and Avr9 genes in Brassica napus induces enhanced resistance to Leptosphaeria maculans	Molecular Plant-Microbe Interactions	14	9	1075-1085	10.1094/MPMI.2001.14.9.1075
J. L. Jyoti, A. M. Shelton and E. D. Earle	2001	Identifying sources and mechanisms of resistance in crucifers for control of cabbage maggot (Diptera : Anthomyiidae)	Journal of Economic Entomology	94	4	942-949	10.1603/0022-0493-94.4.942
M. S. C. Pedras, I. L. Zaharia, Y. Gai, Y. Zhou and D. E. Ward	2001	In planta sequential hydroxylation and glycosylation of a fungal phytotoxin: Avoiding cell death and overcoming the fungal invader	Proceedings of the National Academy of Sciences of the United States of America	98	2	747-752	10.1073/pnas.98.2.747
J. S. Kular, K. S. Brar and S. Jagmohan	2001	Integrated management of the mustard aphid, Lipaphis erysimi (Kalt.), on rapeseed mustard	Pest Management and Economic Zoology	9	2	141-146
C. Hennin, E. Diederichsen and M. Höfte	2001	Local and systemic resistance to fungal pathogens triggered by an AVR9 mediated hypersensitive response in tomato and oilseed rape carrying the Cf-9 resistance gene	Physiological and Molecular Plant Pathology	59	6	287-295	10.1006/pmpp.2001.0367
C. Hennin, E. Diederichsen and M. Höfte	2001	Local and systemic resistance to fungal pathogens triggered by an AVR9-mediated hypersensitive response in tomato and oilseed rape carrying the Cf-9 resistance …	Physiological and Molecular Plant …
S. Kightley	2001	Lodging control in winter rape	Plant Varieties & Seeds	14	3	171-180
V. Karapapa and M. Typas	2001	Molecular Characterization of the Host-Adapted Pathogen Verticillium longisporum on the Basis of a Group-I Intron Found in the Nuclear SSU-rRNA Gene	Current microbiology
P. Doyle, M. Stypa, F. Schneidersmann and R. Ramachandran	2001	New generation seed treatment products for canola (Brassica napus, B. campestris) and mustard (Sinapis alba, Brassica juncea)	Seed treatment: challenges & opportunities. Proceedings of an international Symposium, Wishaw, North Warwickshire, UK, 26-27 February 2000
S. Czeslaw, D. Sylwia, L. Aleksander and ...	2001	Occurrence of fungal diseases on spring rape in Poland	Soest, Germany 23-24 …
J. Park, C. Park, S. Lee, B. Ham, R. Shin and ...	2001	Overexpression of the tobacco Tsi1 gene encoding an EREBP/AP2–type transcription factor enhances resistance against pathogen attack and osmotic stress in …	The Plant …
M. Sosnowski, E. Scott and M. Ramsey	2001	Pathogenic variation of South Australian isolates of Leptosphaeria maculans and interactions with cultivars of canola (Brassica napus)	Australasian Plant Pathology
T. H. Schuler, I. Denholm, L. Jouanin, S. J. Clark, A. J. Clark and G. M. Poppy	2001	Population-scale laboratory studies of the effect of transgenic plants on nontarget insects	Molecular Ecology	10	7	1845-1853	10.1046/j.0962-1083.2001.01309.x
R. K. Khangura and M. J. Barbetti	2001	Prevalence of blackleg (Leptosphaeria maculans) on canola (Brassica napus) in Western Australia	Australian Journal of Experimental Agriculture	41	1	71-80	10.1071/ea00068
R. K. Khangura and M. J. Barbetti	2001	Prevalence of blackleg (Lepwsphaeria maculans) on canola (Brassica napus) in Western Australia	Australian Journal of Experimental Agriculture	41	1	71-80	10.1071/EA00068
P. Schopfer, C. Plachy and G. Frahry	2001	Release of reactive oxygen intermediates (superoxide radicals, hydrogen peroxide, and hydroxyl radicals) and peroxidase in germinating radish seeds controlled by light, gibberellin, and abscisic acid	Plant Physiology	125	4	1591-1602	10.1104/pp.125.4.1591
H. Zhu, J. Hong, R. Ye, J. Chen, S. Yu and M. Adams	2001	Sequence analysis shows that Ribgrass mosaic virus Shanghai isolate (RMV-Sh) is closely related to Youcai mosaic virus	Archives of virology
M. Pilet, G. Duplan, M. Archipiano, P. Barret and ...	2001	Stability of QTL for field resistance to blackleg across two genetic backgrounds in oilseed rape	Crop …
K. Tierens, B. P. H. Thomma, M. Brouwer, J. Schmidt, K. Kistner, A. Porzel, B. Mauch-Mani, B. P. A. Cammue and W. F. Broekaert	2001	Study of the role of antimicrobial glucosinolate-derived isothiocyanates in resistance of arabidopsis to microbial pathogens	Plant Physiology	125	4	1688-1699	10.1104/pp.125.4.1688
K. H. Wang, B. S. Sipes and D. P. Schmitt	2001	Suppression of Rotylenchulus reniformis by Crotalaria juncea, Brassica napus, and Tagetes erecta	Nematropica	31	2	235-249
M. Mazzola, D. M. Granatstein, D. C. Elfving and K. Mullinix	2001	Suppression of specific apple root pathogens by Brassica napus seed meal amendment regardless of glucosinolate content	Phytopathology	91	7	673-679	10.1094/PHYTO.2001.91.7.673
V. Lambrix, M. Reichelt, T. Mitchell-Olds, D. J. Kliebenstein and J. Gershenzon	2001	The arabidopsis epithiospecifier protein promotes the hydrolysis of glucosinolates to nitriles and influences Trichoplusia ni herbivory	Plant Cell	13	12	2793-2807	10.1105/tpc.13.12.2793
I. J. I. C. Hernandez-Pinzon, Norwich (Royaume Uni))), K. Patel and D. J. Murphy	2001	The Brassica napus calcium-binding protein, caleosin, has distinct endoplasmic reticulum- and lipid body-associated isoforms		39
H. A. Carcamo, L. Dosdall, M. Dolinski, O. Olfert and J. R. Byers	2001	The cabbage seedpod weevil, Ceutorhynchus obstrictus (Coleoptera: Curculionidae) - a review	Journal of the Entomological Society of British Columbia	98		201-210
M. Thurston, D. Pallett, M. Cortina‐Borja and ...	2001	The incidence of viruses in wild Brassica nigra in Dorset (UK)	Annals of Applied …
L. D. Ramsay, J. E. Bradshaw, D. W. Griffiths and M. J. Kearsey	2001	The inheritance of quantitative traits in Brassica napus ssp. rapifera (swedes): augmented triple test cross analyses of production characters	Euphytica	121	1	65-72	10.1023/a:1012020106635
E. Andreasson, S. Wretblad, G. Granér, X. Wu, J. Zhang, C. Dixelius, L. Rask and J. Meijer	2001	The myrosinase-glucosinolate system in the interaction between Leptosphaeria maculans and Brassica napus	Molecular Plant Pathology	2	5	281-286	10.1046/j.1464-6722.2001.00076.x
M. Turcani	2001	The preliminary results of trials conducted with neem and combinations of neem and Bacillus thuringiensis var. Kurstaki in gypsy moth (Lymantria dispar L.) control in Slovakia	Practice oriented results on the use of plant extracts and pheromones in pest control: Proceedings of the International Workshop, Tartu, Estonia, 24-25 January, 2000
A. A. Agrawal	2001	Transgenerational consequences of plant responses to herbivory: An adaptive maternal effect?	American Naturalist	157	5	555-569	10.1086/319932
P. B. E. McVetty, R. Scarth and S. R. Rimmer	2001	Zodiac BX summer oilseed rape	Canadian Journal of Plant Science	81	1	101-103	10.4141/p00-087
J. West, B. Fitt, P. Leech, J. Biddulph and ...	2002	… ascospore release and fungicide regime on phoma leaf spot and phoma stem canker development on winter oilseed rape (Brassica napus) in southern England	Plant …
R. MOENS and D. GLEN	2002	1 9 Agriolimacidae, Arionidae and Milacidae as Pests in West European Oilseed Rape	Molluscs as crop pests
C. Jenner, X. Wang, F. Ponz and J. Walsh	2002	A fitness cost for Turnip mosaic virus to overcome host resistance	Virus research
J. Freeman, E. Ward, C. Calderon and A. McCartney	2002	A polymerase chain reaction (PCR) assay for the detection of inoculum of Sclerotinia sclerotiorum	European Journal of Plant Pathology	108	9	877-886	10.1023/A:1021216720024
J. Turner, S. Elcock, K. Walters and ...	2002	A review of pest and disease problems in winter oilseed rape in England and Wales	The BCPC Conference …
A. Attard, L. Gout, M. Gourgues, M. L. Kühn, J. Schmit, S. Laroche, D. Ansan-Melayah, A. Billault, L. Cattolico, M. H. Balesdent and T. Rouxel	2002	Analysis of molecular markers genetically linked to the Leptosphaeria maculans avirulence gene AvrLm1 in field populations indicates a highly conserved event leading to virulence on Rlm1 genotypes	Molecular Plant-Microbe Interactions	15	7	672-682	10.1094/MPMI.2002.15.7.672
W. Z. Tan, Q. J. Li and L. Qing	2002	Biological control of alligatorweed (Alternanthera philoxeroides) with a Fusarium sp	BioControl	47	4	463-479	10.1023/A:1015606224100
M. D. Mikkelsen, B. L. Petersen, C. E. Olsen and B. A. Halkier	2002	Biosynthesis and metabolic engineering of glucosinolates	Amino Acids	22	3	279-295	10.1007/s007260200014
D. J. Somers, G. Rakow and S. R. Rimmer	2002	Brassica napus DNA markers linked to white rust resistance in Brassica juncea	Theoretical and Applied Genetics	104	6-7	1121-1124	10.1007/s00122-001-0812-1
M. Halfhill, R. Millwood, P. Raymer and ...	2002	Bt-transgenic oilseed rape hybridization with its weedy relative, Brassica rapa	Environmental …
G. Stotzky	2002	Clays and humic acids affect the persistence and biological activity of insecticidal proteins from Bacillus thuringiensis in soil	Ecological significance of the interactions among clay minerals, organic matter and soil biota. 3rd Symposium on Soil Mineral-Organic Matter-Microorganism Interactions and Ecosystem Health, Naples-Capri, Italy, 22-26 May 1999
J. West, M. Balesdent, T. Rouxel, J. Narcy and ...	2002	Colonization of winter oilseed rape tissues by A/Tox+ and B/Tox0Leptosphaeria maculans (phoma stem canker) in France and England	Plant …
S. Eriksson, E. Andreasson, B. Ekbom, G. Graner, B. Pontoppidan, J. Taipalensuu, J. M. Zhang, L. Rask and J. Meijer	2002	Complex formation of myrosinase isoenzymes in oilseed rape seeds are dependent on the presence of myrosinase-binding proteins	Plant Physiology	129	4	1592-1599	10.1104/pp.003285
R. H. Harris, G. J. Scammell, W. J. Muller and J. F. Angus	2002	Crop productivity in relation to species of previous crops and management of previous pasture	Australian Journal of Agricultural Research	53	11	1271-1283	10.1071/ar02021
S. Wretblad	2002	Defence responses in Brassica nigra and B. napus to the fungal pathogen Leptosphaeria maculans	Acta Universitatis Agriculturae Sueciae - Agraria		316	50 pp.
C. Calderon, E. Ward, J. Freeman, S. Foster and ...	2002	Detection of airborne inoculum of Leptosphaeria maculans and Pyrenopeziza brassicae in oilseed rape crops by polymerase chain reaction (PCR) assays	Plant …
J. Walsh, R. Rusholme, S. Hughes and ...	2002	Different Classes of Resistance to Turnip Mosaic Virus in Brassica rapa	European Journal of …
I. Klingen, A. Hajek, R. Meadow and J. A. A. Renwick	2002	Effect of brassicaceous plants on the survival and infectivity of insect pathogenic fungi	BioControl	47	4	411-425	10.1023/A:1015653910648
M. I. Zahid, G. M. Gurr, A. Nikandrow, M. Hodda, W. J. Fulkerson and H. I. Nicol	2002	Effect of cover crops and cultural treatments on plant parasitic nematode density, fungal root disease severity and yield in white clover	Australian Journal of Experimental Agriculture	42	2	165-171	10.1071/EA01091
W. C. Chung, J. W. Huang, H. C. Huang and J. F. Jen	2002	Effect of ground Brassica seed meal on control of Rhizoctonia damping-off of cabbage	Canadian Journal of Plant Pathology	24	2	211-218	10.1080/07060660309506998
R. W. McLeod, C. C. Steel and J. A. Kirkegaard	2002	Effects of some crop management practices on reproduction of Meloidogyne javanica on Brassica napus	Nematology	4	3	381-386	10.1163/156854102760199213
R. K. Khangura and M. J. Barbetti	2002	Efficacy of Impact (R) to manage blackleg (Leptosphaeria maculans) in canola	Australian Journal of Agricultural Research	53	3	311-321	10.1071/ar01010
R. K. Khangura and M. J. Barbetti	2002	Efficacy of impact to manage blackleg (Leptosphaeria maculans) in canola	Australian Journal of Agricultural Research	53	3	311-321	10.1071/AR01010
T. C. Shinners-Carnelley, A. Szpacenko, J. P. Tewari and M. M. Palcic	2002	Enzymatic activity of Cyathus olla during solid state fermentation of canola roots	Phytoprotection	83	1	31-40	10.7202/706227ar
J. Spak and D. Kubelková	2002	Field resistance of six cultivars of winter oilseed rape against Turnip Yellow Mosaic Virus	PLANT PROTECTION SCIENCE-PRAGUE-
C. S. Jr, M. Halfhill and S. Warwick	2002	Gene flow and its consequences: Brassica napus (canola, oilseed rape) to wild relatives	… OH, USA, 5-6th March 2002
S. Fatemy and E. P. P. a. D. R. I. Abootorabi, Tehran (Iran). Dept. of Nematology)	2002	Hatching activity - invasion rate and reproduction of Heterodera schachtii on oilseed rape cultivars [Brassica napus L.]		30
I. Senior and P. Dale	2002	Herbicide‐tolerant crops in agriculture: oilseed rape as a case study	Plant Breeding
L. Steventon, J. Fahleson, Q. Hu and C. Dixelius	2002	Identification of the causal agent of Verticillium wilt of winter oilseed rape in Sweden, V. longisporum	Mycological Research
S. Foster, A. Ashby and B. Fitt	2002	Improved PCR-based Assays for Pre-symptomatic Diagnosis of Light Leaf Spot and Determination of Mating Type of Pyrenopeziza Brassicae on Winter Oilseed Rape	European Journal of Plant Pathology
B. J. Smith and J. A. Kirkegaard	2002	In vitro inhibition of soil microorganisms by 2-phenylethyl isothiocyanate	Plant Pathology	51	5	585-593	10.1046/j.1365-3059.2002.00744.x
H. Dobson, J. Cooper, W. Manyangarirwa, J. Karuma and W. Chiimba	2002	Integrated vegetable pest management: safe and sustainable protection of small-scale brassicas and tomatoes	Integrated vegetable pest management: safe and sustainable protection of small-scale brassicas and tomatoes
N. Evans, J. Steed, S. Welham and ...	2002	Interactive forecasting on the internet of light leaf spot (Pyrenopeziza brassicae) risk for winter oilseed rape	Bulletin IOBC …
J. Siemens	2002	Interspecific hybridisation between wild relatives and Brassica napus to introduce new resistance traits into the oilseed rape gene pool	Czech Journal of Genetics and Plant …
P. Hunter, J. Jones and J. Walsh	2002	Involvement of Beet western yellows virus, Cauliflower mosaic virus, and Turnip mosaic virus in Internal Disorders of Stored White Cabbage	Phytopathology
A. Idnurm and B. J. Howlett	2002	Isocitrate lyase is essential for pathogenicity of the fungus Leptosphaeria maculans to canola (Brassica napus)	Eukaryotic Cell	1	5	719-724	10.1128/EC.1.5.719-724.2002
G. R. Stringam, D. F. Degenhardt, M. R. Thiagarajah, V. K. Bansal and G. P. Hawkins	2002	Kelsey summer rape	Canadian Journal of Plant Science	82	3	559-560	10.4141/p01-130
K. H. Wang, B. S. Sipes and D. P. Schmitt	2002	Management of Rotylenchulus reniformis in pineapple, Ananas comosus, by intercycle cover crops	Journal of Nematology	34	2	106-114
K. Papastamati, F. V. D. Bosch, S. Welham and ...	2002	Modelling the daily progress of light leaf spot epidemics on winter oilseed rape (Brassica napus), in relation to Pyrenopeziza brassicae inoculum …	Ecological …
I. Klingen, R. Meadow and T. Aandal	2002	Mortality of Delia floralis, Galleria mellonella and mamestra brassicae treated with insect pathogenic hyphomycetous fungi	Journal of Applied Entomology	126	5	231-237	10.1046/j.1439-0418.2002.00636.x
C. Jenner, K. Tomimura, K. Ohshima, S. Hughes and ...	2002	Mutations in Turnip mosaic virus P3 and cylindrical inclusion proteins are separately required to overcome two Brassica napus resistance genes	Virology
A. T. Wojdyla	2002	Oils activity in the control of rose powdery mildew	Mededelingen - Faculteit Landbouwkundige en Toegepaste Biologische Wetenschappen, Universiteit Gent	67	2	369-376
P. H. Beatty and S. E. Jensen	2002	Paenibacillus polymyxa produces fusaricidin-type antifungal antibiotics active against Leptosphaeria maculans, the causative agent of blackleg disease of canola	Canadian Journal of Microbiology	48	2	159-169	10.1139/w02-002
P. Abad, M.-N. Rosso and B. Favery	2002	Pathogenicity factors of Meloidogyne and host plant response
L. U. o. W. Nie, Ontario (Canada))), S. Shah, A. Rashid, G. I. Burd, D. G. Dixon and B. R. Glick	2002	Phytoremediation of arsenate contaminated soil by transgenic canola and the plant growth-promoting bacterium Enterobacter cloacae CAL2		40
G. Berg, N. Roskot, A. Steidle, L. Eberl and ...	2002	Plant-dependent genotypic and phenotypic diversity of antagonistic rhizobacteria isolated from different Verticillium host plants	Applied and …
A. K. Kuusk, I. Happstadius, L. Zhou, L. A. Steventon, H. Giese and C. Dixelius	2002	Presence of Leptosphaeria maculans group A and group B isolates in Sweden	Journal of Phytopathology	150	6	349-356	10.1046/j.1439-0434.2002.00764.x
S. Wang, Y. Yen, W. Tsiao, W. Chang and C. Wang	2002	Production of antimicrobial compounds by Monascus purpureus CCRC31499 using shrimp and crab shell powder as a carbon source	Enzyme and Microbial Technology	31	3	337-344	10.1016/s0141-0229(02)00135-7
Q. Hu, S. B. Andersen, C. Dixelius and L. N. Hansen	2002	Production of fertile intergeneric somatic hybrids between Brassica napus and Sinapis arvensis for the enrichment of the rapeseed gene pool	Plant Cell Reports	21	2	147-152	10.1007/s00299-002-0491-7
L. Borovko and A. L. U. o. A. Zvarta, Skriveri (Latvia). Skriveri Research Centre)	2002	Productivity and quality of spring rape varieties under condition of Vidzeme area
R. K. Bacon, J. T. Kelly and C. E. Parsons	2002	Registration of AR91017 winter rapeseed germplasm	Crop Science	42	4	1385-1386
P. B. E. McVetty, S. R. Rimmer and R. Scarth	2002	Renegade BX summer oilseed rape	Canadian Journal of Plant Science	82	2	435-436	10.4141/p01-135
C. Hennin, E. Diederichsen and M. Höfte	2002	Resistance to fungal pathogens triggered by the Cf9‐Avr9 response in tomato and oilseed rape in the absence of hypersensitive cell death	Molecular plant pathology
S. Blumel and H. Hausdorf	2002	Results of the 8th and 9th IOBC Joint Pesticides Testing Programme: persistence test with Phytoseiulus persimilis Athias Henriot (Acari: Phytoseiidae)	Bulletin OILB/SROP	25	11	43-51
A. Hino	2002	Safety Assessment and Public Concerns for Genetically Modified Food Products: ThE Japanese Experience	Toxicologic Pathology	30	1	126-128	10.1080/01926230252824815
J. Turner, C. Young, A. Riding and P. Gladders	2002	Sclerotinia control in oilseed rape: progress with quantitative diagnosis and development of a web-based forecasting scheme	HGCA Project Report		0S56	76 pp.
G. D. Buntin, B. M. Cunfer, D. V. Phillips and J. R. Allison	2002	Sequence and rotation effects on pest incidence and yield of winter wheat and canola double-cropped with pearl millet and soybean	Making conservation tillage conventional: building a future on 25 years of research. Proceedings of 25th Annual Southern Conservation Tillage Conference for Sustainable Agriculture, Auburn, AL, USA, 24-26 June, 2001
M. Jedryczka, V. Nikonorenkov, M. Levitin and ...	2002	Spectrum and severity of fungal diseases on spring oilseed rape in rus sia	IOBC WPRS …
U. Meyer, H. Sermann and C. Buettner	2002	Spore adhesion of entomopathogenic fungi to larvae of Frankliniella occidentalis (Pergande, 1895) (Thysanoptera: Thripidae)	Mededelingen - Faculteit Landbouwkundige en Toegepaste Biologische Wetenschappen, Universiteit Gent	67	3	601-607
A. S. Ponstein, J. B. Bade, T. C. Verwoerd, L. Molendijk, J. Storms, R. F. Beudeker and J. Pen	2002	Stable expression of Phytase (phyA) in canola (Brassica napus) seeds: towards a commercial product	Molecular Breeding	10	1-2	31-44	10.1023/a:1020326219687
Z. González-Carranza, C. Whitelaw, R. Swarup and ...	2002	Temporal and spatial expression of a polygalacturonase during leaf and flower abscission in oilseed rape and Arabidopsis	Plant …
K. Jaggard, M. Allison, C. Clark and ...	2002	The effect of nitrogen supply and virus yellows infection on the growth, yield and processing quality of sugarbeet (Beta vulgaris)	The Journal of …
D. Pallett, M. Thurston, M. Cortina‐Borja and ...	2002	The incidence of viruses in wild Brassica rapa ssp. sylvestris in southern England	Annals of Applied …
D. Waligora, D. Remlein-Starosta and M. I. o. P. P. Korbas, Poznan (Poland))	2002	The influence of glucosinolates on the in vitro growth of fungi pathogenic to oilseed rape (Brassica napus L.)		42
H. Zukalova, J. Vasak, D. Nerad and P. C. Z. U. Stranc, Prague-Suchdol (Czech Republic))	2002	The role of glucosinolates of Brassica genus in the crop system		48
G. D. Buntin, P. L. Raymer, C. W. Bednarz, D. V. Phillips and R. E. Baird	2002	Winter crop, tillage, and planting date effects on double-crop cotton	Agronomy Journal	94	2	273-280	10.2134/agronj2002.0273
Y. Rahbé, C. Deraison, M. Bonadé-Bottino, C. Girard and ...	2003	… cysteine protease inhibitor oryzacystatin (OC-I) on different aphids and reduced performance of Myzus persicae on OC-I expressing transgenic oilseed rape	Plant science
T. Rouxel, A. Penaud, X. Pinochet, H. Brun, L. Gout and ...	2003	A 10-year Survey of Populations of Leptosphaeria maculans in France Indicates a Rapid Adaptation Towards the Rlm1 Resistance Gene of Oilseed Rape	European Journal of …
A. A. Snow, D. Pilson, L. H. Rieseberg, M. J. Paulsen, N. Pleskac, M. R. Reagon, D. E. Wolf and S. M. Selbo	2003	A Bt transgene reduces herbivory and enhances fecundity in wild sunflowers	Ecological Applications	13	2	279-286	10.1890/1051-0761(2003)013[0279:Abtrha]2.0.Co;2
E. Hidalgo, R. Bateman, U. Krauss, M. Ten Hoopen and A. Martínez	2003	A field investigation into delivery systems for agents to control Moniliophthora roreri	European Journal of Plant Pathology	109	9	953-961	10.1023/B:EJPP.0000003746.16934.e2
G. Grané, P. Persson, J. Meijer and S. Alstro	2003	A study on microbial diversity in different cultivars of Brassica napus in relation to its wilt pathogen, Verticillium longisporum	FEMS Microbiology Letters
Y. L. Lee, T. Cesario, Y. Wang, E. Shanbrom and L. Thrupp	2003	Antibacterial activity of vegetables and juices	Nutrition	19	9-11	994-996	10.1016/j.nut.2003.08.003
I. J. P. U. L. B. Manguiat, College, Laguna (Philippines). Dept. of Soil Science)	2003	Bio-organics: influence on crop yields and dynamics of major soil nutrients and microbial populations
I. Klingen, A. Hajek, R. Meadow and J. A. A. Renwick	2003	Brassicaceous plants and insect pathogenic fungi	Bulletin OILB/SROP	26	1	43
H. Li, K. Sivasithamparam and M. Barbetti	2003	Breakdown of a Brassica rapa subsp. sylvestris Single Dominant Blackleg Resistance Gene in B. napus Rapeseed by Leptosphaeria maculans Field Isolates in …	Plant Disease
S. Giancola, S. Marhadour, S. Desloire, V. Clouet, H. Falentin-Guyomarc'h, W. Laloui, C. Falentin, G. Pelletier, M. Renard, A. Bendahmane, R. Delourme and F. Budar	2003	Characterization of a radish introgression carrying the Ogura fertility restorer gene Rfo in rapeseed, using the Arabidopsis genome sequence and radish genetic mapping	Theoretical and Applied Genetics	107	8	1442-1451	10.1007/s00122-003-1381-2
B. K. Hou, Y. H. Zhou, L. H. Wan, Z. L. Zhang, G. F. Shen, Z. H. Chen and Z. M. Hu	2003	Chloroplast transformation in oilseed rape	Transgenic Research	12	1	111-114	10.1023/A:1022180315462
P. Lehmann, C. E. Jenner, E. Kozubek, A. J. Greenland and J. A. Walsh	2003	Coat protein-mediated resistance to Turnip mosaic virus in oilseed rape (Brassica napus)	Molecular Breeding	11	2	83-94	10.1023/A:1022410823525
A. Plazek and I. Zur	2003	Cold-induced plant resistance to necrotrophic pathogens and antioxidant enzyme activities and cell membrane permeability	Plant Science
C. S. Silvers, L. P. Gianessi, J. E. Carpenter and S. Sankula	2003	Current and Potential Role of Transgenic Crops in U.S. Agriculture	Journal of Crop Production	9	1-2	501-530	10.1300/J144v09n01_07
C. Andersson	2003	Detection methods of Verticillium longisporum in soil and in oilseed rape
T. L. Hind-Lanoiselet, F. Lewington, K. Wratten and G. Murray	2003	Disease and drought - canola diseases in southern New South Wales and northern Victoria in 2002	Thirteenth Biennial Australian Research Assembly on Brassicas. Proceedings of a conference, Tamworth, New South Wales, Australia, 8-12 September 2003			109-113
S. Whitham, S. Quan, H. Chang, B. Cooper and ...	2003	Diverse RNA viruses elicit the expression of common sets of genes in susceptible Arabidopsis thaliana plants	The Plant …
J. Kirkegaard, J. Holland, K. Moore, S. Simpfendorfer, R. Bambach, S. Marcroft and G. Hollaway	2003	Effect of previous crops on crown rot infection and yield of wheat	Update of research in progress at the Tamworth Agricultural Institute 2001
P. Szulc, L. Drozdowska and P. Kachlicki	2003	Effect of sulphur on the yield and content of glucosinolates in spring oilseed rape seeds	Electronic Journal of Polish …
W. Ruan, M. Liu, J. Pan, J. Wang, W. Lu, C. Ma, J. Wang, Y. Shen and Y. Gao	2003	Effects and mechanisms of oil cakes on the growth of cucumber (Cucumis sativus L.) under continuous cropping system	Agricultural Sciences in China	2	10	1137-1143
J. Pierre, D. Marsault, E. Genecque and ...	2003	Effects of herbicide‐tolerant transgenic oilseed rape genotypes on honey bees and other pollinating insects under field condtions	Entomologia …
Y. Huang, C. Toscano‐Underwood, B. Fitt and ...	2003	Effects of temperature on ascospore germination and penetration of oilseed rape (Brassica napus) leaves by A‐ or B‐group Leptosphaeria maculans (phoma stem …	Plant …
C. Toscano‐Underwood, Y. Huang, B. Fitt and ...	2003	Effects of temperature on maturation of pseudothecia of Leptosphaeria maculans and L. biglobosa on oilseed rape stem debris	Plant …
Y. Rahbé, C. Deraison, M. Bonadé-Bottino, C. Girard, C. Nardon and L. Jouanin	2003	Effects of the cysteine protease inhibitor oryzacystatin (OC-I) on different aphids and reduced performance of Myzus persicae on OC-I expressing transgenic oilseed rape	Plant Science	164	4	441-450	10.1016/S0168-9452(02)00402-8
G. Lu	2003	Engineering Sclerotinia sclerotiorum resistance in oilseed crops	African Journal of Biotechnology	2	12	539-551
G. A. Kleter and H. A. Kuiper	2003	Environmental fate and impact considerations related to the use of transgenic crops	Chemistry of crop protection: progress and prospects in science and regulation
R. Howald, C. Zwahlen and ...	2003	Evaluation of Bt oilseed rape on the non‐target herbivore Athalia rosae	… Experimentalis et Applicata
S. Gosende, A. Penaud, J. Aubertot and ...	2003	Evolution of soil surface oilseed rape stubbles and their ability to produce spores of Leptosphaeria maculans: Preliminary results	Proc. 11th Int. Rapeseed …
H. J. S. Dhaliwal, T. S. Thind and M. Chander	2003	Fungitoxic potential of ten essential oils against Alternaria brassicae (Berk.) Sacc	Pesticide Research Journal	15	2	142-144
T. B. Adhikari, J. Q. Liu, S. Mathur, C. R. X. Wu and S. R. Rimmer	2003	Genetic and molecular analyses in crosses of race 2 and race 7 of Albugo candida	Phytopathology	93	8	959-965	10.1094/phyto.2003.93.8.959
S. L. Hughes, P. J. Hunter, A. G. Sharpe, M. J. Kearsey, D. J. Lydiate and J. A. Walsh	2003	Genetic mapping of the novel Turnip mosaic virus resistance gene TuRB03 in Brassica napus	Theoretical and Applied Genetics	107	7	1169-1173	10.1007/s00122-003-1363-4
H. Philipsen and O. Nielsen	2003	Host potential of insects from cruciferous crops to entomopathogenic nematodes and augmentation of nematodes through oil seed rape growing	Bulletin OILB/SROP	26	1	141-145
I. Happstadius, A. Ljungberg, B. Kristiansson and ...	2003	Identification of Brassica oleracea germplasm with improved resistance to Verticillium wilt	Plant …
S. Vidal	2003	Identification of hymenopterous parasitoids associated with oilseed rape pests	Biocontrol of oilseed rape pests. Oxford, Blackwell …
B. D. Gossen and D. A. Derksen	2003	Impact of tillage and crop rotation on ascochyta blight (Ascochyta lentis) of lentil	Canadian Journal of Plant Science	83	2	411-415	10.4141/P02-088
N. Shahraeen, S. Farzadfar and D. E. Lesemann	2003	Incidence of viruses infecting winter oilseed rape (Brassica napus ssp. oleifera) in Iran	Journal of Phytopathology	151	11-12	614-616	10.1046/j.0931-1785.2003.00774.x
W. M. Zhang, K. McKee, M. Sulz, T. Mykietiak, X. Li, D. E. Cole and K. L. Bailey	2003	Infection process of Plectosporium tabacinum on false cleavers (Galium spurium)	Biocontrol Science and Technology	13	3	299-312
B. Pontoppidan, R. Hopkins, L. Rask and ...	2003	Infestation by cabbage aphid (Brevicoryne brassicae) on oilseed rape (Brassica napus) causes a long lasting induction of the myrosinase system	Entomologia …
L. Metspalu, K. Hiiesaar, J. Joudu and A. E. A. U. Kuusik, Tartu (Estonia). Inst. of Plant Protection)	2003	Influence of food on the growth, development and hibernation of Large White Butterfly (Pieris brassicae)		1
A. H. Sayyed, T. H. Schuler and D. J. Wright	2003	Inheritance of resistance to Bt canola in a field-derived population of Plutella xylostella	Pest Management Science	59	11	1197-1202	10.1002/ps.754
D. Alford, C. Nilsson and B. Ulber	2003	Insect pests of oilseed rape crops	Biocontrol of oilseed rape pests
D. G. Alston, B. S. Sipes, J. Uchida, C. L. Chia and D. P. Schmitt	2003	Inter-cycle cover crops for management of plant parasitic nematodes and root-rotting organisms in papaya	International Journal of Nematology	13	2	167-176
J. A. Harvey, N. M. van Dam and R. Gols	2003	Interactions over four trophic levels: foodplant quality affects development of a hyperparasitoid as mediated through a herbivore and its primary parasitoid	Journal of Animal Ecology	72	3	520-531	10.1046/j.1365-2656.2003.00722.x
K. H. Wang, B. S. Sipes and D. P. Schmitt	2003	Intercropping cover crops with pineapple for the management of Rotylenchulus reniformis	Journal of Nematology	35	1	39-47
I. N. P. Soetedjo, L. D. Martin and A. J. V. Janes	2003	Intercropping with canola improves the productivity and sustainability of field pea	Solutions for a better environment: Proceedings of the 11th Australian Agronomy Conference, Geelong, Victoria, Australia, 2-6 February 2002
D. Walters, R. Walker and K. Walker	2003	Lauric acid exhibits antifungal activity against plant pathogenic fungi	Journal of Phytopathology
A. A. Borges, H. J. Cools and J. A. Lucas	2003	Menadione sodium bisulphite: A novel plant defence activator which enhances local and systemic resistance to infection by Leptosphaeria maculans in oilseed rape	Plant Pathology	52	4	429-436	10.1046/j.1365-3059.2003.00877.x
H. McCartney, S. Foster, B. Fraaije and ...	2003	Molecular diagnostics for fungal plant pathogens	Pest Management …
D. Li, A. Ashby and K. Johnstone	2003	Molecular Evidence that the Extracellular Cutinase Pbc1 Is Required for Pathogenicity of Pyrenopeziza brassicae on Oilseed Rape	Molecular plant-microbe …
G. Q. Li, H. C. Huang, A. Laroche and S. N. Acharya	2003	Occurrence and characterization of hypovirulence in the tan sclerotial isolate S10 of Sclerotinia sclerotiorum	Mycological Research	107		1350-1360	10.1017/s0953756203008591
T. Bhowmik	2003	Oilseed brassicas: constraints and their management
I. Kovalchuk, O. Kovalchuk, V. Kalck, V. Boyko and ...	2003	Pathogen-induced systemic plant signal triggers DNA rearrangements	Nature
V. Singh, S. Wood, V. Knowles and W. Plaxton	2003	Phosphite accelerates programmed cell death in phosphate-starved oilseed rape (Brassica napus) suspension cell cultures	Planta
W. Büchs	2003	Predators as biocontrol agents of oilseed rape pests	Biocontrol of oilseed rape pests. Blackwell, Oxford
M. McMullen	2003	Prevalence and severity of tan spot and the Septoria leaf disease complex on wheat and relationship to previous crop, North Dakota 1998-2001	Proceedings of Fourth International Wheat Tan Spot and Spot Blotch Workshop, Bemidji, Minnesota, USA, 21-24 July, 2001
M. Newe, H. Meier, A. Johnen and T. Volk	2003	proPlant expert.com - an online consultation system on crop protection in cereals, rape, potatoes and sugarbeet	Bulletin OEPP	33	3	443-449	10.1111/j.1365-2338.2003.00678.x
T. Volk, A. Johnen, M. Newe and H. Meier	2003	proPlant expert.com - the online consultation system on crop protection in cereals, rapeseed, potatoes and sugar beet: experiences with cereal disease control in the region and possibilities for regional adaptations	DIAS Report, Plant Production		96	103-113
S. Batish, A. Hunter, A. Ashby and K. Johnstone	2003	Purification and biochemical characterisation of Psp1, an extracellular protease produced by the oilseed rape pathogen Pyrenopeziza brassicae	Physiological and Molecular …
A. Płażek, K. Hura and I. Żur	2003	Reaction of winter oilseed rape callus to different concentrations of elicitors: pectinase or chitosan	Acta physiologiae plantarum
A. Plazek, K. Hura, I. Zur and E. Niemczyk	2003	Relationship between frost tolerance and cold-induced resistance of spring barley, meadow fescue and winter oilseed rape to fungal pathogens	Journal of Agronomy and Crop …
A. Płażek, K. Hura, I. Żur and ...	2003	Relationship between frost tolerance and cold‐induced resistance of spring barley, meadow fescue and winter oilseed rape to fungal pathogens	Journal of Agronomy and …
T. Rouxel, E. Willner, L. Coudard and M. H. Balesdent	2003	Screening and identification of resistance to Leptosphaeria maculans (stem canker) in Brassica napus accessions	Euphytica	133	2	219-231	10.1023/A:1025597622490
G. Granér, M. Hamberg and J. Meijer	2003	Screening of oxylipins for control of oilseed rape (Brassica napus) fungal pathogens	Phytochemistry	63	1	89-95	10.1016/S0031-9422(02)00724-0
M. Halfhill, R. Millwood, T. Rufty, A. Weissinger and ...	2003	Spatial and temporal patterns of green fluorescent protein (GFP) fluorescence during leaf canopy development in transgenic oilseed rape, Brassica napus L	Plant Cell Reports
N. Evans, A. Baierl, P. Brain, S. Welham and ...	2003	Spatial Aspects of Light Leaf Spot (Pyrenopeziza brassicae) Epidemic Development on Winter Oilseed Rape (Brassica napus) in the United Kingdom	…
Y. Huang, B. Fitt and A. Hall	2003	Survival of A‐group and B‐group Leptosphaeria maculans (phoma stem canker) ascospores in air and mycelium on oilseed rape stem debris	Annals of Applied Biology
C. E. Jenner, X. Wang, K. Tomimura, K. Ohshima, F. Ponz and J. A. Walsh	2003	The dual role of the potyvirus P3 protein of Turnip mosaic virus as a symptom and avirulence determinant in brassicas	Molecular Plant-Microbe Interactions	16	9	777-784	10.1094/MPMI.2003.16.9.777
C. P. Dunne, B. Dell and G. E. S. J. Hardy	2003	The effect of biofumigants on the vegetative growth of five Phytophthora species in vitro	Acta Horticulturae				10.17660/ActaHortic.2003.602.5
P. Mason, L. Braun, S. I. Warwick, B. Zhu and C. N. Stewart Jr	2003	Transgenic Bt-producing Brassica napus: Plutella xylostella selection pressure and fitness of weedy relatives	Environmental biosafety research	2	4	263-276	10.1051/ebr:2003016
R. Li, R. Rimmer, M. Yu, A. G. Sharpe, G. Séguin-Swartz, D. Lydiate and D. D. Hegedus	2003	Two Brassica napus polygalacturonase inhibitory protein genes are expressed at different levels in response to biotic and abiotic stresses	Planta	217	2	299-308
X. C. T. I. d. O. M. Pinochet, Grignon (France))), E. Mestries, A. Penaud, R. Delourme, A. M. Chevre, M. Renard, H. Brun, L. Bousset, M. H. Balesdent, T. Rouxel and J. N. Aubertot	2003	Vers une gestion durable des résistances génétiques du colza à Leptosphaeria maculans		10
A. Mohammad and W. Anderson	2003	Yield and falling numbers of new wheat cultivars on the south coast of Western Australia	Solutions for a better environment: Proceedings of the 11th Australian Agronomy Conference, Geelong, Victoria, Australia, 2-6 February 2002
A. CHEvREl, H. AMMITZBOLLZ and ...	2004	1 8 A Review on Interspecific Gene Flow from Oilseed Rape to Wild Relatives	… modified plants into …
R. Delourme, M. L. Pilet-Nayel, M. Archipiano, R. Horvais, X. Tanguy, T. Rouxel, H. Brun, M. Renard and M. H. Balesdent	2004	A cluster of major specific resistance genes to Leptosphaeria maculans in Brassica napus	Phytopathology	94	6	578-583	10.1094/phyto.2004.94.6.578
I. Williams	2004	Advances in insect pest management of oilseed rape in Europe	Insect pest management
J. Sweet, E. Simpson, J. Law, P. Lutman, K. Berry and ...	2004	Botanical and rotational implications of genetically modified herbicide tolerance in winter oilseed rape and sugar beet (BRIGHT Project)(H-GCA Project …
N. Hontzeas, S. S. Saleh and B. R. Glick	2004	Changes in gene expression in canola roots induced by ACC-deaminase- containing plant-growth-promoting bacteria	Molecular Plant-Microbe Interactions	17	8	865-871	10.1094/MPMI.2004.17.8.865
M. Loivamäki, J. Holopainen and ...	2004	Chemical changes induced by methyl jasmonate in oilseed rape grown in the laboratory and in the field	Journal of agricultural and …
S. U. o. A. Srivastava, Edmonton (Canada)), B. Fristensky and N. N. V. Kav	2004	Constitutive expression of a PR10 protein enhances the germination of Brassica napus under saline conditions		45
W. Büchs and K. Katzur	2004	Cultivation techniques as means to control pests in organic oilseed rape production	IOBC/wprs Bull
S. Dunker and A. v. Tiedemann	2004	Disease yield loss analysis for Sclerotinia stem rot in winter oilseed rape	IOBC
W. Irzykowski, J. Sun, Q. Li, T. Gao, S. Hou, A. Águedo and ...	2004	DNA polymorphism in Sclerotinia sclerotiorum isolates from oilseed rape in China	IOBC/wprs …
N. Desneux, H. Rafalimanana and L. Kaiser	2004	Dose-response relationship in lethal and behavioural effects of different insecticides on the parasitic wasp Aphidius ervi	Chemosphere	54	5	619-627	10.1016/j.chemosphere.2003.09.007
D. Pilson and H. R. Prendeville	2004	Ecological effects of transgenic crops and the escape of transgenes into wild populations	Annual Review of Ecology Evolution and Systematics	35		149-174	10.1146/annurev.ecolsys.34.011802.132406
P. Dubuis	2004	Effect of sulfur deficiency on the resistance of oilseed rape to fungal pathogens and expression profiling of the glutathione S-transferase family of" Arabidopsis thaliana …
T. H. Schuler, I. Denholm, S. J. Clark, C. N. Stewart and G. M. Poppy	2004	Effects of Bt plants on the development and survival of the parasitoid Cotesia plutellae (Hymenoptera: Braconidae) in susceptible and Bt-resistant larvae of the diamondback moth, Plutella xylostella (Lepidoptera: Plutellidae)	Journal of Insect Physiology	50	5	435-443	10.1016/j.jinsphys.2004.03.001
H. Söchting and J. Verreet	2004	Effects of different cultivation systems (soil management, nitrogen fertilization) on the epidemics of fungal diseases in oilseed rape (Brassica napus L. var. napus …	Journal of Plant Diseases and Protection
J. A. Kirkegaard, S. Simpfendorfer, J. Holland, R. Bambach, K. J. Moore and G. J. Rebetzke	2004	Effects of previous crops on crown rot and yield of durum and bread wheat in northern NSW	Australian Journal of Agricultural Research	55	3	321-334	10.1071/ar03178
R. M. Cooper and J. S. Williams	2004	Elemental sulphur as an induced antifungal substance in plant defence	Journal of Experimental Botany	55	404	1947-1953	10.1093/jxb/erh179
L. L. Vawdrey, R. A. Peterson, L. DeMarchi and K. E. Grice	2004	Evaluation of mineral oils and plant-derived spray adjuvants, mancozeb formulations and rates of application, for the control of yellow Sigatoka leaf spot (caused by Mycosphaerella musicola) of bananas in far northern Queensland, Australia	Australasian Plant Pathology	33	3	379-384	10.1071/AP04043
J. Zhao, A. J. Peltier, J. Meng, T. C. Osborn and C. R. Grau	2004	Evaluation of sclerotinia stem rot resistance in oilseed Brassica napus using a petiole inoculation technique under greenhouse conditions	Plant Disease	88	9	1033-1039	10.1094/PDIS.2004.88.9.1033
B. Seiffert, Z. Zhou, M. Wallbraun, G. Lohaus and ...	2004	Expression of a bacterial asparagine synthetase gene in oilseed rape (Brassica napus) and its effect on traits related to nitrogen efficiency	Physiologia …
J. Wang, K. Zuo, W. Wu, J. Song, X. Sun, J. Lin, X. Li and K. Tang	2004	Expression of a novel antiporter gene from Brassica napus resulted in enhanced salt tolerance in transgenic tobacco plants	Biologia Plantarum	48	4	509-515	10.1023/B:BIOP.0000047145.18014.a3
M. A. Mora-Aviles and E. D. Earle	2004	Expression of pathogenesis-related genes in transgenic broccoli and canola plants expressing the Trichoderma harzianum-endochitinase gene	Revista Chapingo. Serie Horticultura	10	2	141-146
D. Kenyon, J. Thomas and C. Handy	2004	Feasibility of using quantitative PCR for assessing resistance to stem canker in oilseed rape cultivars	Bulletin OILB/SROP	27	10	109-117
G. R. Leeson and P. Crisp	2004	Food additive as an organic fungicide for powdery mildew - Ecocarb	Acta Horticulturae				10.17660/ActaHortic.2004.648.24
B. S. Ahloowalia, M. Maluszynski and K. Nichterlein	2004	Global impact of mutation-derived varieties	Euphytica	135	2	187-204	10.1023/B:EUPH.0000014914.85465.4f
B. Saal, H. Brun, I. Glais and D. Struss	2004	Identification of a Brassica juncea‐derived recessive gene conferring resistance to Leptosphaeria maculans in oilseed rape	Plant Breeding
K. Hayes, P. Gregg, V. Gupta, R. Jessop and ...	2004	Identifying hazards in complex ecological systems. Part 3: Hierarchical Holographic Model for herbicide tolerant oilseed rape	Environmental …
G. Ruchi, R. P. Awasthi and S. J. Kolte	2004	Influence of sowing dates on the incidence of Sclerotinia stem rot of rapeseed-mustard	Annals of Plant Protection Sciences	12	1	223-224
J. Aubertot, J. Schott, A. Penaud, H. Brun and ...	2004	Methods for Sampling and Assessment in Relation to the Spatial Pattern of Phoma Stem Canker (Leptosphaeria maculans) in Oilseed Rape	European Journal of Plant …
M. O'Callaghan, E. M. Gerard, N. W. Waipara, S. D. Young, T. R. Glare, P. J. Barrell and A. J. Conner	2004	Microbial communities of Solanum tuberosum and magainin-producing transgenic lines	Plant and Soil	266	1-2	47-56
K. Papastamati, H. McCartney and ...	2004	Modelling leaf wetness duration during the rosette stage of oilseed rape	Agricultural and forest …
R. Snowdon and W. Friedt	2004	Molecular markers in Brassica oilseed breeding: current status and future possibilities	Plant Breeding
X. Dong	2004	Pathogen-induced systemic DNA rearrangement in plants	Trends in plant science
A. Ferguson, J. Campbell, D. Warner, N. Watts and ...	2004	Phenology and spatial distributions of Dasineura brassicae and its parasitoids in a crop of winter oilseed rape: Implications for integrated pest management	IOBC/wprs …
W. Achouak, S. Conrod, V. Cohen and T. Heulin	2004	Phenotypic variation of Pseudomonas brassicacearum as a plant root-colonization strategy	Molecular Plant-Microbe Interactions	17	8	872-879	10.1094/mpmi.2004.17.8.872
J. Aubertot, Y. Sohbi, H. Brun, A. Penaud and F. N. Jr	2004	Phomadidacte: a computer-aided training program for the severity assessment of phoma stem canker of oilseed rape
M. S. C. Pedras and P. W. K. Ahiahonu	2004	Phytotoxin production and phytoalexin elicitation by the phytopathogenic fungus Sclerotinia sclerotiorum	Journal of Chemical Ecology	30	11	2163-2179	10.1023/B:JOEC.0000048781.72203.6c
L. Buchwaldt and K. W. Richards	2004	Plant Gene Resources of Canada and the Canadian plant germplasm system	Canadian Journal of Plant Pathology	26	1	48-51	10.1080/07060660409507111
S. J. Welham, J. A. Turner, P. Gladders, B. D. L. Fitt, N. Evans and A. Baierl	2004	Predicting light leaf spot (Pyrenopeziza brassicae) risk on winter oilseed rape (Brassica napus) in England and Wales, using survey, weather and crop information	Plant Pathology	53	6	713-724	10.1111/j.1365-3059.2004.01105.x
R. L. James, G. R. Knudsen and M. J. Morra	2004	Preplant soil treatment effects on production of seedlings at the USDA Forest Service Lucky Peak Nursery, Boise, Idaho	Forest Health Protection Report - Northern Region, USDA Forest Service		4-13	12 pp.
Y. Arai, T. Shikanai, Y. Doi, S. Yoshida, I. Yamaguchi and H. Nakashita	2004	Production of polyhydroxybutyrate by polycistronic expression of bacterial genes in tobacco plastid	Plant and Cell Physiology	45	9	1176-1184	10.1093/pcp/pch139
P. Davies and M. Muncey	2004	Prothioconazole for control of Sclerotinia sclerotiorum in oilseed rape/canola	Pflanzenschutz-Nachrichten Bayer	57	2	283-293
I. Salac, S. Haneklaus, A. Gassner, E. Bloem and E. Schnug	2004	Relation between spatial variability of plant physiological parameters in oilseed rape and infection with Leptosphaeria maculans	Phyton
A. Płazek, M. Rapacz and K. Hura	2004	Relationship between quantum efficiency of PSII and cold-induced plant resistance to fungal pathogens	Acta Physiologiae Plantarum	26	2	141-148
K. Satish, M. Naresh, M. S. Sangwan and K. Rakesh	2004	Relative sensitivity of various isolates of Alternaria brassicae (Berk.) Sacc. to fungicides	Journal of Mycology and Plant Pathology	34	1	28-32
A. Sessitch, M. H. Gerzabek and W. E. H. Blum	2004	Special Issue: Impact of genetically modified organisms	Plant and Soil	266	1-2	1-116
H. Muller, S. Kurze, I. Richter and G. Berg	2004	Strategies in developing an efficient commercial product for biological control of soil borne fungal pathogens by Serratia plymuthica HRO-C48	Bulletin OILB/SROP	27	1	199-201
H. Muller, R. Meincke and G. Berg	2004	Strategy to control Verticillium dahliae in oilseed rape using Serratia plymuthica HRO-C48	Bulletin OILB/SROP	27	8	161-164
J. H. Spink, J. J. Blake and P. Bounds	2004	Take-all control with silthiofam (Latitude); economic implications from a six-year rotation experiment	HGCA Project Report		342	i + 51 pp.
O. N. Reva, C. Dixelius, J. Meijer and F. G. Priest	2004	Taxonomic characterization and plant colonizing abilities of some bacteria related to Bacillus amyloliquefaciens and Bacillus subtilis	FEMS Microbiology Ecology	48	2	249-259	10.1016/j.femsec.2004.02.003
J. S. Williams and R. M. Cooper	2004	The oldest fungicide and newest phytoalexin - a reappraisal of the fungitoxicity of elemental sulphur	Plant Pathology	53	3	263-279	10.1111/j.1365-3059.2004.01010.x
P. Gladders, N. Evans, B. Fitt, K. Walters, J. Turner, P. Northing, K. Sutherland, S. Campbell, A. Selley, B. Hall, D. Ellerton and D. Naylor	2004	The PASSWORD project: a decision support system for managing pests and diseases of winter oilseed rape in the UK	Bulletin OILB/SROP	27	10	31-36
R. K. Khangura and M. J. Barbetti	2004	Time of sowing and fungicides affect blackleg (Leptosphaeria maculans) severity and yield in canola	Australian Journal of Experimental Agriculture	44	12	1205-1213	10.1071/EA03178
X. Guo, C. Dong, X. Hu, Y. Liu and S. Liu	2004	Transformation of oilseed rape with a novel gene from a bacterial strain to improve resistance to Sclerotinia sclerotiorum	IV International Symposium …
M. Byzova, C. Verduyn, D. D. Brouwer and M. D. Block	2004	Transforming petals into sepaloid organs in Arabidopsis and oilseed rape: implementation of the hairpin RNA-mediated gene silencing technology in an …	Planta
M. Melander	2004	Transgenic resistance to pathogens and pests
	2005	15th Biennial Australasian Plant Pathology Conference, Geelong, Australia, 26-29 September 2005	Australasian Plant Pathology	34	4	427-480
	2005	5th International Scientific and Practical Conference on Environment, Technology and Resources
T. Langle, T. Bauer, B. Pernfuss, C. Seger, J. Raffalt and H. Strasser	2005	A GLP/GEP-based field study on Beauveria brongniartii with respect to Commission Directive 2001/36/EC	Bulletin OILB/SROP	28	3	109-112
R. Magarey, T. Sutton and C. Thayer	2005	A simple generic infection model for foliar fungal plant pathogens	Phytopathology
A. T. Wojdyla	2005	Activity of plant and mineral oils in the control of Puccinia pelargonii-zonalis	Communications in Agricultural and Applied Biological Sciences	70	3	193-198
W. Wei, T. Schuler, S. Clark and ...	2005	Age‐related increase in levels of insecticidal protein in the progenies of transgenic oilseed rape and its efficacy against a susceptible strain of diamondback moth	Annals of applied …
C. K. Kelly, M. G. Bowler, F. Breden, M. Fenner and G. M. Poppy	2005	An analytical model assessing the potential threat to natural habitats from insect resistance transgenes	Proceedings of the Royal Society B: Biological Sciences	272	1574	1759-1767	10.1098/rspb.2005.3131
P. Sen	2005	Antagonistic effect of Ca, B and Mo on club-root disease of rape-mustard	Indian Agriculturist	49	1-2	13-16
M. Metzlaff	2005	Applications of RNAi in crop improvement	Pflanzenschutz-Nachrichten Bayer	58	1	51-59
Y. P. Wang, X. X. Zhao, K. Sonntag, P. Wehling and R. J. Snowdon	2005	Behaviour of Sinapis alba chromosomes in a Brassica napus background revealed by genomic in-situ hybridization	Chromosome Research	13	8	819-826	10.1007/s10577-005-1017-2
M. F. Cohen, H. Yamasaki and M. Mazzola	2005	Brassica napus seed meal soil amendment modifies microbial community structure, nitric oxide production and incidence of Rhizoctonia root rot	Soil Biology and Biochemistry	37	7	1215-1227	10.1016/j.soilbio.2004.11.027
R. N. Oram, J. T. O. Kirk, P. E. Veness, C. J. Hurlstone, J. P. Edlington and D. M. Halsall	2005	Breeding Indian mustard [Brassica juncea (L.) Czern.] for cold-pressed, edible oil production - A review	Australian Journal of Agricultural Research	56	6	581-596	10.1071/AR04295
D. Walters, T. Cowley, H. Weber and N. Nashaat	2005	Changes in oxylipins in compatible and incompatible interactions between oilseed rape and the downy mildew pathogen Peronospora parasitica	Physiological and molecular …
V. G. Kovalenkov	2005	Characteristics of the qualitative and structural change in entomofauna in agrolandscapes of southern Russia	Russian Agricultural Sciences		4	13-17
M. Mazzola and K. Mullinix	2005	Comparative field efficacy of management strategies containing Brassica napus seed meal or green manure for the control of apple replant disease	Plant Disease	89	11	1207-1213	10.1094/pd-89-1207
X. Hu, D. Roberts, M. Jiang and Y. Zhang	2005	Decreased incidence of disease caused by Sclerotinia sclerotiorum and improved plant vigor of oilseed rape with Bacillus subtilis Tu-100	Applied microbiology and …
N. Desneux, X. Fauvergue and ...	2005	Diaeretiella rapae Limits Myzus persicae Populations After Applications of Deltamethrin in Oilseed Rape	Journal of Economic …
B. Pontoppidan, R. Hopkins, L. Rask and J. Meijer	2005	Differential wound induction of the myrosinase system in oilseed rape (Brassica napus): contrasting insect damage with mechanical damage	Plant Science
M. Stevens, N. Patron, C. Dolby, R. Weekes and ...	2005	Distribution and properties of geographically distinct isolates of sugar beet yellowing viruses	Plant …
A. G. Reynolds	2005	Effects of canola oil and jojoba wax sprays on powdery mildew, bunch rot, and vine performance of 'Auxerrois' and 'Riesling' grapevines	Small Fruits Review	4	4	49-72	10.1300/J301v04n04_07
S. Ennaïfar, P. Lucas, J. M. Meynard and D. Makowski	2005	Effects of summer fallow management on take-all of winter wheat caused by Gaeumannomyces graminis var. tritici	European Journal of Plant Pathology	112	2	167-181	10.1007/s10658-005-3121-8
D. Turley, H. McKay and N. Boatman	2005	Environmental impacts of cereal and oilseed rape cropping in the UK and assessment of the potential impacts arising from cultivation for liquid biofuel production	HGCA Research Review
T. Kruse and J. Verreet	2005	Epidemiological studies on winter oilseed rape (Brassica napus L. var. napus) infected by Phoma lingam (teleomorph Leptosphaeria maculane) and the effects of …	… für Pflanzenkrankheiten und Pflanzenschutz/Journal of …
R. O. Musser, D. F. Cipollini, S. M. Hum-Musser, S. A. Williams, J. K. Brown and G. W. Felton	2005	Evidence that the caterpillar salivary enzyme glucose oxidase provides herbivore offense in Solanaceous plants	Archives of Insect Biochemistry and Physiology	58	2	128-137	10.1002/arch.20039
S. A. Gaetan	2005	First outbreak of blackleg caused by Phoma lingam in commercial canola fields in Argentina	Plant Disease	89	4	435	10.1094/pd-89-0435b
B. E. Wiggins and L. L. Kinkel	2005	Green manures and crop sequences influence potato diseases and pathogen inhibitory activity of indigenous streptomycetes	Phytopathology	95	2	178-185	10.1094/PHYTO-95-0178
M. D. Halfhill, J. P. Sutherland, H. S. Moon, G. M. Poppy, S. I. Warwick, A. K. Weissinger, T. W. Rufty, P. L. Raymer and C. N. Stewart Jr	2005	Growth, productivity, and competitiveness of introgressed weedy Brassica rapa hybrids selected for the presence of Bt cry1Ac and gfp transgenes	Molecular Ecology	14	10	3177-3189	10.1111/j.1365-294X.2005.02649.x
H. Li, M. J. Barbetti and K. Sivasithamparam	2005	Hazard from reliance on cruciferous hosts as sources of major gene-based resistance for managing blackleg (Leptosphaeria maculans) disease	Field Crops Research	91	2-3	185-198	10.1016/j.fcr.2004.06.006
A. Sahandi, N. Shahraeen, S. Ghorbani and ...	2005	Identification and studies of some biological and serological properties of Cauliflower mosaic virus (CaMV) isolated from oilseed rape from West Azarbaejan province	J. Agricul. Sci
W. G. D. Fernando, R. Ramarathnam, A. S. Krishnamoorthy and S. C. Savchuk	2005	Identification and use of potential bacterial organic antifungal volatiles in biocontrol	Soil Biology and Biochemistry	37	5	955-964	10.1016/j.soilbio.2004.10.021
T. L. Friesen, J. J. Weiland, M. L. Aasheim, S. Hunger, D. C. Borchardt and R. T. Lewellen	2005	Identification of a SCAR marker associated with Bm, the beet mosaic virus resistance gene, on chromosome 1 of sugar beet	Plant Breeding	125	2	167-172	10.1111/j.1439-0523.2006.01179.x
L. Ke, Y. Sun, D. Hong, P. Liu and G. Yang	2005	Identification of AFLP markers linked to one recessive genic male sterility gene in oilseed rape, Brassica napus	Plant Breeding
G. Berg, C. Zachow, J. Lottmann, M. Götz and ...	2005	Impact of plant species and site on rhizosphere-associated fungi antagonistic to Verticillium dahliae Kleb	Applied and …
S. Liu, H. Wang, J. Zhang, B. D. L. Fitt, Z. Xu, N. Evans, Y. Liu, W. Yang and X. Guo	2005	In vitro mutation and selection of doubled-haploid Brassica napus lines with improved resistance to Sclerotinia sclerotiorum	Plant Cell Reports	24	3	133-144	10.1007/s00299-005-0925-0
A. Ester and H. Huiting	2005	Influence of slug populations on green manure crops	Bulletin OILB/SROP	28	6	83-86
H. Klikocka, S. Haneklaus, E. Bloem and E. Schnug	2005	Influence of sulfur fertilization on infection of potato tubers with Rhizoctonia solani and Streptomyces scabies	Journal of Plant Nutrition	28	5	819-833	10.1081/PLN-200055547
V. Kucera, M. Vyvadilova, M. Klima, R. Koprna, I. Machackova and V. Curn	2005	Innovations in breeding procedures of winter oilseed rape for development of improved initial materials and the use of biotechnological methods in the Czech Republic	Rosliny Oleiste	26	1	75-86
S. Yu, L. Zhang, K. Zuo, D. Tang and K. Tang	2005	Isolation and characterization of an oilseed rape MAP kinase BnMPK3 involved in diverse environmental stresses	Plant Science
H. Buschmann, G. Gonsior and J. Sauerborn	2005	Pathogenicity of branched broomrape (Orobanche ramosa) populations on tobacco cultivars	Plant Pathology	54	5	650-656	10.1111/j.1365-3059.2005.01211.x
R. Snowdon, K. Link, A. Badani and W. Friedt	2005	Plant Breeding: Recent Advances in Molecular Breeding of Oilseed Rape (Brassica napus L.)	Progress in Botany
Y. P. Wang, K. Sonntag, E. Rudloff and J. Han	2005	Production of fertile transgenic Brassica napus by Agrobacterium-mediated transformation of protoplasts	Plant Breeding	124	1	1-4	10.1111/j.1439-0523.2004.01015.x
K. Sivasithamparam, M. Barbetti and H. Li	2005	Recurring Challenges from a Necrotrophic Fungal Plant Pathogen: a Case Study with Leptosphaeria maculans (Causal Agent of Blackleg Disease in Brassicas) in …	Annals of Botany
K. Sivasithamparam, M. J. Barbetti and H. Li	2005	Recurring challenges from a necrotrophic fungal plant pathogen: A case study with Leptosphaeria maculans (causal agent of blackleg disease in Brassicas) in Western Australia	Annals of Botany	96	3	363-377	10.1093/aob/mci194
A. Husken, A. Baumert, C. Milkowski, H. C. Becker, D. Strack and C. Mollers	2005	Resveratrol glucoside (Piceid) synthesis in seeds of transgenic oilseed rape (Brassica napus L.)	Theoretical and Applied Genetics	111	8	1553-1562	10.1007/s00122-005-0085-1
B. Saal and D. Struss	2005	RGA- and RAPD-derived SCAR markers for a Brassica B-genome introgression conferring resistance to blackleg in oilseed rape	Theoretical and Applied Genetics
Z. Huang, J. Yeakley, E. Garcia, J. Holdridge and ...	2005	Salicylic acid-dependent expression of host genes in compatible Arabidopsis-virus interactions	Plant …
D. D. Hegedus and S. R. Rimmer	2005	Sclerotinia sclerotiorum: When "to be or not to be" a pathogen?	Fems Microbiology Letters	251	2	177-184	10.1016/j.femsle.2005.07.040
K. Arvind and J. S. Chauhan	2005	Status and future thrust areas of rapeseed-mustard research in India	Indian Journal of Agricultural Sciences	75	10	621-635
P. Dubuis, C. Marazzi, E. Städler and ...	2005	Sulphur deficiency causes a reduction in antimicrobial potential and leads to increased disease susceptibility of oilseed rape	Journal of …
H. Buschmann, S. Komle, G. Gonsior and J. Sauerborn	2005	Susceptibility of oilseed rape (Brassica napus ssp napus) to branched broomrape (Orobanche ramosa L.)	Zeitschrift Fur Pflanzenkrankheiten Und Pflanzenschutz-Journal of Plant Diseases and Protection	112	1	65-70
G. Berg, L. Eberl and A. Hartmann	2005	The rhizosphere as a reservoir for opportunistic human pathogenic bacteria	Environmental microbiology
T. Rouxel and M. Balesdent	2005	The stem canker (blackleg) fungus, Leptosphaeria maculans, enters the genomic era	Molecular plant pathology
A. Raybould and I. Cooper	2005	Tiered tests to assess the environmental risk of fitness changes in hybrids between transgenic crops and wild relatives: the example of virus resistant Brassica napus	Environmental biosafety research
A. El Hadrami, A. El Idrissi-Tourane, M. El Hassni, F. Daayf and S. El Hadrami	2005	Toxin-based in-vitro selection and its potential application to date palm for resistance to the bayoud Fusarium wilt	Comptes Rendus Biologies	328	8	732-744	10.1016/j.crvi.2005.05.007
D. I. C. U. o. D. Shin, Kyungsan, Republic of Korea) and H. S. C. U. o. D. Park, Kyungsan, Republic of Korea), E-mail: hspark@cu.ac.kr	2005	Transient Expression in Chinese Cabbage by Hydrogen Peroxide-aided Agroinfiltration		48
P. Gladders, N. Evans, S. Marcroft and X. Pinochet	2006	… about management strategies and changes in farming practices for the exploitation of resistance to Leptosphaeria maculans (phoma stem canker) in oilseed rape …	… Brassica napus (oilseed …
C. Heinze, D. Lesemann, N. Ilmberger and ...	2006	… phylogenetic structure of the cluster of tobamovirus species serologically related to ribgrass mosaic virus (RMV) and the sequence of streptocarpus flower break virus …	Archives of …
N. Poritsanos, C. Selin, W. G. D. Fernando, S. Nakkeeran and T. R. De Kievit	2006	A GacS deficiency does not affect Pseudomonas chlororaphis PA23 fitness when growing on canola, in aged batch culture or as a biofilm	Canadian Journal of Microbiology	52	12	1177-1188	10.1139/W06-079
M. Balesdent, K. Louvard, X. Pinochet and ...	2006	A large-scale survey of races of Leptosphaeria maculans occurring on oilseed rape in France	… Brassica napus (oilseed …
V. Phuntumart, P. Marro, J. P. Métraux and L. Sticher	2006	A novel cucumber gene associated with systemic acquired resistance	Plant Science	171	5	555-564	10.1016/j.plantsci.2006.05.014
A. L. S. d. Silva, P. Sperling, W. Horst, S. Franke, C. Ott, D. Becker, A. Stass, H. Lorz and E. Heinz	2006	A possible role of sphingolipids in the aluminium resistance of yeast and maize	Journal of Plant Physiology	163	1	26-38	10.1016/j.jplph.2005.03.009
F. A. Holm, R. P. Zentner, A. G. Thomas, K. Sapsford, A. Légère, B. D. Gossen, O. Olfert and J. Y. Leeson	2006	Agronomic and economic responses to integrated weed management systems and fungicide in a wheat-canola-barley-pea rotation	Canadian Journal of Plant Science	86	4	1281-1295	10.4141/P05-165
P. Crisp, T. J. Wicks, M. Lorimer and E. S. Scott	2006	An evaluation of biological and abiotic controls for grapevine powdery mildew, 1. Greenhouse studies	Australian Journal of Grape and Wine Research	12	3	192-202	10.1111/j.1755-0238.2006.tb00059.x
P. Crisp, T. J. Wicks, D. Bruer and E. S. Scott	2006	An evaluation of biological and abiotic controls for grapevine powdery mildew. 2. Vineyard trials	Australian Journal of Grape and Wine Research	12	3	203-211	10.1111/j.1755-0238.2006.tb00060.x
H. Yin, S. Li, X. Zhao, Y. Du and X. Ma	2006	cDNA microarray analysis of gene expression in Brassica napus treated with oligochitosan elicitor	Plant Physiology and Biochemistry
L. H. Cheah, S. Gowers and A. T. Marsh	2006	Clubroot control using Brassica break crops	Acta Horticulturae				10.17660/ActaHortic.2006.706.39
B. Fitt, Y. Huang, F. Bosch and J. West	2006	Coexistence of related pathogen species on arable crops in space and time	Annu. Rev. Phytopathol.
L. Simms, A. Ester and M. Wilson	2006	Control of slug damage to oilseed rape and wheat with imidacloprid seed dressings in laboratory and field experiments	Crop Protection
Y. Zhang, W. G. D. Fernando, T. R. De Kievit, C. Berry, F. Daayf and T. C. Paulitz	2006	Detection of antibiotic-related genes from bacterial biocontrol agents with polymerase chain reaction	Canadian Journal of Microbiology	52	5	476-481	10.1139/W05-152
R. Steffek, A. Spornberger and J. Altenburger	2006	Detection of microsclerotia of Verticillium dahliae in soil samples and prospects to reduce the inoculum potential of the fungus in the soil	Agriculturae Conspectus Scientificus (Poljoprivredna Znanstvena Smotra)	71	4	145-148
N. Evans, S. J. Welham, J. F. Antoniw and B. D. L. Fitt	2006	Development and uptake of a scheme for predicting risk of severe light leaf spot on oilseed rape	Outlooks on Pest Management	17	6	243-245	10.1564/17dec02
S. Koch, S. Dunker, B. Kleinhenz, M. Rohrig, H. Friesland and A. v. Tiedemann	2006	Development of a new disease and yield loss related forecasting model for Sclerotinia stem rot in winter oilseed rape in Germany	Bulletin OILB/SROP	29	7	335-341
C. Y. Olivier and G. Seguin-Swartz	2006	Development of a storage method for ascospores of Sclerotinia sclerotiorum	Canadian Journal of Plant Pathology-Revue Canadienne De Phytopathologie	28	3	489-493	10.1080/07060660609507324
M. S. Al-Mazra'awi, J. L. Shipp, A. B. Broadbent and P. G. Kevan	2006	Dissemination of Beauveria bassiana by honey bees (Hymenoptera: Apidae) for control of tarnished plant bug (Hemiptera: Miridae) on canola	Environmental Entomology	35	6	1569-1577	10.1603/0046-225x(2006)35[1569:Dobbbh]2.0.Co;2
P. Gladders, N. Evans, S. Marcroft and X. Pinochet	2006	Dissemination of information about management strategies and changes in farming practices for the exploitation of resistance to Leptosphaeria maculans (phoma stem canker) in oilseed rape cultivars	European Journal of Plant Pathology	114	1	117-126	10.1007/s10658-005-2501-4
S. Pietravalle, S. Lemarie and F. van den Bosch	2006	Durability of resistance and cost of virulence	European Journal of Plant Pathology	114	1	107-116	10.1007/s10658-005-3479-7
S. C. Lamprecht, W. F. O. Marasas, M. B. Hardy and F. J. Calitz	2006	Effect of crop rotation on crown rot and the incidence of Fusarium pseudograminearum in wheat in the Western Cape, South Africa	Australasian Plant Pathology	35	4	419-426	10.1071/ap06040
B. M. Cunfer, G. D. Buntin and D. V. Phillips	2006	Effect of crop rotation on take-all of wheat in double-cropping systems	Plant Disease	90	9	1161-1166	10.1094/PD-90-1161
K. Neeraj and K. Ashok	2006	Effect of cultural practices on Alternaria blight in Brassica juncea and B. napus	Indian Journal of Agricultural Sciences	76	6	389-390
O. Schneider, J. Roger-Estrade, J. N. Aubertot and T. Dore	2006	Effect of seeders and tillage equipment on vertical distribution of oilseed rape stubble	Soil & Tillage Research	85	1-2	115-122	10.1016/j.still.2004.12.007
L. Bancroft, S. Barnes, J. Li, J. Meng, D. Qiou and ...	2006	Establishment of an integrated marker system for oilseed rape breeding (IMSORB)	Acta …
H. Li, K. Sivasithamparam and M. Barbetti	2006	Evidence supporting the polycyclic nature of blackleg disease (Leptosphaeria maculans) of oilseed rape in Australia and implications for disease management	Brassica	8	1-4	65-69
W. Li, W. Xu, C. Sheng, H. Wang and W. Xuan	2006	Factors affecting sporulation and germination of Pandora nouryi (Entomophthorales: Entomophthoraecae), a pathogen of Myzus persicae (Homoptera: Aphididae)	Biocontrol Science and Technology	16	5-6	647-652	10.1080/09583150500532840
D. Magyar, T. Barasits, G. Fischl and ...	2006	First Report of the Natural Occurrence of the Teleomorph of Leptosphaeria maculans on Oilseed Rape and Airborne Dispersal of Ascospores in Hungary	Journal of …
Y. Huang, N. Evans, B. Fitt, Z. Li, T. Rouxel and ...	2006	Fitness cost associated with loss of the AvrLm4 avirulence function in Leptosphaeria maculans (phoma stem canker of oilseed rape)	… Brassica napus (oilseed …
D. I. C. U. o. D. Shin, Gyungsan, Republic of Korea) and H. S. C. U. o. D. Park, Gyungsan, Republic of Korea), E-mail: hspark@cu.ac.kr	2006	Fluorometric Analysis of Transient Gene Expression in Broccoli Seedlings		49
C. Lu, Y. Wu, Z. Zou, G. Wu and L. Xiao	2006	Genetic modification and its management in China: rapeseed as a focus	Brassica	8	1-4	1-6
Y. P. Wang, K. Sonntag, E. Rudloff, P. Wehling and R. J. Snowdon	2006	GISH analysis of disomic Brassica napus-Crambe abyssinica chromosome addition lines produced by microspore culture from monosomic addition lines	Plant Cell Reports	25	1	35-40	10.1007/s00299-005-0031-3
J. Aubertot, J. West, L. Bousset-Vaslin and ...	2006	Improved resistance management for durable disease control: A case study of phoma stem canker of oilseed rape (Brassica napus)	… Brassica napus (oilseed …
X. F. Sheng and J. J. Xia	2006	Improvement of rape (Brassica napus) plant growth and cadmium uptake by cadmium-resistant bacteria	Chemosphere	64	6	1036-1042	10.1016/j.chemosphere.2006.01.051
A. A. M. S. Rahman, K. M. Khalequzzaman and G. M. M. Rahman	2006	Incidence of leaf spot of mustard in Akashmoni-mustard based agroforestry system	Asian Journal of Plant Sciences	5	2	193-196
I. H. Williams	2006	Integrating parasitoids into management of pollen beetle on oilseed rape	Agronomy Research	4	Special Issue	465-470
	2006	International Conference on Development of Environmentally Friendly Plant Protection, Puhajarve, Estonia, 5-7th September 2006	Agronomy Research	4	Special Issue	121-478
L. M. Dosdall and L. S. Kott	2006	Introgression of resistance to cabbage seedpod weevil to canola from yellow mustard	Crop Science	46	6	2437-2445	10.2135/cropsci2006.02.0132
H. R. Kutcher and T. M. Wolf	2006	Low-drift fungicide application technology for sclerotinia stem rot control in canola	Crop Protection	25	7	640-646	10.1016/j.cropro.2005.09.003
R. Delourme, A. Chèvre, H. Brun, T. Rouxel and ...	2006	Major Gene and Polygenic Resistance to Leptosphaeria maculans in Oilseed Rape (Brassica napus)	European Journal of …
T. K. Bhattacharyya and N. C. Mandal	2006	Management of clubroot (Plasmodiophora brassicae) of rapeseed and mustard by nitrogenous fertilizers	Annals of Plant Protection Sciences	14	1	260-261
J. A. LaMondia	2006	Management of lesion nematodes and potato early dying with rotation crops	Journal of Nematology	38	4	442-448
J. A. Christianson, S. R. Rimmer, A. G. Good and D. J. Lydiate	2006	Mapping genes for resistance to Leptosphaeria maculans in Brassica juncea	Genome	49	1	30-41	10.1139/g05-085
Z. Liu, K. Adamczyk, M. Manzanares-Dauleux and ...	2006	Mapping PrBn and other quantitative trait loci responsible for the control of homeologous chromosome pairing in oilseed rape (Brassica napus L.) haploids	…
M. Mazzola	2006	Mechanisms and efficacy of brassicaceae seed meal-induced disease control	2006 Annual International Research Conference on Methyl Bromide Alternatives and Emissions Reductions, Orlando, Florida, USA, 6-9th November, 2006			53-1 - 53-4
M. Zec-Vojinovic, H. Hokkanen and ...	2006	Natural occurrence of pathogens of oilseed rape pests in agricultural fields in Europe	… in Oilseed Rape, 3–5 …
B. Coutts, J. Hawkes and R. Jones	2006	Occurrence of Beet western yellows virus and its aphid vectors in over-summering broad-leafed weeds and volunteer crop plants in the grainbelt region of south …	Australian Journal of Agricultural …
J. Krzymanski	2006	Oilseed crops in Poland - past and perspectives	Bulletin OILB/SROP	29	7	9-15
A. Latunde-Dada, P. Hornby and ...	2006	OREGIN collection of oilseed rape fungal pathogen isolates managed by a relational database accessible to stakeholders via the Internet	IOBC WPRS …
C. Mansilla, I. Aguilar, D. Martínez-Herrera, F. Sánchez and ...	2006	Physiological effects of constitutive expression of Oilseed Rape Mosaic Tobamovirus (ORMV) movement protein in Arabidopsis thaliana	Transgenic …
Z. Xu	2006	Plant biotechnology and its application in horticulture in China	Acta Horticulturae
A. Johansson, J. Goud and C. Dixelius	2006	Plant Host Range of Verticillium longisporum and Microsclerotia Density in Swedish Soils	European Journal of Plant Pathology
R. Hails, J. Bullock, K. Morley, C. Lamb, P. Bell and ...	2006	Predicting fitness changes in transgenic plants: testing a novel approach with pathogen resistant Brassicas	IOBC WPRS …
N. Evans, A. Baierl, P. Gladders, B. Hall and B. D. L. Fitt	2006	Prediction of the date of onset of phoma leaf spot epidemics on oilseed rape in the UK	Bulletin OILB/SROP	29	7	287-292
N. Ferry, E. A. Mulligan, C. N. Stewart, B. E. Tabashnik, G. R. Port and A. M. R. Gatehouse	2006	Prey-mediated effects of transgenic canola on a beneficial, non-target, carabid beetle	Transgenic Research	15	4	501-514	10.1007/s11248-006-0021-4
Y. P. Wang, K. Sonntag, E. Rudloff, I. Groeneveld, J. Gramenz and C. C. Chu	2006	Production and characterization of somatic hybrids between Brassica napus and Raphanus sativus	Plant Cell Tissue and Organ Culture	86	2	279-283	10.1007/s11240-006-9118-y
M. Mazzola, J. Brown, A. Izzo, R. A. Ghanem and M. F. Cohen	2006	Progress towards development of biologically-based strategies for the management of apple replant disease	Phytopathologia Polonica		39	11-18
J. A. Udall, P. A. Quijada, B. Lambert and T. C. Osborn	2006	Quantitative trait analysis of seed yield and other complex traits in hybrid spring rapeseed (Brassica napus L.): 2. Identification of alleles from unadapted germplasm	Theoretical and Applied Genetics	113	4	597-609	10.1007/s00122-006-0324-0
A. O. Ananga, E. Cebert, K. Soliman, R. Kantety, R. P. Pacumbaba and K. Konan	2006	RAPD markers associated with resistance to blackleg disease in Brassica species	African Journal of Biotechnology	5	22	2041-2048
K. Taski-Ajdukovic, D. Vasic and N. Nagl	2006	Regeneration of interspecific somatic hybrids between Helianthus annuus L. and Helianthus maximiliani (Schrader) via protoplast electrofusion	Plant Cell Reports	25	7	698-704	10.1007/s00299-006-0134-5
M. F. Cohen and M. Mazzola	2006	Resident bacteria, nitric oxide emission and particle size modulate the effect of Brassica napus seed meal on disease incited by Rhizoctonia solani and Pythium spp	Plant and Soil	286	1-2	75-86	10.1007/s11104-006-9027-1
M. Melander, I. Kamnert, I. Happstadius, E. Liljeroth and ...	2006	Stability of transgene integration and expression in subsequent generations of doubled haploid oilseed rape transformed with chitinase and β-1, 3-glucanase …	Plant cell reports
M. Melander, I. Kamnert, I. Happstadius, E. Liljeroth and T. Bryngelsson	2006	Stability of transgene integration and expression in subsequent generations of doubled haploid oilseed rape transformed with chitinase and β-1,3-glucanase genes in a double-gene construct	Plant Cell Reports	25	9	942-952	10.1007/s00299-006-0153-2
O. Erdogrul, F. Erbilir and S. Toroglu	2006	Survival of acid-adapted and non-adapted Staphylococcus aureus in various food samples	Annals of Microbiology	56	1	25-27	10.1007/bf03174965
Y. Huang, N. Evans, Z. Li, M. Eckert, A. M. Chevre, M. Renard and B. D. L. Fitt	2006	Temperature and leaf wetness duration affect phenotypic expression of Rlm6-mediated resistance to Leptosphaeria maculans in Brassica napus	New Phytologist	170	1	129-141	10.1111/j.1469-8137.2006.01651.x
U. Smolinska and B. Kowalska	2006	The effectivity of plant extracts and antagonistic microorganisms on the growth inhibition of French bean pathogenic fungi	Vegetable Crops Research Bulletin	64		67-76
Z. Y. Zhang, J. A. Ober and D. J. Kliebenstein	2006	The gene controlling the quantitative trait locus EPITHIOSPECIFIER MODIFIER1 alters glucosinolate hydrolysis and insect resistance in Arabidopsis	Plant Cell	18	6	1524-1536	10.1105/tpc.105.039602
I. Brazauskiene and E. Petraitiene	2006	The occurrence of Alternaria blight (Alternaria spp.) and Phoma stem canker (Phoma lingam) on oilseed rape in Central Lithuania and pathogenic fungi on harvested seed	Journal of Plant Protection Research	46	3	295-311
I. Brazauskiene and E. Petraitiene	2006	The occurrence of Alternaria blight [Alternaria ssp.] and Phoma stem canker [Phoma lingam] on oilseed rape in central Lithuania and pathogenic fungi on harvested …	Journal of Plant Protection …
G. Berg, K. Opelt, C. Zachow, J. Lottmann and ...	2006	The rhizosphere effect on bacteria antagonistic towards the pathogenic fungus Verticillium differs depending on plant species and site	FEMS Microbiology …
R. J. Cook	2006	Toward cropping systems that enhance productivity and sustainability	Proceedings of the National Academy of Sciences of the United States of America	103	49	18389-18394	10.1073/pnas.0605946103
S. Dunker, H. Keunecke and A. v. Tiedemann	2006	Verticillium longisporum in winter oilseed rape-Impact on plant development and yield	IOBC WPRS BULLETIN
B. D. L. Fitt, H. Brun, M. J. Barbetti and S. R. Rimmer	2006	World-wide importance of phoma stem canker (Leptosphaeria maculans and L-Biglobosa) on oilseed rape (Brassica napus)	European Journal of Plant Pathology	114	1	3-15	10.1007/s10658-005-2233-5
B. D. L. Fitt, H. Brun, M. J. Barbetti and S. R. Rimmer	2006	World-wide importance of phoma stem canker (Leptosphaeria maculans and L. biglobosa) on oilseed Rape (Brassica napus)	European Journal of Plant Pathology	114	1	3-15	10.1007/s10658-005-2233-5
H. Li, K. Sivasithamparam and M. Barbetti	2007	… and pycnidiospores of Leptosphaeria maculans can contribute significantly to blackleg disease epidemiology in oilseed rape (Brassica napus) in Western Australia	Australasian Plant Pathology
W. Rygulla, W. Friedt, F. Seyis, W. Lühs, C. Eynck and ...	2007	… of resistance to Verticillium longisporum from zero erucic acid Brassica oleracea and oilseed Brassica rapa genotypes in resynthesized rapeseed (Brassica napus) …	Plant …
Y. Huang, Z. Liu, J. West, A. Todd and ...	2007	… of temperature and rainfall on date of release of ascospores of Leptosphaeria maculans (phoma stem canker) from winter oilseed rape (Brassica napus) debris in …	Annals of Applied …
S. Koch, S. Dunker, B. Kleinhenz, M. Röhrig and ...	2007	A crop loss-related forecasting model for Sclerotinia stem rot in winter oilseed rape	…
P. Lunello, C. Mansilla, F. Sánchez and ...	2007	A Developmentally Linked, Dramatic, and Transient Loss of Virus from Roots of Arabidopsis thaliana Plants Infected by Either of Two RNA Viruses	Molecular plant …
N. Peyrard, R. Sabbadin, E. Lo-Pelzer and J. N. Aubertot	2007	A Graph-based Markov Decision Process framework for Optimising Collective Management of Diseases in Agriculture: Application to Blackleg on Canola	Modsim 2007: International Congress on Modelling and Simulation: Land, Water and Environmental Management: Integrated Systems for Sustainability
	2007	Annual Meeting of the Entomological Society of Manitoba, Winnipeg, Manitoba, 2-3 November, 2007	Proceedings of the Entomological Society of Manitoba	63		33-40
P. D. U. U. O'Hara, A. R. Slabas and T. Fawcett	2007	Antisense expression of 3-oxoacyl-ACP reductase affects whole plant productivity and causes collateral changes in activity of fatty acid synthase components		48
F. Widmer	2007	Assessing effects of transgenic crops on soil microbial communities			107	207-234
A. Janeczko, I. Tóbias, A. Skoczowski, F. Dubert and ...	2007	Bacterial infection and pre-treatment with 24-epibrassinolide markedly affect the heat emission and membrane permeability of rape cotyledons	Thermochimica acta
D. K. Patra, C. K. Bhunia and A. Biswas	2007	Bioefficacy of plant extracts against Alternaria blight of rapeseed-mustard	Pestology	31	11	38-41
L. Mondal, C. K. Bhunia, A. Mukhopadhyay and A. Biswas	2007	Bioefficacy of some new fungicides in management of Alternaria blight disease of rapeseed - Mustard	Pestology	31	10	33-41
B. Mazela, P. Hochmanska, P. Domagalski and M. Westin	2007	Biological durability of OHT wood	Annals of Warsaw University of Life Sciences, Forestry and Wood Technology		62	20-25
L. Hua, K. Sivasithamparam and ...	2007	Blackleg disease (Leptosphaeria maculans) on oilseed rape-evidence for it being a polycyclic disease in Australia and implications for disease management	Genetics and Breedings …
L. Hua, V. Stone, N. Dean, K. Sivasithamparam and M. J. Barbetti	2007	Breaching by a new strain of Leptosphaeria maculans of anatomical barriers in cotyledons of Brassica napus cultivar Surpass 400 with resistance based on a single dominant gene	Journal of General Plant Pathology	73	5	297-303	10.1007/s10327-007-0011-2
W. Rygulla, R. J. Snowdon, C. Eynck, B. Koopmann, A. Von Tiedemann, W. Lühs and W. Friedt	2007	Broadening the genetic basis of Verticillium longisporum resistance in Brassica napus by interspecific hybridization	Phytopathology	97	11	1391-1396	10.1094/PHYTO-97-11-1391
K. J. Riley, U. Kuhlmann, P. G. Mason, J. Whistlecraft, L. J. Donald and N. J. Holliday	2007	Can mustard seed meal increase attacks by Aleochara spp. on Delia radicum in oilseed rape?	Biocontrol Science and Technology	17	3-4	273-284	10.1080/09583150701211574
M. Burow, M. Rice, B. Hause, J. Gershenzon and U. Wittstock	2007	Cell- and tissue-specific localization and regulation of the epithiospecifier protein in Arabidopsis thaliana	Plant Molecular Biology	64	1-2	173-185	10.1007/s11103-007-9143-1
B. Profotová, L. Burketová and O. Valentová	2007	Chitinase isozymes induced by TYMV and Leptosphaeria maculans during compatible and incompatible interaction with Brassica napus	Biologia Plantarum	51	3	507-513	10.1007/s10535-007-0107-8
T. R. Singh, M. P. Singh, K. I. Singh, T. B. Devi and N. G. Singh	2007	Comparative efficacy of certain neem products and conventional insecticides against Lipaphis erysimi (Kalt.) and their safety to its natural enemies in rapeseed	Indian Journal of Entomology	69	3	259-264
F. B. Antwi, D. L. Olson and J. J. Knodel	2007	Comparative evaluation and economic potential of ecorational versus chemical insecticides for crucifer flea beetle (Coleoptera: Chrysomelidae) management in canola	Journal of Economic Entomology	100	3	710-716	10.1603/0022-0493(2007)100[710:Ceaepo]2.0.Co;2
A. Shakeel, I. A. Khan, H. Zahid, S. I. A. Shah and A. Maaz	2007	Comparison of a biopesticide with some synthetic pesticides against aphids in rapeseed crop	Sarhad Journal of Agriculture	23	4	1117-1120
S. D. Potlakayala, C. DeLong, A. Sharpe and P. R. Fobert	2007	Conservation of NON-EXPRESSOR OF PATHOGENESIS-RELATED GENES1 function between Arabidopsis thaliana and Brassica napus	Physiological and Molecular Plant Pathology	71	4-6	174-183	10.1016/j.pmpp.2008.01.003
C. F. R. Leeks, J. G. Hampton, B. A. McKenzie and M. Dehghan-Shoar	2007	Control of fungal contamination in the accelerated ageing test of Brassica spp	Seed Science and Technology	35	2	380-386	10.15258/sst.2007.35.2.13
R. P. Larkin and T. S. Griffin	2007	Control of soilborne potato diseases using Brassica green manures	Crop Protection	26	7	1067-1077	10.1016/j.cropro.2006.10.004
X. Li, M. Zhang and H. Cui	2007	Data mining for SSRs in ESTs and development of EST-SSR marker in oilseed rape	Fen zi xi bao sheng wu xue bao= Journal …
L. Ren, G. Li, Y. C. Han, D. H. Jiang and H. C. Huang	2007	Degradation of oxalic acid by Coniothyrium minitans and its effects on production and activity of β-1,3-glucanase of this mycoparasite	Biological Control	43	1	1-11	10.1016/j.biocontrol.2007.06.006
W. Chen, Y. Zhang, X. Liu, B. Chen, J. Tu and ...	2007	Detection of QTL for six yield-related traits in oilseed rape (Brassica napus) using DH and immortalized F2 populations	Theoretical and Applied …
M. Leflon, H. Brun, F. Eber, R. Delourme, M. O. Lucas, P. Vallée, M. Ermel, M. H. Balesdent and A. M. Chèvre	2007	Detection, introgression and localization of genes conferring specific resistance to Leptosphaeria maculans from Brassica rapa into B. napus	Theoretical and Applied Genetics	115	7	897-906	10.1007/s00122-007-0616-z
K. Mikolajczyk	2007	Development and Practical Use of DNA Markers			45	99-138
A. Wallenhammar, A. Sjöberg and ...	2007	Development of methods improving precision of risk assessment of Sclerotinia stem rot in oilseed rape	Proceedings of the 12th …
C. Eynck, B. Koopmann, G. Grunewaldt-Stoecker and ...	2007	Differential interactions of Verticillium longisporum and V.ádahliae with Brassica napus detected with molecular and histological techniques	European Journal of …
A. Lehrman	2007	Does pea lectin expressed transgenically in oilseed rape (Brassica napus) influence honey bee (Apis mellifera) larvae?	Environmental biosafety research
H. C. Huang, R. S. Erickson and J. R. Moyer	2007	Effect of crop extracts on carpogenic germination of sclerotia, germination of ascospores and lesion development of Sclerotinia sclerotiorum	Allelopathy Journal	20	2	269-278
K. A. Zaied, A. H. A. El-Hady, A. E. Sharief, E. H. Ashour and M. A. Nassef	2007	Effect of horizontal DNA transfer in Azospirillum and Azotobacter strains on biological and biochemical traits of non-legume plants	Journal of Applied Sciences Research		1	73-86
S. Pellerin, A. Mollier, C. Morel and C. Plenchette	2007	Effect of incorporation of Brassica napus L. residues in soils on mycorrhizal fungus colonisation of roots and phosphorus uptake by maize (Zea mays L.)	European Journal of Agronomy	26	2	113-120	10.1016/j.eja.2006.07.007
K. Sieling, K. Ubben and O. Christen	2007	Effects of preceding crop, sowing date, N fertilization and fluquinconazole seed treatment on wheat growth, grain yield and take-all	Journal of Plant Diseases and Protection	114	5	213-220	10.1007/BF03356220
E. Kubicka and R. Zadernowski	2007	Enhanced jasmonate biosynthesis in plants and possible implications for food quality - A review	Acta Alimentaria	36	4	455-469	10.1556/AAlim.36.2007.4.8
C. X. Li, K. Sivasithamparam, G. Walton, P. Salisbury, W. Burton, S. S. Banga, S. Banga, C. Chattopadhyay, A. Kumar, R. Singh, D. Singh, A. Agnohotri, S. Y. Liu, Y. C. Li, T. D. Fu, Y. F. Wang and M. J. Barbetti	2007	Expression and relationships of resistance to white rust (Albugo candida) at cotyledonary, seedling, and flowering stages in Brassica juncea germplasm from Australia, China, and India	Australian Journal of Agricultural Research	58	3	259-264	10.1071/AR06237
Y. Le, C. N. Stewart, Jr., H. Shi, W. Wei, X. Mi and K. Ma	2007	Expression of Bt cry1Ac in transgenic oilseed rape in China and transgenic performance of intraspecific hybrids against Helicoverpa armigera larvae	Annals of Applied Biology	150	2	141-147	10.1111/j.1744-7348.2007.00122.x
E. Bloem, S. Haneklaus, I. Salac, P. Wickenhäuser and ...	2007	Facts and fiction about sulfur metabolism in relation to plant-pathogen interactions	Plant …
H. Halmajan, D. Nastase, G. Vasile, V. Paun and ...	2007	Fertilisation practices in oilseed rape in Romania	Bulletin of University of …
K. Mohr and C. Tebbe	2007	Field study results on the probability and risk of a horizontal gene transfer from transgenic herbicide-resistant oilseed rape pollen to gut bacteria of bees	Applied microbiology and biotechnology
V. ČUrn and J. Žaludová	2007	Fingerprinting of oilseed rape cultivars	Advances in Botanical Research
E. Kozubek, W. Irzykowski and P. Lehmann	2007	Genetic and molecular variability of aTurnip mosaic virus population from horseradish (Cochlearia armoracia L.)	Journal of applied genetics
R. L. Rusholme, E. E. Higgins, J. A. Walsh and D. J. Lydiate	2007	Genetic control of broad-spectrum resistance to turnip mosaic virus in Brassica rapa (Chinese cabbage)	Journal of General Virology	88	11	3177-3186	10.1099/vir.0.83194-0
W. A. Cowling	2007	Genetic diversity in Australian canola and implications for crop breeding for changing future environments	Field Crops Research	104	1-3	103-111	10.1016/j.fcr.2006.12.014
L. Gout, M. Kuhn, L. Vincenot and ...	2007	Genome structure impacts molecular evolution at the AvrLm1 avirulence locus of the plant pathogen Leptosphaeria maculans	Environmental …
N. Carreck, T. Butt, S. Clark, L. Ibrahim and ...	2007	Honey bees can disseminate a microbial control agent to more than one inflorescence pest of oilseed rape	Biocontrol Science …
Q. Zou, S. Liu, X. Dong, Y. Bi and ...	2007	In vivo measurements of changes in pH triggered by oxalic acid in leaf tissue of transgenic oilseed rape	… Journal of Plant …
N. I. Nashaat, K. Arvind and V. D. Patil	2007	Indo-UK collaboration on rapeseed-mustard research for rural livelihoods development	Outlooks on Pest Management	18	5	209-212	10.1564/18oct04
Z. X. Jin, C. Wang, W. Chen, X. Chen and X. Li	2007	Induction of oxalate decarboxylase by oxalate in a newly isolated Pandoraea sp. OXJ-11 and its ability to protect against Sclerotinia sclerotiorum infection	Canadian Journal of Microbiology	53	12	1316-1322	10.1139/W07-103
T. C. Osborn, C. Kramer, E. Graham and C. J. Braun	2007	Insights and innovations from wide crosses: Examples from canola and tomato	Crop Science	47		S228-S237	10.2135/cropsci2007.04.0012IPBS
J. Hood, N. Evans, S. Rossall, M. Ashworth and ...	2007	Interactions between Leptosphaeria maculans, L. biglobosa and fungicides in oilseed rape	Proceedings the 12th …
H. Gu, G. P. Fitt and G. H. Baker	2007	Invertebrate pests of canola and their management in Australia: a review	Australian Journal of Entomology	46	3	231-243	10.1111/j.1440-6055.2007.00594.x
S. O. Bayhan, M. R. Ulusoy and E. Bayhan	2007	Is the parasitization rate of Diaeretiella rapae influenced when Brevicoryne brassicae feeds on Brassica plants?	Phytoparasitica	35	2	146-149	10.1007/bf02981109
M. Mazzola, J. Brown, A. D. Izzo and M. F. Cohen	2007	Mechanism of action and efficacy of seed meal-induced pathogen suppression differ in a brassicaceae species and time-dependent manner	Phytopathology	97	4	454-460	10.1094/PHYTO-97-4-0454
H. Fu, R. Ji, M. Hou, M. Barbetti, C. Dong and ...	2007	Methyl jasmonate, benzothiadiazole and oxalic acid induce resistance and defence gene expression against Sclerotinia sclerotiorum in oilseed rape	Proceedings of the …
F. Mert‐Türk, M. Ipek, D. Mermer and ...	2007	Microsatellite and Morphological Markers Reveal Genetic Variation within a Population of Sclerotinia sclerotiorum from Oilseed Rape in the Çanakkale Province of …	Journal of …
H. Vogler, R. Akbergenov, P. V. Shivaprasad, V. Dang, M. Fasler, M. O. Kwon, S. Zhanybekova, T. Hohn and M. Heinlein	2007	Modification of small RNAs associated with suppression of RNA silencing by tobamovirus replicase protein	Journal of Virology	81	19	10379-10388	10.1128/JVI.00727-07
R. Ramarathnam, S. Bo, Y. Chen, W. G. D. Fernando, G. Xuewen and T. De Kievit	2007	Molecular and biochemical detection of fengycin- and bacillomycin D-producing Bacillus spp., antagonistic to fungal pathogens of canola and wheat	Canadian Journal of Microbiology	53	7	901-911	10.1139/W07-049
A. Chen, Y. Chai, J. Li and L. Chen	2007	Molecular cloning of two genes encoding cinnamate 4-hydroxylase (C4H) from oilseed rape (Brassica napus)	Journal of Biochemistry and …
J. H. Kim and G. Jander	2007	Myzus persicae (green peach aphid) feeding on Arabidopsis induces the formation of a deterrent indole glucosinolate	Plant Journal	49	6	1008-1019	10.1111/j.1365-313X.2006.03019.x
P. Etienne, M. Desclos, L. L. Gou, J. Gombert and ...	2007	N-protein mobilisation associated with the leaf senescence process in oilseed rape is concomitant with the disappearance of trypsin inhibitor activity	Functional Plant …
Z. Karolewski, D. Walczak, T. Kosiada and ...	2007	Occurrence of Leptosphaeria maculans and L. biglobosa in oilseed rape leaves with different symptoms of stem canker	Phytopathologia …
H. Kutcher, M. Keri, D. McLaren and ...	2007	Pathogenic variability of Leptosphaeria maculans in western Canada	Canadian Journal of …
H. Chen, H. Wang and Z. Li	2007	Production and genetic analysis of partial hybrids in intertribal crosses between Brassica species (B. rapa, B. napus) and Capsella bursa-pastoris	Plant Cell Reports	26	10	1791-1800	10.1007/s00299-007-0392-x
B. R. Glick, Z. Cheng, J. Czarny and J. Duan	2007	Promotion of plant growth by ACC deaminase-producing soil bacteria	European Journal of Plant Pathology	119	3	329-339	10.1007/s10658-007-9162-4
J. Danielsson, O. Reva and J. Meijer	2007	Protection of oilseed rape (Brassica napus) toward fungal pathogens by strains of plant-associated Bacillus amyloliquefaciens	Microbial Ecology	54	1	134-140	10.1007/s00248-006-9181-2
R. Costa, N. C. M. Gomes, E. Krogerrecklenfort, K. Opelt, G. Berg and K. Smalla	2007	Pseudomonas community structure and antagonistic potential in the rhizosphere: insights gained by combining phylogenetic and functional gene-based analyses	Environmental Microbiology	9	9	2260-2273	10.1111/j.1462-2920.2007.01340.x
X. Liu, M. Bimerew, Y. Ma, H. Muller, M. Ovadis, L. Eberl, G. Berg and L. Chernin	2007	Quorum-sensing signaling is required for production of the antibiotic pyrrolnitrin in a rhizospheric biocontrol strain of Serratia plymuthica	FEMS Microbiology Letters	270	2	299-305	10.1111/j.1574-6968.2007.00681.x
S. Poonguzhali, M. Madhaiyan and T. Sa	2007	Quorum-sensing signals produced by plant-growth promoting Burkholderia strains under in vitro and in planta conditions	Research in Microbiology	158	3	287-294	10.1016/j.resmic.2006.11.013
J. Steed, A. Baierl and B. Fitt	2007	Relating plant and pathogen development to optimise fungicide control of phoma stem canker (Leptosphaeria maculans) on winter oilseed rape …	European Journal of Plant Pathology
L. Eshraghi, M. Barbetti, H. Li, N. Danehloueipour and ...	2007	Resistance in oilseed rape (Brassica napus) and Indian mustard (Brassica juncea) to a mixture of Pseudocercosporella capsellae isolates from Western …	Field Crops …
M. Sarfraz, L. M. Dosdall and B. A. Keddie	2007	Resistance of some cultivated Brassicaceae to infestations by Plutella xylostella (Lepidoptera: Plutellidae)	Journal of Economic Entomology	100	1	215-224	10.1603/0022-0493(2007)100[215:Roscbt]2.0.Co;2
E. Boys, S. Roques, A. Ashby, N. Evans and ...	2007	Resistance to infection by stealth: Brassica napus (winter oilseed rape) and Pyrenopeziza brassicae (light leaf spot)	European Journal of …
K. Jankowski and W. Budzyński	2007	Response of different breeding forms of winter oilseed rape to date and density of sowing. II. Seed yield and yield components	Rośliny Oleiste
S. M. Cook, M. Jonsson, M. P. Skellern, D. A. Murray, P. Anderson and W. Powell	2007	Responses of Phradis parasitoids to volatiles of lavender, Lavandula angustifolia - a possible repellent for their host, Meligethes aeneus	BioControl	52	5	591-598	10.1007/s10526-006-9057-x
P. K. Sinah and A. K. Mall	2007	Screening of rapeseed and mustard genotypes against white rust (Albugo cruciferarum S.F. Gray)	Vegetos	20	2	59-62
D. Kahrizi, A. H. Salmanian, A. Afshari, A. Moieni and A. Mousavi	2007	Simultaneous substitution of Gly96 to Ala and Ala183 to Thr in 5-enolpyruvylshikimate-3-phosphate synthase gene of E-coli (k12) and transformation of rapeseed (Brassica napus L.) in order to make tolerance to glyphosate	Plant Cell Reports	26	1	95-104	10.1007/s00299-006-0208-4
D. Kahrizi, A. H. Salmanian, A. Afshari, A. Moieni and A. Mousavi	2007	Simultaneous substitution of Gly96 to Ala and Ala183 to Thr in 5-enolpyruvylshikimate-3-phosphate synthase gene of E. coli (k12) and transformation of rapeseed (Brassica napus L.) in order to make tolerance to glyphosate	Plant Cell Reports	26	1	95-104	10.1007/s00299-006-0208-4
A. Bozzini, F. Calcagno and T. Soare	2007	Sincron, a new Brassica carinata cultivar for biodiesel production	Helia	30	46	207-214	10.2298/HEL0746207B
N. Z. Lupwayi, K. G. Hanson, K. N. Harker, G. W. Clayton, R. E. Blackshaw, J. T. O'Donovan, E. N. Johnson, Y. Gan, R. B. Irvine and M. A. Monreal	2007	Soil microbial biomass, functional diversity and enzyme activity in glyphosate-resistant wheat-canola rotations under low-disturbance direct seeding and conventional tillage	Soil Biology & Biochemistry	39	7	1418-1427	10.1016/j.soilbio.2006.12.038
H. Li, K. Sivasithamparam and M. J. Barbetti	2007	Soilborne ascospores and pycnidiospores of Leptosphaeria maculans can contribute significantly to blackleg disease epidemiology in oilseed rape (Brassica napus) in Western Australia	Australasian Plant Pathology	36	5	439-444	10.1071/AP07048
R. Travadon, L. Bousset, S. Saint‐Jean, H. Brun and ...	2007	Splash dispersal of Leptosphaeria maculans pycnidiospores and the spread of blackleg on oilseed rape	Plant …
B. Fitt, B. Hu, Z. Li, S. Liu and ...	2007	Strategies to prevent spread of Leptosphaeria maculans (phoma stem canker) onto oilseed rape crops in China	… Oilseed Crops …
R. Yang, Y. C. Han, G. Q. Li, D. H. Jiang and H. C. Huang	2007	Suppression of Sclerotinia sclerotiorum by antifungal substances produced by the mycoparasite Coniothyrium minitans	European Journal of Plant Pathology	119	4	411-420	10.1007/s10658-007-9174-0
L. Yang, H. Miao, G. Li, L. Yin and H. Huang	2007	Survival of the mycoparasite Coniothyrium minitans on flower petals of oilseed rape under field conditions in central China	Biological Control
L. E. Thomsen, K. E. B. Knudsen, T. K. Jensen, A. S. Christensen, K. Moller and A. Roepstorff	2007	The effect of fermentable carbohydrates on experimental swine dysentery and whip worm infections in pigs	Veterinary Microbiology	119	3-4	152-163	10.1016/j.vetmic.2006.09.004
N. Evans, B. Fitt, F. v. d. Bosch, Y. Huang and ...	2007	The SECURE project–Stem canker of oilseed rape:: molecular methods and mathematical modelling to deploy durable resistance
C. Lin, Y. Chen, J. Zhang and A. Everaarts	2007	The vegetable cultivation system in two villages in Sichuan Province, China	Acta Horticulturae
B. R. Sarosh and J. Meijer	2007	Transcriptional profiling by cDNA-AFLP reveals novel insights during methyl jasmonate, wounding and insect attack in Brassica napus	Plant Molecular Biology	64	4	425-438	10.1007/s11103-007-9164-9
M. U. Salam, B. D. L. Fitt, J. N. Aubertot, A. J. Diggle, Y. J. Huang, M. J. Barbetti, P. Gladders, M. Jȩdryczka, R. K. Khangura, N. Wratten, W. G. D. Fernando, A. Penaud, X. Pinochet and K. Sivasithamparam	2007	Two weather-based models for predicting the onset of seasonal release of ascospores of Leptosphaeria maculans or L. biglobosa	Plant Pathology	56	3	412-423	10.1111/j.1365-3059.2006.01551.x
J. Li, P. K. Beatty, S. Shah and S. E. Jensen	2007	Use of PCR-targeted mutagenesis to disrupt production of fusaricidin-type antifungal antibiotics in Paenibacillus polymyxa	Applied and Environmental Microbiology	73	11	3480-3489	10.1128/AEM.02662-06
K. L. Ong, B. A. Fortnum, D. A. Kluepfel and M. B. Riley	2007	Winter cover crops reduce bacterial wilt of flue-cured tobacco	Plant Health Progress		5	1-4
R. A. C. Jones, B. A. Coutts and J. Hawkes	2007	Yield-limiting potential of Beet western yellows virus in Brassica napus	Australian Journal of Agricultural Research	58	8	788-801	10.1071/AR06391
E. Lo-Pelzer	2008	… of cropping systems and their spatial distribution on phoma stem canker on Winter OilSeed Rape and the adaptation of fungal pathogen populations responsible for …
F. Vinale, K. Sivasithamparam, E. L. Ghisalberti, R. Marra, M. J. Barbetti, H. Li, S. L. Woo and M. Lorito	2008	A novel role for Trichoderma secondary metabolites in the interactions with plants	Physiological and Molecular Plant Pathology	72	1-3	80-86	10.1016/j.pmpp.2008.05.005
L. Yang, J. Xie, D. Jiang, Y. Fu, G. Li and F. Lin	2008	Antifungal substances produced by Penicillium oxalicum strain PY-1 - Potential antibiotics against plant pathogenic fungi	World Journal of Microbiology and Biotechnology	24	7	909-915	10.1007/s11274-007-9626-x
L. Yang, J. Xie, D. Jiang, Y. Fu, G. Li and F. Lin	2008	Antifungal substances produced by Penicillium oxalicum strain PY-1—potential antibiotics against plant pathogenic fungi	World Journal of Microbiology …
D. Bharadwaj, P. Lundquist and S. Alström	2008	Arbuscular mycorrhizal fungal spore-associated bacteria affect mycorrhizal colonization, plant growth and potato pathogens	Soil Biology and Biochemistry
M. Hasan, W. Friedt, J. Pons-Kühnemann and ...	2008	Association of gene-linked SSR markers to seed glucosinolate content in oilseed rape (Brassica napus ssp. napus)	Theoretical and applied …
D. Alford	2008	Biocontrol of oilseed rape pests
H. M. T. Hokkanen	2008	Biological control methods of pest insects in oilseed rape	EPPO Bulletin	38	1	104-109	10.1111/j.1365-2338.2008.01191.x
A. K. Uppal, A. El Hadrami, L. R. Adam, M. Tenuta and F. Daayf	2008	Biological control of potato Verticillium wilt under controlled and field conditions using selected bacterial antagonists and plant extracts	Biological Control	44	1	90-100	10.1016/j.biocontrol.2007.10.020
J. P. Levenfors, T. H. Eberhard, J. J. Levenfors, B. Gerhardson and M. Hökeberg	2008	Biological control of snow mould (Microdochium nivale) in winter cereals by Pseudomonas brassicacearum, MA250	BioControl	53	4	651-665	10.1007/s10526-007-9102-4
M. Badowski and M. Kucharski	2008	Biological evaluation of new herbicide BAS 769 00 H in winter oilseed rape crop	Rośliny Oleiste
C. K. Bhunia and A. Biswas	2008	Biological management of club root disease of rapeseed - Mustard	Pestology	32	2	32-35
X. F. Sheng, J. J. Xia, C. Y. Jiang, L. Y. He and M. Qian	2008	Characterization of heavy metal-resistant endophytic bacteria from rape (Brassica napus) roots and their potential in promoting the growth and lead accumulation of rape	Environmental Pollution	156	3	1164-1170	10.1016/j.envpol.2008.04.007
P. Indiragandhi, R. Anandham, M. Madhaiyan and T. M. Sa	2008	Characterization of plant growth-promoting traits of bacteria isolated from larval guts of Diamondback moth Plutella xylostella (Lepidoptera: Plutellidae)	Current Microbiology	56	4	327-333	10.1007/s00284-007-9086-4
S. Himanen, A. Nissinen, S. Auriola, G. Poppy and ...	2008	Constitutive and herbivore-inducible glucosinolate concentrations in oilseed rape (Brassica napus) leaves are not affected by Bt Cry1Ac insertion but change under elevated …	Planta
W. Xin-Yu, Y. En-Dong, Q. Cun-Kou, C. Song and ...	2008	Construction of cDNA expression library of oilseed rape and identification of the interaction partner of PG, a virulence factor from Sclerotinia sclerotiorum	Acta Agronomica …
H. Garg, K. Sivasithamparam, S. Banga and ...	2008	Cotyledon assay as a rapid and reliable method of screening for resistance against Sclerotinia sclerotiorum in Brassica napus genotypes	Australasian Plant …
N. M. Adam and D. Hopkinson	2008	Crop establishment improvements and foliar pest control in winter oilseed rape using a new clothianidin based seed treatment	The Dundee Conference. Crop Protection in Northern Britain, 2008, Dundee, UK, 26-27 February 2008			151-156
J. Skerik, D. Nerad, J. Kazda and P. Kuchtova	2008	Cultivation technology of winter oilseed rape (Brassica napus L.) within organic agriculture	Bioacademy 2008 - proceedings, new developments in science and research on organic agriculture, Lenice na Morave, Czech Republic, 3-5 September, 2007
K. Kwiatek, M. Mazur and Z. Sieradzki	2008	Current issues connected with usage of genetically modified crops in production of feed and livestock feeding	Polish Journal of Veterinary Sciences	11	4	411-414
S. Floerl, C. Druebert, A. Majcherczyk, P. Karlovsky and ...	2008	Defence reactions in the apoplastic proteome of oilseed rape (Brassica napus var. napus) attenuate Verticillium longisporumgrowth but not disease …	BMC Plant …
B. K. Ghasemi, V. S. Sheveloukha and G. I. Karlov	2008	Design, construction and cloning of pCAMBIA-MiAMP1 vector for enhancing disease resistance in plants using Agrobacterium-mediated transformation	Journal of Applied Biosciences	10	2	538-546
M. Morison and J. M. Meynard	2008	Diagnosis of limiting factors of organic oilseed rape yield. A survey of farmers' fields
S. Chen, M. Nelson, K. Ghamkhar, T. Fu and ...	2008	Divergent patterns of allelic diversity from similar origins: the case of oilseed rape (Brassica napus L.) in China and Australia	Genome
I. Turka and J. Vanags	2008	Economic aspects for growing of genetically modified rapeseed in Latvia	Zemdirbyste (Agriculture)	95	3	215-220
H. Rodriguez, S. Vessely, S. Shah and B. R. Glick	2008	Effect of a nickel-tolerant ACC deaminase-producing Pseudomonas strain on growth of nontransformed and transgenic canola plants	Current Microbiology	57	2	170-174	10.1007/s00284-008-9181-1
A. Marjanovic-Jeromela, Institut za ratarstvo i povrtarstvo, Novi Sad (Serbia), R. Marinkovic, Institut za ratarstvo i povrtarstvo, Novi Sad (Serbia), R. Sekulic, Institut za ratarstvo i povrtarstvo, Novi Sad (Serbia), S. Jasnic, Institut za ratarstvo i povrtarstvo, Novi Sad (Serbia) and Z. Milovac, Institut za ratarstvo i povrtarstvo, Novi Sad (Serbia)	2008	Effect of insecticide and fungicide application on seed viability in rapeseed (Brassica napus L.)
M. Goutam	2008	Effect of plant nutrients on incidence of alternaria blight and sclerotinia rot diseases of rapeseed and mustard	Journal of Interacademicia	12	4	441-445
M. Wan, G. Li, J. Zhang, D. Jiang and H. Huang	2008	Effect of volatile substances of Streptomyces platensis F-1 on control of plant fungal diseases	Biological Control	46	3	552-559	10.1016/j.biocontrol.2008.05.015
Y. M. Hafez	2008	Effectiveness of the antifungal black seed oil against powdery mildews of cucumber (Podosphaera xanthii) and barley (Blumeria graminis f.sp. hordei)	Acta Biologica Szegediensis	52	1	17-25
D. Shapiro-Ilan, M. G. Rojas, J. A. Morales-Ramos, E. E. Lewis and W. L. Tedders	2008	Effects of host nutrition on virulence and fitness of entomopathogenic nematodes: lipid- and protein-based supplements in Tenebrio molitor diets	Journal of Nematology	40	1	13-19
X. Sheng, L. He, Q. Wang, H. Ye and C. Jiang	2008	Effects of inoculation of biosurfactant-producing Bacillus sp. J119 on plant growth and cadmium uptake in a cadmium-amended soil	Journal of Hazardous Materials	155	1-2	17-22	10.1016/j.jhazmat.2007.10.107
C. K. Bhunia, L. Mondal, A. Mukhopadhyay and A. Biswas	2008	Effects on symptomatological development in rapeseed-mustard due to Alternaria blight disease in relation to different new fungicides	Pestology	32	4	41-43
Y. P. Singh, H. P. Meghwal and S. P. Singh	2008	Evaluation of bioagents against mustard aphid, Lipaphis erysimi (Kaltenbach) (Homoptera: Aphididae), under net covered condition in field	Journal of Biological Control	22	2	321-326
M. Goutam	2008	Evaluation of variety against Alternaria blight and Selerotinia rot diseases of rapeseed and mustard for old alluvial zone of the northern part of West Bengal	Environment and Ecology	26	4C	2189-2191
X. Dong, R. Ji, X. Guo, S. Foster, H. Chen, C. Dong, Y. Liu and ...	2008	Expressing a gene encoding wheat oxalate oxidase enhances resistance to Sclerotinia sclerotiorum in oilseed rape (Brassica napus)	Planta
S. W. Mattner, I. J. Porter, R. K. Gounder, A. L. Shanks, D. J. Wren and D. Allen	2008	Factors that impact on the ability of biofumigants to suppress fungal pathogens and weeds of strawberry	Crop Protection	27	8	1165-1173	10.1016/j.cropro.2008.02.002
I. Icoz and G. Stotzky	2008	Fate and effects of insect-resistant Bt crops in soil ecosystems	Soil Biology & Biochemistry	40	3	559-586	10.1016/j.soilbio.2007.11.002
G. Tziros, G. Bardas, J. Tsialtas and ...	2008	First Report of Oilseed Rape Stem Rot Caused by Sclerotinia sclerotiorum in Greece	Plant …
L. Brough	2008	Forty Third Annual Conference, Nutrition Society of New Zealand, Christchurch, New Zealand, 9-10 December, 2008	Proceedings of the Nutrition Society of New Zealand	33		171 pp.
O. Balodis, B. Bankina and Z. Gaile	2008	Fungicide use efficiency for disease control in winter rape	Zemdirbyste-Agric
S. Werner, E. Diederichsen, M. Frauen, J. Schondelmaier and C. Jung	2008	Genetic mapping of clubroot resistance genes in oilseed rape	TAG Theoretical and Applied Genetics	116	3	363-372	10.1007/s00122-007-0674-2
C. Corbett, S. Brown, A. Sissons, K. Castro, D. Watler and P. MacDonald	2008	Harmonized risk assessment of plants for planting in Canada	10th International Symposium on the Biosafety of Genetically Modified Organisms, Wellington, New Zealand, 16-21 November 2008. Biosafety research of GMOS: past achievements and future challenges			156
M. Sarfraz, L. M. Dosdall and B. A. Keddie	2008	Host plant genotype of the herbivore Plutella xylostella (Lepidoptera: Plutellidae) affects the performance of its parasitoid Diadegma insulare (Hymenoptera: Ichneumonidae)	Biological Control	44	1	42-51	10.1016/j.biocontrol.2007.10.023
W. Rygulla, R. J. Snowdon, W. Friedt, I. Happstadius, W. Y. Cheung and D. Chen	2008	Identification of quantitative trait loci for resistance against Verticillium longisporum in oilseed rape (Brassica napus)	Phytopathology	98	2	215-221	10.1094/PHYTO-98-2-0215
H. Müller and G. Berg	2008	Impact of formulation procedures on the effect of the biocontrol agent Serratia plymuthica HRO-C48 on Verticillium wilt in oilseed rape	BioControl
K. Vandermeiren and L. d. Temmerman	2008	Impact of tropospheric ozone pollution on food and feed quality of Brassica species	Veterinary and Agrochemical Research Centre (CODA-CERVA): scientific report 2007/2008			94-98
S. Dunker, H. Keunecke, P. Steinbach and ...	2008	Impact of Verticillium longisporum on Yield and Morphology of Winter Oilseed Rape (Brassica napus) in Relation to Systemic Spread in the Plant	Journal of …
A. C. Wallenhammar, C. Almquist, A. Redner and A. Sjoberg	2008	Improved risk assessment of Sclerotinia stem rot in oilseed rape using real-time PCR	Aspects of Applied Biology		89	37-42
E. Dell'Amico, L. Cavalca and V. Andreoni	2008	Improvement of Brassica napus growth under cadmium stress by cadmium-resistant rhizobacteria	Soil Biology and Biochemistry	40	1	74-84	10.1016/j.soilbio.2007.06.024
I. Bartkowiak-Broda, T. Wałkowski, W. Popławska and ...	2008	Influence of volunteers and oilseed rape-like plants on the quality of winter oilseed rape yield	Rośliny …
S. Jelovcan, T. G. Culjak and D. Grubisic	2008	Integrated pest management of Ceutorhynchus species (Coleoptera: Curculionidae) in oilseed rape	Cereal Research Communications	36	Suppl. 5	31-34
S. Himanen, A. Nissinen, W. DONG and ...	2008	Interactions of elevated carbon dioxide and temperature with aphid feeding on transgenic oilseed rape: Are Bacillus thuringiensis (Bt) plants more susceptible to …	Global Change …
E. Yildirim, M. Turan and M. F. Donmez	2008	Mitigation of salt stress in radish (Raphanus Sativus I.) by plant growth promoting rhizobacteria	Romanian Biotechnological Letters	13	5	3933-3943
R. Delourme, N. Piel, R. Horvais, N. Pouilly and ...	2008	Molecular and phenotypic characterization of near isogenic lines at QTL for quantitative resistance to Leptosphaeria maculans in oilseed rape (Brassica napus …	Theoretical and Applied …
R. Delourme, N. Piel, R. Horvais, N. Pouilly, C. Domin, P. Vallee, C. Falentin, M. J. Manzanares-Dauleux and M. Renard	2008	Molecular and phenotypic characterization of near isogenic lines at QTL for quantitative resistance to Leptosphaeria maculans in oilseed rape (Brassica napus L.)	TAG Theoretical and Applied Genetics	117	7	1055-1067	10.1007/s00122-008-0844-x
A. H. Khadhair, C. Hiruki and M. Deyholos	2008	Molecular characterization of aster yellows phytoplasma associated with valerian and sowthistle plants by PCR-RFLP analyses	Journal of Phytopathology	156	6	326-331	10.1111/j.1439-0434.2007.01348.x
D. Nerad, J. Skerik and J. Kazda	2008	Occurrence of pest natural enemies in organically grown winter oilseed rape (Brassica napus L.)	Bioacademy 2008 - proceedings, new developments in science and research on organic agriculture, Lenice na Morave, Czech Republic, 3-5 September, 2007
L. Borovko, Latvia Univ. of Agriculture, Skriveri, Aizkraukle reg. (Latvia). Agency Research Institute of Agriculture	2008	Optimization of environmentally friendly cultivation technology of oilseed rape under Latvia agroecological conditions
P. Kaur, K. Sivasithamparam and M. J. Barbetti	2008	Pathogenic behaviour of strains of Albugo candida from Brassica juncea (Indian mustard) and Raphanus raphanistrum (wild radish) in Western Australia	Australasian Plant Pathology	37	4	353-356	10.1071/AP08008
B. Guo, X. Chen, P. Dang, B. T. Scully, X. Liang, C. C. Holbrook, J. Yu and A. K. Culbreath	2008	Peanut gene expression profiling in developing seeds at different reproduction stages during Aspergillus parasiticus infection	BMC Developmental Biology	8			10.1186/1471-213X-8-12
B. Bankina, Z. Gaile, O. Balodis and R. Vītola	2008	Phoma blackleg (stem canker) of oilseed rape in Latvia	Agronomijas Vestis
B. D. L. Fitt, N. Evans, P. Gladders, Y. Huang and J. S. West	2008	Phoma stem canker and light leaf spot on oilseed rape in a changing climate	Aspects of Applied Biology		88	143-145
A. O. Ananga, E. Cebert, K. Soliman, R. Kantety, K. Konan and J. W. Ochieng	2008	Phylogenetic relationships within and among Brassica species from RAPD loci associated with blackleg resistance	African Journal of Biotechnology	7	9	1287-1293
R. Konrad, N. Ferry, A. Gatehouse and D. Babendreier	2008	Potential effects of oilseed rape expressing oryzacystatin-1 (OC-1) and of purified insecticidal proteins on larvae of the solitary bee Osmia bicornis	PLoS One
H. Li	2008	Preference-performance relationships in herbivorous insects feeding on oilseed rape inoculated with soil-borne fungi
F. L. Zhang, M. Wang, X. C. Liu, X. Y. Zhao and J. P. Yang	2008	Quantitative trait loci analysis for resistance against Turnip mosaic virus based on a doubled-haploid population in Chinese cabbage	Plant Breeding	127	1	82-86	10.1111/j.1439-0523.2007.01431.x
X. Huang, S. Ke and Y. Liu	2008	Screening for resistance of oilseed rape to Plasmodiophora brassicae	Southwest China Journal of Agricultural …
B. Dikova	2008	Sinapis arvensis L . as a source of viruses — Cauliflower mosaic virus (CaMV) and Turnip mosaic virus (TuMV) infecting oilseed rape	Acta Phytopathologica et Entomologica Hungarica
B. D. L. Fitt, B. C. Hu, Z. Q. Li, S. Y. Liu, R. M. Lange, P. D. Kharbanda, M. H. Butterworth and R. P. White	2008	Strategies to prevent spread of Leptosphaeria maculans (phoma stem canker) onto oilseed rape crops in China; costs and benefits	Plant Pathology	57	4	652-664	10.1111/j.1365-3059.2008.01841.x
M. S. C. Pedras and Y. Yu	2008	Structure and biological activity of maculansin A, a phytotoxin from the phytopathogenic fungus Leptosphaeria maculans	Phytochemistry	69	17	2966-2971	10.1016/j.phytochem.2008.09.015
B. Naseri, J. A. Davidson and E. S. Scott	2008	Survival of Leptosphaeria maculans and associated mycobiota on oilseed rape stubble buried in soil	Plant Pathology	57	2	280-289	10.1111/j.1365-3059.2007.01768.x
M. Zec-Vojinovic	2008	Synergistic interaction between Steinernema feltiae and Paecilomyces fumosoroseus?	IOBC/WPRS Bulletin	31		271-276
M. Akrami, A. Ibrahimov, E. Valizadeh and A. A. Dizaji	2008	The ability of Trichoderma harzianum isolates in controlling rapeseed sclerotinia rot in comparison with the effects of Bacillus subtilis and benomyl fungicide	Research Journal of Biological Sciences	3	8	856-859
Z. X. Fan, W. X. Lei, X. L. Sun, B. Yu, Y. Z. Wang and G. S. Yang	2008	The association of Sclerotinia sclerotiorum resistance with glucosinolates in brassica napus double-low DH population	Journal of Plant Pathology	90	1	43-48
R. H. Gulden, S. I. Warwick and A. G. Thomas	2008	The Biology of Canadian Weeds. 137. Brassica napus L. and B. rapa L	Canadian Journal of Plant Science	88	5	951-996	10.4141/cjps07203
U. Smolinska and B. Kowalska	2008	The effect of organic amendments from Brassicaceae and Solanaceae plants and Trichoderma harzianum on the development of Verticillium dahliae Kleb	Vegetable Crops Research Bulletin	69		93-104	10.2478/v10032-008-0024-1
B. Kowalska and U. Smoli?Ska	2008	The effect of selected plant materials and extracts on the development of bacterial diseases on onion	Vegetable Crops Research Bulletin	68		33-45	10.2478/v10032-008-0003-6
E. Remy, M. Meyer, F. Blaise, M. Chabirand and ...	2008	The Lmpma1 gene of Leptosphaeria maculans encodes a plasma membrane H+-ATPase isoform essential for pathogenicity towards oilseed rape	Fungal Genetics and …
P. R. Harvey, R. A. Warren and S. Wakelin	2008	The Pythium-Fusarium root disease complex - An emerging constraint to irrigated maize in southern New South Wales	Australian Journal of Experimental Agriculture	48	3	367-374	10.1071/EA06091
P. Matusinsky, R. Mikolasova, K. Klem, T. Spitzer and T. Urban	2008	The role of organic vs. conventional farming practice, soil management and preceding crop on the incidence of stem-base pathogens on wheat	Journal of Plant Diseases and Protection	115	1	17-22	10.1007/bf03356234
M. Stevens, G. McGrann, B. Clark and H. Authority	2008	Turnip yellows virus (syn Beet western yellows virus): an emerging threat to European oilseed rape production
M. Stevens, G. McGrann and B. Clark	2008	Turnip yellows virus (syn Beet western yellows virus): an emerging threat to European oilseed rape production?	HGCA Research Review		69	36 pp.
M. Stevens, N. Adam and R. Harrington	2008	Turnip Yellows Virus (TuYV) in winter oilseed rape: the importance of autumn migrations of the peach-potato aphid, Myzus persicae, and the role of insecticide seed …	The Dundee Conference …
L. Huang, H. Buchenauer, Q. Han, X. Zhang and ...	2008	Ultrastructural and cytochemical studies on the infection process of Sclerotinia sclerotiorum in oilseed rape	Journal of Plant Diseases …
N. Stocks, K. Chandrasekaran, C. Oxborrow, H. Holder, B. Freese and J. Lopez Villar	2008	Who benefits from GM crops?: the rise in pesticide use - January 2008	Who benefits from GM crops?: the rise in pesticide use - January 2008			45 pp.
N. Colbach	2009	… and simulate the effects of cropping systems on population dynamics and gene flow at the landscape level: example of oilseed rape volunteers and their role …	Environmental Science and Pollution Research
F. Parlange, G. Daverdin, I. Fudal, M. Kuhn and ...	2009	… maculans avirulence gene AvrLm4‐7 confers a dual recognition specificity by the Rlm4 and Rlm7 resistance genes of oilseed rape, and circumvents Rlm4‐mediated …	Molecular …
B. Sarosh, J. Danielsson and J. Meijer	2009	… rape (Brassica napus) primed for biocontrol differentiate genes involved in microbial interactions with beneficial Bacillus amyloliquefaciens from pathogenic …	Plant molecular biology
	2009	8th International Conference Eco-Physiological Aspects of Plant Responses to Stress Factors, Cracow, Poland, 16-19 September 2009	Acta Physiologiae Plantarum	31	Suppl. 1	1-120
L. Novickienė, L. Miliuvienė, V. Gavelienė and ...	2009	A consideration of auxin physiological analogues affecting the seed yield and quality of oilseed rape (Brassica napus L.)	Vagos
E. Remy, M. Meyer, F. Blaise, U. Simon and ...	2009	A Key Enzyme of the Leloir Pathway Is Involved in Pathogenicity of Leptosphaeria maculans Toward Oilseed Rape	Molecular plant …
L. Zhang, Y. Fu, J. Xie, D. Jiang, G. Li and X. Yi	2009	A novel virus that infecting hypovirulent strain XG36-1 of plant fungal pathogen Sclerotinia sclerotiorum	Virology Journal	6			10.1186/1743-422X-6-96
S. Ellis, P. Berry and K. Walters	2009	A review of invertebrate pest thresholds	HGCA Research Review		73	i + 68 pp.
C. Véronési, P. Delavault and P. Simier	2009	Acibenzolar-S-methyl induces resistance in oilseed rape (Brassica napus L.) against branched broomrape (Orobanche ramosa L.)	Crop Protection
H. X. Ma, Y. Chen, J. X. Wang, W. Y. Yu, Z. H. Tang, C. J. Chen and M. G. Zhou	2009	Activity of carbendazim, dimethachlon, iprodione, procymidone and boscalid against Sclerotinia stem rot in Jiangsu Province of China	Phytoparasitica	37	5	421-429	10.1007/s12600-009-0057-0
N. Evans, P. Gladders, B. D. L. Fitt and A. V. Tiedemann	2009	Altered distribution and life cycles of major pathogens in Europe	Crop plant resistance to biotic and abiotic factors: current potential and future demands. Proceedings of the 3rd International Symposium on Plant Protection and Plant Health in Europe, Julius Kuhn-Institut, Berlin-Dahlem, Germany, 14-16 May 2008
J. Kaczmarek, M. Jedryczka, B. D. L. Fitt, J. A. Lucas and A. O. Latunde-Dada	2009	Analyses of air samples for ascospores of Leptosphaeria maculans and L.biglobosa by light microscopy and molecular techniques	Journal of Applied Genetics	50	4	411-419	10.1007/bf03195702
A. Shivpuri and S. N. Mali	2009	Antagonistic potential of Trichoderma isolates against soil and seed borne pathogens in vitro	IOBC/WPRS Bulletin	43		251-254
L. Cai, K. Chen, X. Zhang, L. Yan, M. Hou and Z. Xu	2009	Biological and Molecular Characterization of a Crucifer Tobamovirus Infecting Oilseed Rape	Biochemical genetics
M. J. Robertson, J. F. Holland and R. Bambach	2009	Canola residues do not reduce establishment, growth, and yield of following summer crops	Crop and Pasture Science	60	7	640-645	10.1071/CP08387
C. Mansilla, F. Sanchez, H. Padgett and ...	2009	Chimeras between Oilseed rape mosaic virus and Tobacco mosaic virus highlight the relevant role of the tobamoviral RdRp as pathogenicity determinant in several …	Molecular plant …
N. Evans, P. Gladders, B. Fitt and A. v. TIEDEMANN	2009	Climate change in Europe: altered life cycles and spread of major pathogens in oilseed rape	GCIRC Bulletin
G. Chai, Z. Bai, L. Cai, X. Guo, X. Zhang and ...	2009	Cloning of BnWRI1 gene and the effect of RNA interference on seed oil content in oilseed rape	Scientia Agricultura …
L. Xu, J. Huang, X. Liu, R. Qin and S. Liu	2009	Cloning of Brassica napus EIN3 gene and its expression induced by Sclerotinia sclerotiorum	Agricultural Science & …
A. C. Sexton, Z. Minic, A. J. Cozijnsen, M. S. C. Pedras and B. J. Howlett	2009	Cloning, purification and characterisation of brassinin glucosyltransferase, a phytoalexin-detoxifying enzyme from the plant pathogen Sclerotinia sclerotiorum	Fungal Genetics and Biology	46	2	201-209	10.1016/j.fgb.2008.10.014
A. Budka, M. Korbas and E. Jajor	2009	Clubroot (Plasmodiophora brassicae)-a threat for oilseed rape	Journal of Plant Protection Research
M. Wehling, W. v. d. Ohe, D. Brasse and R. Forster	2009	Colony losses - interactions of plant protection products and other factors	Julius-Kuhn-Archiv		423	153-154
M. Mahmuti, J. S. West, J. Watts, P. Gladders and B. D. L. Fitt	2009	Controlling crop disease contributes to both food security and climate change mitigation	International Journal of Agricultural Sustainability	7	3	189-202	10.3763/ijas.2009.0476
J. S. West, M. Mahmuti, J. Watts, J. Townsend, P. Gladders and B. D. L. Fitt	2009	Controlling crop disease to mitigate climate change	Aspects of Applied Biology		95	25-31
T. Zitter and J. Murphy	2009	Cucumber mosaic virus	Cucumber mosaic virus.
N. Viaene, Z. C. Yilmaz, A. M. Deeren, N. d. Sutter, B. Vandenbossche and W. Bert	2009	Cyst nematodes of the genus Heterodera in Belgium	Cereal cyst nematodes: status, research and outlook. Proceedings of the First Workshop of the International Cereal Cyst Nematode Initiative, Antalya, Turkey, 21-23 October 2008
T. S. Griffin, R. P. Larkin and C. W. Honeycutt	2009	Delayed tillage and cover crop effects in potato systems	American Journal of Potato Research	86	2	79-87	10.1007/s12230-008-9050-2
S. L. Rogers, S. D. Atkins and J. S. West	2009	Detection and quantification of airborne inoculum of Sclerotinia sclerotiorum using quantitative PCR	Plant Pathology	58	2	324-331	10.1111/j.1365-3059.2008.01945.x
J. West, S. Atkins and B. Fitt	2009	Detection of airborne plant pathogens; halting epidemics before they start	Outlooks on Pest Management
S. Mirmohammadi, H. Allahyari and ...	2009	Effect of four oilseed rape cultivars on biological parameters and intrinsic rate of natural increase of Brevicoryne brassicae (Hemiptera: Aphididae)	Journal of Science and …
S. Mirmohammadi, H. Allahyari, M. R. Nematollahi and A. Saboori	2009	Effect of Host Plant on Biology and Life Table Parameters of Brevicoryne brassicae (Hemiptera: Aphididae)	Annals of the Entomological Society of America	102	3	450-455	10.1603/008.102.0314
P. Yaryura, G. Cordon, M. León, N. Kerber and ...	2009	Effect of Phosphorus Deficiency on Reflectance and Chlorophyll Fluorescence of Cotyledons of Oilseed Rape (Brassica napus L.)	Journal of Agronomy …
S. J. Himanen, A. M. Nerg, A. Nissinen, D. M. Pinto, C. N. Stewart, Jr., G. M. Poppy and J. K. Holopainen	2009	Effects of elevated carbon dioxide and ozone on volatile terpenoid emissions and multitrophic communication of transgenic insecticidal oilseed rape (Brassica napus)	New Phytologist	181	1	174-186	10.1111/j.1469-8137.2008.02646.x
L. Mondal, C. K. Bhunia and A. Biswas	2009	Efficacy of new bio-fungicides in vitro against Alternaria blight disease of rapeseed-mustard	Pestology	33	7	26-30
A. Idris, N. Labuschagne and L. Korsten	2009	Efficacy of rhizobacteria for growth promotion in sorghum under greenhouse conditions and selected modes of action studies	Journal of Agricultural Science	147		17-30	10.1017/s0021859608008174
S. J. Himanen, A. M. Nerg, A. Nissinen, C. N. Stewart Jr, G. M. Poppy and J. K. Holopainen	2009	Elevated atmospheric ozone increases concentration of insecticidal Bacillus thuringiensis (Bt) Cry1Ac protein in Bt Brassica napus and reduces feeding of a Bt target herbivore on the non-transgenic parent	Environmental Pollution	157	1	181-185	10.1016/j.envpol.2008.07.006
R. Ji, X. Dong, H. Feng, B. MARTIN, R. Gao and ...	2009	Expression of PDF1. 2 in oxalate oxidase transgenic oilseed rape	Plant Physiology …
V. Maliogka, J. Tsialtas, A. Papantoniou and ...	2009	First report of a phytoplasma associated with an oilseed rape disease in Greece	Plant …
A. Mirabadi, K. Rahnama and A. Esmaailifar	2009	First report of pathogenicity group 2 of Leptosphaeria maculans causing blackleg of oilseed rape in Iran	Plant Pathology
L. Gečaitė, A. Paulauskas, M. Jodinskienė and ...	2009	Genetic diversity of spring oilseed rape (Brassica napus L.)	Acta Biologica …
S. Kaur, N. O. I. Cogan, G. Ye, R. C. Baillie, M. L. Hand, A. E. Ling, A. K. McGearey, J. Kaur, C. J. Hopkins, M. Todorovic, H. Mountford, D. Edwards, J. Batley, W. Burton, P. Salisbury, N. Gororo, S. Marcroft, G. Kearney, K. F. Smith, J. W. Forster and G. C. Spangenberg	2009	Genetic map construction and QTL mapping of resistance to blackleg (Leptosphaeria maculans) disease in Australian canola (Brassica napus L.) cultivars	Theoretical and Applied Genetics	120	1	71-83	10.1007/s00122-009-1160-9
S. Yu, F. Zhang, R. Yu, Y. Zou, J. Qi, X. Zhao, Y. Yu, D. Zhang and L. Li	2009	Genetic mapping and localization of a major QTL for seedling resistance to downy mildew in Chinese cabbage (Brassica rapa ssp. pekinensis)	Molecular Breeding	23	4	573-590	10.1007/s11032-009-9257-z
P. G. Lemaux	2009	Genetically Engineered Plants and Foods: A Scientist's Analysis of the Issues (Part II)	Annual Review of Plant Biology			60	10.1146/annurev.arplant.043008.092013
Z. Piao, N. Ramchiary and Y. Lim	2009	Genetics of clubroot resistance in Brassica species	Journal of Plant Growth Regulation	28	3	252-264	10.1007/s00344-009-9093-8
M. Sarfraz, L. M. Dosdall and B. A. Keddie	2009	Host plant nutritional quality affects the performance of the parasitoid Diadegma insulare	Biological Control	51	1	34-41	10.1016/j.biocontrol.2009.07.004
N. Colbach	2009	How to model and simulate the effects of cropping systems on population dynamics and gene flow at the landscape level: Example of oilseed rape volunteers and their role for co-existence of GM and non-GM crops	Environmental Science and Pollution Research	16	3	348-360	10.1007/s11356-008-0080-6
M. Akaba, Y. Kaneko, K. Hatakeyama, M. Ishida, S. W. Bang and Y. Matsuzawa	2009	Identification and evaluation of clubroot resistance of radish chromosome using a Brassica napus-Raphanus sativus monosomic addition line	Breeding Science	59	2	203-206	10.1270/jsbbs.59.203
R. S. Behla, W. G. D. Fernando and G. Li	2009	Identification of quantitative trait loci for resistance against sclerotinia stem rot in Brassica napus	Canadian Journal of Plant Pathology	31	4	477-478
C. D. Scott-Dupree, L. Conroy and C. R. Harris	2009	Impact of currently used or potentially useful insecticides for canola agroecosystems on Bombus impatiens (Hymenoptera: Apidae), Megachile rotundata (Hymentoptera: Megachilidae), and Osmia lignaria (Hymenoptera: Megachilidae)	Journal of Economic Entomology	102	1	177-182	10.1603/029.102.0125
B. M. Jenks, S. A. Mazurek, G. P. Willoughby, S. G. Markell and L. E. del Rio	2009	Impact of rotation and fungicide application on blackleg and Sclerotinia stem rot of canola	Phytopathology	99	Suppl. 6	S58
F. Chamandoosti	2009	In vitro selection: A novel source of resistance to Sclerotinia stem rot in canola (Brassica napus L.)	Asian Journal of Plant Pathology	3	1	8-13	10.3923/ajppaj.2009.8.13
A. Dietz-Pfeilstetter and P. Zwerger	2009	In-field frequencies and characteristics of oilseed rape with double herbicide resistance	Environmental biosafety research
Y. Y. Barve, R. K. Gupta, S. S. Bhadauria, R. P. Thakre and S. E. Pawar	2009	Induced mutations for development of B. juncea canola quality varieties suitable for Indian agro-climatic conditions	Induced plant mutations in the genomics era. Proceedings of an International Joint FAO/IAEA Symposium, 2007
S. Rahmanpour, D. Backhouse and H. M. Nonhebel	2009	Induced tolerance of Sclerotinia sclerotiorum to isothiocyanates and toxic volatiles from Brassica species	Plant Pathology	58	3	479-486	10.1111/j.1365-3059.2008.02015.x
Y. Pang, X. Liu, Y. Ma, L. Chernin, G. Berg and K. Gao	2009	Induction of systemic resistance, root colonisation and biocontrol activities of the rhizospheric strain of Serratia plymuthica are dependent on N-acyl homoserine lactones	European Journal of Plant Pathology	124	2	261-268	10.1007/s10658-008-9411-1
O. Balodis, Latvia Univ. of Agriculture, Jelgava (Latvia)	2009	Influence of agroecological factors on winter oilseed rape (Brassica napus L.) autumn growth
M. Badowski	2009	Infuence of herbicides used in winter oilseed rape to Viola arvensis control	Progress in Plant Protection
A. Aires, V. R. Mota, M. J. Saavedra, A. A. Monteiro, M. Simoes, E. A. S. Rosa and R. N. Bennett	2009	Initial in vitro evaluations of the antibacterial activities of glucosinolate enzymatic hydrolysis products against plant pathogenic bacteria	Journal of Applied Microbiology	106	6	2096-2105	10.1111/j.1365-2672.2009.04181.x
C. Eynck, B. Koopmann, P. Karlovsky and ...	2009	Internal Resistance in Winter Oilseed Rape Inhibits Systemic Spread of the Vascular Pathogen Verticillium longisporum	…
J. Ding, K. Shi, Y. H. Zhou and J. Q. Yu	2009	Microbial community responses associated with the development of Fusarium oxysporum f. sp cucumerinum after 24-epibrassinolide applications to shoots and roots in cucumber	European Journal of Plant Pathology	124	1	141-150	10.1007/s10658-008-9401-3
Q. Xu, S. Y. Liu, Q. J. Zou, X. L. Guo, X. Y. Dong, P. W. Li, D. Y. Song, H. Chen and Y. D. Zhao	2009	Microsensor in vivo monitoring of oxidative burst in oilseed rape (Brassica napus L.) leaves infected by Sclerotinia sclerotiorum	Analytica Chimica Acta	632	1	21-25	10.1016/j.aca.2008.10.055
J.-Q. Zhu, J.-T. Zhang, R.-J. Tang, Q.-D. Lv, Q.-Q. Wang, L. Yang and H.-X. Zhang	2009	Molecular characterization of ThIPK2, an inositol polyphosphate kinase gene homolog from Thellungiella halophila, and its heterologous expression to improve abiotic stress tolerance in Brassica napus	Physiologia Plantarum	136	4	407-425	10.1111/j.1399-3054.2009.01235.x
H. Budahn, H. Peterka, M. A. A. Mousa, Y. Ding, S. Zhang and J. Li	2009	Molecular mapping in oil radish (Raphanus sativus L.) and QTL analysis of resistance against beet cyst nematode (Heterodera schachtii)	Theoretical and Applied Genetics	118	4	775-782	10.1007/s00122-008-0937-6
K. L. He, Z. Y. Wang and Y. J. Zhang	2009	Monitoring Bt resistance in the field: China as a case study	Environmental impact of genetically modified crops				10.1079/9781845934095.0344
R. A. Davis, D. R. Huggins, J. R. Cook and T. C. Paulitz	2009	Nitrogen and crop rotation effects on fusarium crown rot in no-till spring wheat	Canadian Journal of Plant Pathology	31	4	456-467	10.1080/07060660909507620
M. H. Butterworth, M. A. Semenov, A. Barnes, D. Moran, J. S. West and B. D. L. Fitt	2009	North-South divide: Contrasting impacts of climate change on crop yields in Scotland and England	Journal of the Royal Society Interface	7	42	123-130	10.1098/rsif.2009.0111
W. Friedt and R. Snowdon	2009	Oilseed rape	Oil crops
Z. Wang, H. Mao, C. Dong, R. Ji, L. Cai, H. Fu and S. Liu	2009	Overexpression of Brassica napus MPK4 enhances resistance to Sclerotinia sclerotiorum in oilseed rape	Molecular Plant-Microbe Interactions	22	3	235-244	10.1094/mpmi-22-3-0235
H. Mikschofsky, H. Schirrmeier, G. M. Keil, B. Lange, P. L. Polowick, W. Keller and I. Broer	2009	Pea-derived vaccines demonstrate high immunogenicity and protection in rabbits against rabbit haemorrhagic disease virus	Plant Biotechnology Journal	7	6	537-549	10.1111/j.1467-7652.2009.00422.x
A. Hartmann, M. Schmid, D. van Tuinen and G. Berg	2009	Plant-driven selection of microbes	Plant and Soil	321	1-2	235-257	10.1007/s11104-008-9814-y
A. El-Hadrami and F. Daayf	2009	Priming canola resistance to blackleg with weakly aggressive isolates leads to an activation of hydroxycinnamates	Canadian Journal of Plant Pathology	31	4	393-406	10.1080/07060660909507614
M. Akaba, Y. Kaneko, Y. Ito, Y. Nakata, S. W. Bang and Y. Matsuzawa	2009	Production and characterization of Brassica napus-Raphanus sativus monosomic addition lines mediated by the synthetic amphidiploid "Raphanobrassica"	Breeding Science	59	2	109-118	10.1270/jsbbs.59.109
Y. Devos, A. D. Schrijver and D. Reheul	2009	Quantifying the introgressive hybridisation propensity between transgenic oilseed rape and its wild/weedy relatives	Environmental Monitoring and …
Y. Huang, E. Pirie, N. Evans, R. Delourme and ...	2009	Quantitative resistance to symptomless growth of Leptosphaeria maculans (phoma stem canker) in Brassica napus (oilseed rape)	Plant …
H. Müller, C. Westendorf, E. Leitner, L. Chernin, K. Riedel, S. Schmidt, L. Eberl and G. Berg	2009	Quorum-sensing effects in the antagonistic rhizosphere bacterium Serratia plymuthica HRO-C48	FEMS Microbiology Ecology	67	3	468-478	10.1111/j.1574-6941.2008.00635.x
M. O'Brien and E. Mullins	2009	Relevance of genetically modified crops in light of future environmental and legislative challenges to the agri-environment	Annals of Applied Biology	154	3	323-340	10.1111/j.1744-7348.2008.00304.x
	2009	Report on the 27th Annual Meeting of the Working Group 'Benficial Arthropods and Entomopathogenic Nematodes", 8-9 December 2008	Journal of Plant Diseases and Protection	116	2	90-95
S. Zhang, S. Hu, X. Xiao, Y. Chen and ...	2009	Research on phytoremediation of lead polluted soil by oilseed rape	Acta Botanica Boreali …
K. Diaz, C. Valiente, M. Martinez, M. Castillo and E. Sanfuentes	2009	Root-promoting rhizobacteria in Eucalyptus globulus cuttings	World Journal of Microbiology & Biotechnology	25	5	867-873	10.1007/s11274-009-9961-1
X. Liu, Y. Yin, L. Yan, T. J. Michailides and Z. Ma	2009	Sensitivity to iprodione and boscalid of Sclerotinia sclerotiorum isolates collected from rapeseed in China	Pesticide Biochemistry and Physiology	95	2	106-112	10.1016/j.pestbp.2009.07.006
J. E. Bradshaw, M. Titley and R. N. Wilson	2009	Single seed descent as a breeding method for swedes (Brassica napus L. var. napobrassica Peterm)	Euphytica	169	3	387-401	10.1007/s10681-009-9971-y
R. Bressan, H. Bohnert and J. K. Zhu	2009	Special Issue: Abiotic stress tolerance: from gene discovery in model organisms to crop improvement	Molecular Plant	2	1	1-200	10.1093/mp/ssn097
K. Wallner	2009	Sprayed and seed dressed pesticides in pollen, nectar and honey of oilseed rape	Julius-Kühn-Archiv
E. Diederichsen, M. Frauen, E. G. A. Linders, K. Hatakeyama and M. Hirai	2009	Status and perspectives of clubroot resistance breeding in crucifer crops	Journal of Plant Growth Regulation	28	3	265-281	10.1007/s00344-009-9100-0
T. Funke, Y. Yang, H. J. Han, M. Healy-Fried, S. Olesen, A. Becker and E. Schonbrunn	2009	Structural basis of glyphosate resistance resulting from the double mutation Thr97 -> Ile and Pro101 -> Ser in 5-enolpyruvylshikimate-3-phosphate synthase from Escherichia coli	Journal of Biological Chemistry	284	15	9854-9860	10.1074/jbc.M809771200
T. Funke, Y. Yang, H. Han, M. Healy-Fried, S. Olesen, A. Becker and E. Schönbrunn	2009	Structural basis of glyphosate resistance resulting from the double mutation Thr97 → Ile and Pro101 → Ser in 5-enolpyruvylshikimate-3-phosphate synthase from Escherichia coli	Journal of Biological Chemistry	284	15	9854-9860	10.1074/jbc.M809771200
Q. Liu, H. Song, X. Rong, J. Peng, G. Xie and ...	2009	Studies on oilseed yield and nitrogen efficiency in different cultivars of oilseed rape (Brassica napus)	Plant Nutrition and …
Z. Zhang, H. Song, Q. Liu, X. Rong and ...	2009	Study on differences of nitrogen efficiency and nitrogen response in different oilseed rape (Brassica napus L.) varieties	Asian Journal of Crop …
S. Galletti, P. L. Burzi, E. Sala, S. Marinello and C. Cerato	2009	Synergy of Brassica napus green manure and Trichoderma seed treatment against Sclerotium rolfsii of sugar beet	IOBC/WPRS Bulletin	42		69-72
R. Travadon, B. Marquer, A. Ribule, I. Sache and ...	2009	Systemic growth of Leptosphaeria maculans from cotyledons to hypocotyls in oilseed rape: influence of number of infection sites, competitive growth and host …	Plant …
P. Baranowski, W. Mazurek, M. Jędryczka and ...	2009	Temperature changes of oilseed rape (Brassica napus) leaves infected by fungi of Alternaria sp	Rośliny …
R. Kissen, J. T. Rossiter and A. M. Bones	2009	The 'mustard oil bomb': not so easy to assemble?! Localization, expression and distribution of the components of the myrosinase enzyme system	Phytochemistry Reviews	8	1	69-86	10.1007/s11101-008-9109-1
E. Reiss, J. Schubert, P. Scholze, R. Krämer and ...	2009	The barley thaumatin‐like protein Hv‐TLP8 enhances resistance of oilseed rape plants to Plasmodiophora brassicae	Plant …
E. Hunková, M. Živčák, M. Brestič and ...	2009	The leaf area index relation to production potential of winter oilseed rape genotypes (Brassica napus subsp. napus)	Acta Fytotechnica et …
M. S. C. Pedras, P. B. Chumala, W. Jin, M. S. Islam and D. W. Hauck	2009	The phytopathogenic fungus Alternaria brassicicola: Phytotoxin production and phytoalexin elicitation	Phytochemistry	70	3	394-402	10.1016/j.phytochem.2009.01.005
J. Spink, P. Street and ...	2009	The potential to increase productivity of wheat and oilseed rape in the UK
P. M. Berry and J. H. Spink	2009	Understanding the effect of a triazole with anti-gibberellin activity on the growth and yield of oilseed rape (Brassica napus)	Journal of Agricultural Science	147	3	273-285	10.1017/s0021859609008491
A. Bazzini, N. Almasia and ...	2009	Virus infection elevates transcriptional activity of miR164a promoter in plants	BMC plant …
Y. He, D. Lu, Z. Ye, W. Zhang, J. Jiang and ...	2009	Weeds investigation of unfilled oilseed rape field with rice stubble in Guizhou	Guizhou Agricultural …
M. Eckert, S. Rossall, A. Selley and ...	2010	… fungicides on in vitro spore germination and mycelial growth of the phytopathogens Leptosphaeria maculans and L. biglobosa (phoma stem canker of oilseed rape)	Pest Management …
Z. Wang, F. Wei, S. Liu, Q. Xu, J. Huang, X. Dong and ...	2010	… oxidation of phytohormone salicylic acid at copper nanoparticles-modified gold electrode and its detection in oilseed rape infected with fungal pathogen …	Talanta
W. Lu, W. Zhang, Y. Bai, Y. Fu, J. Chen, X. Geng, Y. Wang and M. Xiao	2010	A Genetically Engineered Pseudomonas fluorescens Strain Possesses Dual Activity Against Phytopathogenic Fungi and Insects	Journal of Microbiology and Biotechnology	20	2	281-286	10.4014/jmb.0908.08005
C. Liu, J. Wang, T. Huang, F. Wang, F. Yuan, X. Cheng, Y. Zhang, S. Shi, J. Wu and K. Liu	2010	A missense mutation in the VHYNP motif of a DELLA protein causes a semi-dwarf mutant phenotype in Brassica napus	TAG Theoretical and Applied Genetics	121	2	249-258
F. Wei, J. Cheng, S. Liu, J. Huang, Z. Wang and ...	2010	A robust sampling approach for identification and quantification of methyl jasmonate in leaf tissue of oilseed rape for analysis of early signaling in sclerotinia …	… Journal of Plant …
Z. Zhang, H. Song, Q. Liu, X. Rong, G. Xie and ...	2010	Absorption, distribution, and translocation of nitrogen at growth stages in oilseed rape plant	Acta Agronomica …
A. P. Barnes, A. Wreford, M. H. Butterworth, M. A. Semenov, D. Moran, N. Evans and B. D. L. Fitt	2010	Adaptation to increasing severity of phoma stem canker on winter oilseed rape in the UK under climate change	Journal of Agricultural Science	148	6	683-694	10.1017/S002185961000064X
A. J. Jhala, L. L. Raatz, J. E. Dexter and L. M. Hall	2010	Adventitious presence: volunteer flax (Linum usitatissimum) in herbicide-resistant canola (Brassica napus)	Weed Technology	24	3	244-252	10.1614/wt-d-09-00003.1
J. Kalinova	2010	Allelopathy and Organic Farming	Sociology, Organic Farming, Climate Change and Soil Science			3	10.1007/978-90-481-3333-8_14
P. D. Meena, R. P. Awasthi, C. Chattopadhyay, S. J. Kolte and A. Kumar	2010	Alternaria blight: a chronic disease in rapeseed-mustard	Journal of Oilseed Brassica	1	1	1-11
T. Maling, A. Diggle, D. Thackray, K. Siddique and ...	2010	An epidemiological model for externally acquired vector-borne viruses applied to Beet western yellows virus in Brassica napus crops in a Mediterranean-type …	Crop and Pasture …
T. Maling, A. J. Diggle, D. J. Thackray, K. H. M. Siddique and R. A. C. Jones	2010	An epidemiological model for externally acquired vector-borne viruses applied to Beet western yellows virus in Brassica napus crops in a Mediterranean-type environment	Crop and Pasture Science	61	2	132-144	10.1071/CP09180
R. Huo, Y. Wang, L. L. Ma, J. Q. Qiao, M. Shao and X. W. Gao	2010	Assessment of inheritance pattern and agronomic performance of transgenic rapeseed having harpinXooc-encoding hrf2 Gene	Transgenic Research	19	5	841-847	10.1007/s11248-010-9365-x
K. I. Al-Mughrabi	2010	Biological control of Fusarium dry rot and other potato tuber diseases using Pseudomonas fluorescens and Enterobacter cloacae	Biological Control	53	3	280-284	10.1016/j.biocontrol.2010.01.010
T. Lehto, T. Ruuhola and B. Dell	2010	Boron in forest trees and forest ecosystems	Forest Ecology and Management	260	12	2053-2069	10.1016/j.foreco.2010.09.028
Z. K. Navabi, S. E. Strelkov, A. G. Good, M. R. Thiagarajah and M. H. Rahman	2010	Brassica B-genome resistance to stem rot (Sclerotinia sclerotiorum) in a doubled haploid population of brassica napus × brassica carinata	Canadian Journal of Plant Pathology	32	2	237-246	10.1080/07060661.2010.484229
L. He, Y. Zhang, H. Ma, L. Su, Z. Chen, Q. Wang, M. Qian and X. Sheng	2010	Characterization of copper-resistant bacteria and assessment of bacterial communities in rhizosphere soils of copper-tolerant plants	Applied Soil Ecology	44	1	49-55
B. Yang, M. H. Rahman, Y. Liang, S. Shah and N. N. V. Kav	2010	Characterization of Defense Signaling Pathways of Brassica napus and Brassica carinata in Response to Sclerotinia sclerotiorum Challenge	Plant Molecular Biology Reporter	28	2	253-263	10.1007/s11105-009-0149-5
J. F. Ma, X. L. Hou, D. Xiao, L. Qi, F. Wang, F. F. Sun and Q. A. Wang	2010	Cloning and Characterization of the BcTuR3 Gene Related to Resistance to Turnip Mosaic Virus (TuMV) from Non-heading Chinese Cabbage	Plant Molecular Biology Reporter	28	4	588-596	10.1007/s11105-010-0183-3
A. Biswas	2010	Club root disease of rapeseed-mustard: a review	Journal of Mycopathological Research	48	2	387-390
L. Novickienė, V. Gavelienė, L. Miliuvienė and ...	2010	Comparison of winter oilseed rape varieties: cold acclimation, seed yield and quality	Žemdirbystė …
B. Coutts, C. Webster and R. Jones	2010	Control of Beet western yellows virus in Brassica napus crops: infection resistance in Australian genotypes and effectiveness of imidacloprid seed dressing	Crop and Pasture Science
A. Marcinkevičienė, R. Velička and R. Kosteckas	2010	Crop density and fertilization effects on weed suppression in spring oilseed rape	Žemdirbystė (Agriculture …
J. S. d. Vendomois, D. Cellier, C. Velot, E. Clair, R. Mesnage and G. E. Seralini	2010	Debate on GMOs health risks after statistical findings in regulatory tests	International Journal of Biological Sciences	6	6	590-598
J. Yi, G. Zhou, L. Yin, Z. Chen and ...	2010	Detection of Leptosphaeria maculans (Phoma lingam) in oilseed rape samples imported from Australia	Acta Phytopathologica …
G. Zhou, L. Shang, C. Yu, L. Yin, D. Xu and ...	2010	Detection of Leptosphaeria maculans and L. biglobosa in oilseed rape samples imported from Australia	Acta Phytophylacica …
Z. Cui and Y. Jianping	2010	Detection of Leptosphaeria maculans and L. biglobosa in oilseed rape samples imported from Australia [J]	Acta Phytophylacica Sinica
S. Ranjana, H. Huang, S. J. John, K. Munns and R. E. Blackshaw	2010	Detection of trace level of cp4epsps transgene on sclerotia of Sclerotinia sclerotiorum formed in diseased plants of Roundup Ready canola (Brassica napus)	Plant Pathology Bulletin	19	1	1-8
W. Wei, Y. Li, L. Wang, S. Liu, X. Yan, D. Mei, Y. Li, Y. Xu, P. Peng and Q. Hu	2010	Development of a novel Sinapis arvensis disomic addition line in Brassica napus containing the restorer gene for Nsa CMS and improved resistance to Sclerotinia sclerotiorum and pod shattering	TAG Theoretical and Applied Genetics	120	6	1089-1097	10.1007/s00122-009-1236-6
M. A. Aghajani and N. Safaie	2010	Disease progress curves of sclerotinia stem rot of canola epidemics in Golestan Province, Iran	Journal of Agricultural Science and Technology	12	4	471-478
Y. Han, X. Sun, R. Zhang and C. Zhu	2010	Effect of different fertilize treatment on yield and economic effectiveness of spring oilseed rape grown in Eastern Qinghai Province	Journal of Henan Agricultural …
R. Gaj	2010	Effect of different level of potassium fertilization on winter oilseed rape nutritional status at the initiation of the main stem growth and on the seed yield	Rośliny Oleiste
D. Janusauskaite and S. Ciuberkis	2010	Effect of different soil tillage and organic fertilizers on winter triticale and spring barley stem base diseases	Crop Protection	29	8	802-807
M. Kelderer and E. Lardschneider	2010	Effect of different treatments with oil cakes, plant protection agents and potassium phosphite to control collar rot on Topaz	Ecofruit. 14th International Conference on Organic Fruit-Growing. Proceedings for the conference, Hohenheim, Germany, 22-24 February 2009
X. Zhao, B. Pu, H. Li, C. Wang and X. Zhao	2010	Effect of straw covering farming on oilseed rape yield and soil water content under rice-oilseed rape cropping system	Southwest China Journal of …
M. Ahmadi	2010	Effect of zinc and nitrogen fertilizer rates on yield and yield components of oilseed rape (Brassica napus L.)	World Applied Sciences Journal
A. Catanzariti and D. Jones	2010	Effector proteins of extracellular fungal plant pathogens that trigger host resistance	Functional Plant Biology
J. Luo, X. Jiang, L. Meng, Q. Huang, Y. Xu and ...	2010	Effects of chemical fertilizer and different composts on growth of oilseed rape and soil nitrogen supply	Acta Pedologica …
K. Ghassemi-Golezani, S. Khomari, B. Dalil and ...	2010	Effects of seed aging on field performance of winter oilseed rape	Journal of Food …
C. Dong, S. Wen, X. Rong, Q. Liu and ...	2010	Effects of spraying KCl solution on photosynthate and grain yield and quality of oilseed rape (Brassica napus L.)	Agricultural Science & …
M. Mazzola and J. Brown	2010	Efficacy of brassicaceous seed meal formulations for the control of apple replant disease in conventional and organic production systems	Plant Disease	94	7	835-842	10.1094/PDIS-94-7-0835
D. K. Patra and A. Biswas	2010	Efficacy of different bio-fungicides against alternaria blight disease of rapeseed-mustard	Pestology	34	12	25-29
T. Ádámszki, G. Kukorelli, M. Torma and ...	2010	Experiences in weed control of imidazolinon resistant winter oilseed rape	Magyar Gyomkutatás és …
W. Yajima, S. S. Verma, S. Shah, M. H. Rahman, Y. Liang and N. N. V. Kav	2010	Expression of anti-sclerotinia scFv in transgenic Brassica napus enhances tolerance against stem rot	New Biotechnology	27	6	816-821	10.1016/j.nbt.2010.09.010
C. Nilsson	2010	Farming Systems, Integrated Crop Management and Winter Oilseed Rape Production	Biocontrol-Based Integrated Management of Oilseed Rape Pests				10.1007/978-90-481-3983-5_16
C. Qi and S. Fu	2010	Fifty years experience of development of cultivars and cultivation of oilseed rape in Jiangsu Province	Jiangsu Journal of Agricultural Sciences
Y. Huang, M. Balesdent, Z. Li, N. Evans and ...	2010	Fitness cost of virulence differs between the AvrLm1 and AvrLm4 loci in Leptosphaeria maculans (phoma stem canker of oilseed rape)	European Journal of …
M. Juergens, C. Paetsch, I. Kramer, M. Zahn, F. Rabenstein, J. Schondelmaier, E. Schliephake, R. Snowdon, W. Friedt and F. Ordon	2010	Genetic analyses of the host-pathogen system Turnip yellows virus (TuYV) - rapeseed (Brassica napus L.) and development of molecular markers for TuYV-resistance	TAG Theoretical and Applied Genetics	120	4	735-744
M. Juergens, C. Paetsch, I. Krämer, M. Zahn and ...	2010	Genetic analyses of the host-pathogen system Turnip yellows virus (TuYV)—rapeseed (Brassica napus L.) and development of molecular markers for TuYV …	Theoretical and applied …
L. Sun, Y. Zhang, L. He, Z. Chen, Q. Wang, M. Qian and X. Sheng	2010	Genetic diversity and characterization of heavy metal-resistant-endophytic bacteria from two copper-tolerant plant species on copper mine wasteland	Bioresource Technology	101	2	501-509	10.1016/j.biortech.2009.08.011
J. Stonard, A. Latunde-Dada, Y. Huang and ...	2010	Geographic variation in severity of phoma stem canker and Leptosphaeria maculans/ L. biglobosa populations on UK winter oilseed rape (Brassica napus)	European Journal of …
J. Stonard, B. Marchant, A. Latunde‐Dada and ...	2010	Geostatistical analysis of the distribution of Leptosphaeria species causing phoma stem canker on winter oilseed rape (Brassica napus) in England	Plant …
V. V. Michel and L. Lazzeri	2010	Green manures and organic amendments to control corky root of tomato	Acta Horticulturae
B. McDonald	2010	How can we achieve durable disease resistance in agricultural ecosystems?	New Phytologist	185	1
O. Balodis, Latvia Univ. of Agriculture, Jelgava (Latvia) and Z. Gaile, Latvia Univ. of Agriculture, Jelgava (Latvia)	2010	Impact of some agroecological factors on winter oilseed rape (Brassica napus L.) plant density
S. F. A. Shah	2010	Incidence of seedborne mycoflora of oil yielding Brassica genotypes in vitro- conditions	Mycopath	8	1	unpaginated
A. Rusch, M. Valantin-Morison, J. P. Sarthou and J. Roger-Estrade	2010	Influence of crop management and landscape diversity on Meligethes aeneus and its biological control	IOBC/WPRS Bulletin	56		99-103
A. Rusch, M. Valantin-Morison, J. Sarthou and ...	2010	Integrating crop and landscape management into new crop protection strategies to enhance biological control of oilseed rape insect pests	… of Oilseed Rape Pests
Z. K. Navabi, I. A. P. Parkin, J. C. Pires, Z. Xiong, M. R. Thiagarajah, A. G. Good and M. H. Rahman	2010	Introgression of B-genome chromosomes in a doubled haploid population of Brassica napus x B-carinata	Genome	53	8	619-629	10.1139/g10-039
C. Berry, W. G. D. Fernando, P. C. Loewen and T. R. de Kievit	2010	Lipopeptides are essential for Pseudomonas sp. DF41 biocontrol of Sclerotinia sclerotiorum	Biological Control	55	3	211-218	10.1016/j.biocontrol.2010.09.011
O. Martinez-Viveros, M. A. Jorquera, D. E. Crowley, G. Gajardo and M. L. Mora	2010	MECHANISMS AND PRACTICAL CONSIDERATIONS INVOLVED IN PLANT GROWTH PROMOTION BY RHIZOBACTERIA	Journal of Soil Science and Plant Nutrition	10	3	293-319	10.4067/s0718-95162010000100006
H. Peterka, H. Budahn, S. S. Zhang and J. B. Li	2010	Nematode resistance of rape-radish chromosome addition lines	Nematology	12	2	269-275	10.1163/138855409X12506855979677
L. Perchepied, C. Balague, C. Riou, C. Claudel-Renard, N. Riviere, B. Grezes-Besset and D. Roby	2010	Nitric Oxide Participates in the Complex Interplay of Defense-Related Signaling Pathways Controlling Disease Resistance to Sclerotinia sclerotiorum in Arabidopsis thaliana	Molecular Plant-Microbe Interactions	23	7	846-860	10.1094/mpmi-23-7-0846
M. Mand, I. H. Williams, E. Viik and R. Karise	2010	Oilseed Rape, Bees and Integrated Pest Management	Biocontrol-Based Integrated Management of Oilseed Rape Pests				10.1007/978-90-481-3983-5_14
H. Garg, L. M. Kohn, M. Andrew, H. Li, K. Sivasithamparam and M. J. Barbetti	2010	Pathogenicity of morphologically different isolates of Sclerotinia sclerotiorum with Brassica napus and B. juncea genotypes	European Journal of Plant Pathology	126	3	305-315	10.1007/s10658-009-9547-7
B. Ekbom	2010	Pests and their enemies in spring oilseed rape in Europe and challenges to integrated pest management	… -based integrated management of oilseed rape pests
C. Selin, R. Habibian, N. Poritsanos, S. N. P. Athukorala, D. Fernando and T. R. De Kievit	2010	Phenazines are not essential for Pseudomonas chlororaphis PA23 biocontrol of Sclerotinia sclerotiorum, but do play a role in biofilm formation	FEMS Microbiology Ecology	71	1	73-83	10.1111/j.1574-6941.2009.00792.x
E. A. Kido, V. Pandolfi, L. M. Houllou-Kido, P. P. Andrade, F. C. Marcelino, A. L. Nepomuceno, R. V. Abdelnoor, W. L. Burnquist and M. Benko-Iseppon	2010	Plant Antimicrobial Peptides: An Overview of SuperSAGE Transcriptional Profile and a Functional Review	Current Protein & Peptide Science	11	3	220-230	10.2174/138920310791112110
K. J. Owen, T. G. Clewett and J. P. Thompson	2010	Pre-cropping with canola decreased Pratylenchus thornei populations, arbuscular mycorrhizal fungi, and yield of wheat	Crop and Pasture Science	61	5	399-410	10.1071/CP09345
R. Velička, N. ANISIMoVIENĖ, R. Pupalienė and ...	2010	Preparation of oilseed rape for over-wintering according to autumnal growth and cold acclimation period	Žemdirbystė …
R. Marra, H. Li, M. J. Barbetti, K. Sivasithamparam, F. Vinale, P. Cavallo and M. Lorito	2010	Proteomic analysis of the interaction between Brassica napus cv. Surpass 400 and virulent or avirulent isolates of Leptosphaeria maculans	Journal of Plant Pathology	92	1	89-101
I. Mackay, A. Horwell, J. Garner, J. White, J. McKee and H. Philpott	2010	Reanalyses of the historical series of UK variety trials to quantify the contributions of genetic and environmental factors to trends and variability in yield over time	TAG Theoretical and Applied Genetics	122	1	225-238	10.1007/s00122-010-1438-y
T. Müller, D. Lüttschwager and ...	2010	Recovery from Drought Stress at the Shooting Stage in Oilseed Rape (Brassica napus)	Journal of Agronomy and …
M. B. Bernard, P. Cole, A. Kobelt, P. A. Horne, J. Altmann, S. D. Wratten and A. L. Yen	2010	Reducing the impact of pesticides on biological control in Australian vineyards: pesticide mortality and fecundity effects on an indicator species, the predatory mite Euseius victoriensis (Acari: Phytoseiidae)	Journal of Economic Entomology	103	6	2061-2071	10.1603/ec09357
W. D. Branch	2010	Registration of 'Georgia-09B' Peanut	Journal of Plant Registrations	4	3	175-178	10.3198/jpr2009.12.0693crc
B. H. Borgen, O. P. Thangstad, I. Ahuja, J. T. Rossiter and A. M. Bones	2010	Removing the mustard oil bomb from seeds: Transgenic ablation of myrosin cells in oilseed rape (Brassica napus) produces MINELESS seeds	Journal of Experimental Botany	61	6	1683-1697	10.1093/jxb/erq039
J. Gao, H. Pu, W. Long, M. Hu, C. Qi and ...	2010	Resistance of imidzolidone-resistant oilseed rape to nonselective herbicide imazethapyr	Jiangsu Journal of …
J. D. Hummel, L. M. Dosdall, G. W. Clayton, K. N. Harker and J. T. O'Donovan	2010	Responses of the parasitoids of Delia radicum (Diptera: Anthomyiidae) to the vegetational diversity of intercrops	Biological Control	55	3	151-158	10.1016/j.biocontrol.2010.08.004
R. P. Larkin, T. S. Griffin and C. W. Honeycutt	2010	Rotation and cover crop effects on soilborne potato diseases, tuber yield, and soil microbial communities	Plant Disease	94	12	1491-1502	10.1094/pdis-03-10-0172
H. Garg, K. Sivasithamparam and M. J. Barbetti	2010	Scarification and environmental factors that enhance carpogenic germination of sclerotia of Sclerotinia sclerotiorum	Plant Disease	94	8	1041-1047	10.1094/PDIS-94-8-1041
M. Eickermann and B. Ulber	2010	Screening of oilseed rape and other brassicaceous genotypes for susceptibility to Ceutorhynchus pallidactylus (Mrsh.)	Journal of Applied Entomology	134	6	542-550
F. Vinale, E. L. Ghisalberti, G. Flematti, R. Marra, M. Lorito and K. Sivasithamparam	2010	Secondary metabolites produced by a root-inhabiting sterile fungus antagonistic towards pathogenic fungi	Letters in Applied Microbiology	50	4	380-385	10.1111/j.1472-765X.2010.02803.x
C. X. Sun, G. M. Zhang, M. Li, X. P. Wang, G. D. Zhang, Y. C. Tian and Z. L. Wang	2010	Sequence characterized amplified region markers tightly linked to the dwarf mosaic resistance gene mdm1 (t) in maize (Zea mays L.)	Euphytica	174	2	219-229	10.1007/s10681-010-0120-4
E. Lô-Pelzer, L. Bousset, M. Jeuffroy, M. Salam and ...	2010	SIPPOM-WOSR: A Simulator for Integrated Pathogen POpulation Management of phoma stem canker on Winter OilSeed Rape: I. Description of the model	Field Crops …
E. Lô-Pelzer, J. Aubertot, L. Bousset, M. Salam and ...	2010	SIPPOM-WOSR: A Simulator for Integrated Pathogen POpulation Management of phoma stem canker on winter oilseed rape: II. Sensitivity analysis	Field crops …
E. Lô-Pelzer, L. Bousset, M. H. Jeuffroy, M. U. Salam, X. Pinochet, M. Boillot and J. N. Aubertot	2010	SIPPOM-WOSR: A Simulator for Integrated Pathogen POpulation Management of phoma stem canker on Winter OilSeed Rape. I. Description of the model	Field Crops Research	118	1	73-81	10.1016/j.fcr.2010.04.007
E. Lô-Pelzer, J. N. Aubertot, L. Bousset, M. U. Salam and M. H. Jeuffroy	2010	SIPPOM-WOSR: A Simulator for Integrated Pathogen POpulation Management of phoma stem canker on Winter OilSeed Rape. II. Sensitivity analysis	Field Crops Research	118	1	82-93	10.1016/j.fcr.2010.04.006
T. C. Paulitz, K. L. Schroeder and W. F. Schillinger	2010	Soilborne pathogens of cereals in an irrigated cropping system: effects of tillage, residue management, and crop rotation	Plant Disease	94	1	61-68	10.1094/pdis-94-1-0061
J. Kaczmarek, A. Latunde-Dada and M. Jędryczka	2010	The complex analysis of stem canker (Leptosphaeria spp.) risk factors to winter oilseed rape	Phytopathologia
N. Evans, M. Butterworth, A. Baierl, M. Semenov and ...	2010	The impact of climate change on disease constraints on production of oilseed rape	Food Security
H. Garg, H. Li, K. Sivasithamparam, J. Kuo and M. J. Barbetti	2010	The infection processes of Sclerotinia sclerotiorum in cotyledon tissue of a resistant and a susceptible genotype of Brassica napus	Annals of Botany	106	6	897-908	10.1093/aob/mcq196
I. H. Williams	2010	The Major Insect Pests of Oilseed Rape in Europe and Their Management: An Overview	Biocontrol-Based Integrated Management of Oilseed Rape Pests				10.1007/978-90-481-3983-5_1
E. J. Booth, J. West, B. Fitt, S. L. Rodgers, R. P. White, A. D. Todd, A. O. Latunde-Dada, J. E. Thomas and P. Gladders	2010	Use of QPCR techniques to predict light leaf spot resistance of oilseed rape varieties	The Dundee Conference. Crop Protection in Northern Britain 2010, Dundee, UK, 23-24 February 2010			87-90
A. El-Hadrami, W. G. D. Fernando and F. Daayf	2010	Variations in relative humidity modulate Leptosphaeria spp. pathogenicity and interfere with canola mechanisms of defence	European Journal of Plant Pathology	126	2	187-202
M. Borhan, E. Holub, C. Kindrachuk and ...	2010	WRR4, a broad‐spectrum TIR‐NB‐LRR gene from Arabidopsis thaliana that confers white rust resistance in transgenic oilseed brassica crops	Molecular plant …
İ. SUSURLUK	2011	… Steinernema feltiae (Rhabditida: Steinernematidae) as a biological control agent against the cabbage maggot Delia radicum (Diptera: Anthomyiidae) in oilseed rape	Turkish Journal of Agriculture and Forestry
L. Qin, Y. Fu, J. Xie, J. Cheng, D. Jiang, G. Li and ...	2011	A nested‐PCR method for rapid detection of Sclerotinia sclerotiorum on petals of oilseed rape (Brassica napus)	Plant …
L. Chen, H. Zhong, F. Ren, Q. Guo, X. Hu and X. Li	2011	A novel cold-regulated gene, COR25, of Brassica napus is involved in plant response and tolerance to cold stress	Plant Cell Reports	30	4	463-471	10.1007/s00299-010-0952-3
C. Verma, S. Nanda, R. K. Singh, R. B. Singh and S. Mishra	2011	A review on impacts of genetically modified food on human health	Open Nutraceuticals Journal	4		3-11	10.2174/1876396001104010003
G. X. Tang, Zhejiang Univ., Hangzhou (China). Inst. of Crop Science, K. Knecht, Christian-Albrechts-Univ. of Kiel (Germany). Dept. of Molecular Phytopathology, X. F. Yang, Zhejiang Univ., Hangzhou (China). Inst. of Crop Science, Y. B. Qin, Zhejiang Univ., Hangzhou (China). Inst. of Crop Science, W. J. Zhou, Zhejiang Univ., Hangzhou (China). Inst. of Crop Science and D. Cai, Christian-Albrechts-Un…	2011	A two-step protocol for shoot regeneration from hypocotyl explants of oilseed rape and its application for Agrobacterium-mediated transformation		55
R. Travadon, I. Sache, C. Dutech, A. Stachowiak and ...	2011	Absence of isolation by distance patterns at the regional scale in the fungal plant pathogen Leptosphaeria maculans	Fungal biology
S. Zhang, L. Li, C. Zhang and G. Li	2011	ALA altered ABA content of winter oilseed rape (Brassica napus L.) seedling	Agricultural Science & …
D. Li, F. Liu, X. Wu, B. Chen, G. Yan and ...	2011	Analysis of the materials in regional trials of winter-type oilseed rape (Brassica napus L.) in China during 2001-2009	Chinese Journal of Oil …
B. D. L. Fitt, N. Evans, P. Gladders, D. J. Hughes, M. J. Jeger, J. A. Turner and J. S. West	2011	Arable crop disease control, climate change and food security	Aspects of Applied Biology		106	161-169
C. Jestin, M. Lodé, P. Vallée, C. Domin, C. Falentin and ...	2011	Association mapping of quantitative resistance for Leptosphaeria maculans in oilseed rape (Brassica napus L.)	Molecular …
S. Vilchez and M. Manzanera	2011	Biotechnological uses of desiccation-tolerant microorganisms for the rhizoremediation of soils subjected to seasonal drought	Applied Microbiology and Biotechnology	91	5	1297-1304	10.1007/s00253-011-3461-6
A. Diederichsen and P. B. E. McVetty	2011	Botany and plant breeding	Canola: chemistry, production, processing, and utilization
E. Asare-Bediako	2011	Brassicaceae: Turnip yellows virus interactions
A. Aronsson and P. Kettlewell	2011	Canopy management of winter oilseed rape	Journal of Farm Management
L. S. Watrud, G. King, J. P. Londo, R. Colasanti, B. M. Smith, R. S. Waschmann and E. H. Lee	2011	Changes in constructed Brassica communities treated with glyphosate drift	Ecological Applications	21	2	525-538	10.1890/09-2366.1
S. J. Smyth, M. Gusta, K. Belcher, P. W. B. Phillips and D. Castle	2011	Changes in herbicide use after adoption of HR canola in Western Canada	Weed Technology	25	3	492-500	10.1614/wt-d-10-00164.1
Y. F. Zhang, L. Y. He, Z. J. Chen, Q. Y. Wang, M. Qian and X. F. Sheng	2011	Characterization of ACC deaminase-producing endophytic bacteria isolated from copper-tolerant plants and their potential in promoting the growth and copper accumulation of Brassica napus	Chemosphere	83	1	57-62	10.1016/j.chemosphere.2011.01.041
Y. Zhang, L. He, Z. Chen, W. Zhang, Q. Wang, M. Qian and X. Sheng	2011	Characterization of lead-resistant and ACC deaminase-producing endophytic bacteria and their potential in promoting lead accumulation of rape	Journal of Hazardous Materials	186	2-3	1720-1725	10.1016/j.jhazmat.2010.12.069
A. Jullien, A. Mathieu, J. Allirand, A. Pinet and ...	2011	Characterization of the interactions between architecture and source–sink relationships in winter oilseed rape (Brassica napus) using the GreenLab model	Annals of …
J. Kaczmarek and M. Jedryczka	2011	Characterization of two coexisting pathogen populations of Leptosphaeria spp., the cause of stem canker of brassicas	Acta Agrobotanica
G. Rakow	2011	Classical genetics and traditional breeding	Genetics, genomics and breeding of oilseed brassicas
B. D. L. Fitt, N. Evans, P. Gladders, D. J. Hughes, J. W. Madgwick, M. J. Jeger, J. A. Townsend, J. A. Turner and J. S. West	2011	Climate change and arable crop disease control: mitigation and adaptation	Modern fungicides and antifungal compounds VI. 16th International Reinhardsbrunn Symposium, Friedrichroda, Germany, April 25-29, 2009
G. Wang, L. Cui, J. Dong, F. Francis, Y. Liu and J. Tooker	2011	Combining intercropping with semiochemical releases: optimization of alternative control of Sitobion avenae in wheat crops in China	Entomologia Experimentalis et Applicata	140	3	189-195	10.1111/j.1570-7458.2011.01150.x
K. V. K. Kumar, M. S. Reddy, J. W. Kloepper, K. S. Lawrence, X. G. Zhou, D. E. Groth, S. Zhang, R. S. Rao, Q. Wang, M. R. B. Raju, S. K. Raju, W. G. D. Fernando, H. Sudini, B. Du and M. E. Miller	2011	Commercial Potential of Microbial Inoculants for Sheath Blight Management and Yield Enhancement of Rice	Bacteria in Agrobiology: Crop Ecosystems				10.1007/978-3-642-18357-7_9
P. D. Meena, C. Chattopadhyay, A. Kumar, R. P. Awasthi, R. Singh, S. Kaur, L. Thomas, P. Goyal and P. Chand	2011	Comparative study on the effect of chemicals on Alternaria blight in Indian mustard -A multi-location study in India	Journal of Environmental Biology	32	3	375-379
M. Beurton-Aimar, B. Beauvoit, A. Monier, F. Vallée, M. Dieuaide Noubhani and S. Colombie	2011	Comparison between Elementary Flux Modes analysis and 13C-metabolic fluxes measured in bacterial and plant cells
F. Shokouhifar, National Inst. of Genetic Engineering and Biotechnology,Tehran (Iran Islamic Republic), M. R. Zamani, National Inst. of Genetic Engineering and Biotechnology,Tehran (Iran Islamic Republic), M. Motallebi, National Inst. of Genetic Engineering and Biotechnology,Tehran (Iran Islamic Republic), A. Mousavi, National Inst. of Genetic Engineering and Biotechnology,Tehran (Iran Islamic Re…	2011	Construction and functional analysis of pathogen-inducible synthetic promoters in Brassica napus		55
M. Tait, A. Horak and A. Dewar	2011	Control of pollen beetles, Meligethes aeneus, in oilseed rape using pymetrozine	Aspects of Applied Biology
A. v. Tiedemann, M. Siebold, J. Knuffer and ...	2011	Disease control in oilseed rape-future challenge trough high intensity production and climate change	Proceedings of the 13th …
I. Brazauskienė, A. Piliponytė, E. Petraitienė and ...	2011	Diversity of Leptosphaeria maculans/L. biglobosa species complex and epidemiology of phoma stem canker on oilseed rape in Lithuania	Journal of Plant …
X. Liu, J. Lu, X. Li, R. Bu, B. Liu and D. Ci	2011	Dry matter accumulation and N, P, K absorption and utilization in direct seeding winter oilseed (Brassica napus L.)	Scientia Agricultura Sinica
L. Lei, C. N. Stewart, Jr., Z. X. Tang and W. Wei	2011	Dynamic expression of green fluorescent protein and Bacillus thuringiensis Cry1Ac endotaxin in interspecific hybrids and successive backcross generations (BC1 and BC2) between transgenic Brassica napus crop and wild Brassica juncea	Annals of Applied Biology	159	2	212-219	10.1111/j.1744-7348.2011.00486.x
S. Zhang, Q. Wang, G. Li and C. Zhang	2011	Dynamics of essential metal elements contents in winter oilseed rape during cold acclimation	Agricultural Science & …
S. C. Lamprecht, Y. T. Tewoldemedhin, M. Hardy, F. J. Calitz and M. Mazzola	2011	Effect of cropping system on composition of the Rhizoctonia populations recovered from canola and lupin in a winter rainfall region of South Africa	European Journal of Plant Pathology	131	2	305-316	10.1007/s10658-011-9809-z
K. F. Li and W. Ramakrishna	2011	Effect of multiple metal resistant bacteria from contaminated lake sediments on metal accumulation and plant growth	Journal of Hazardous Materials	189	1-2	531-539	10.1016/j.jhazmat.2011.02.075
R. Abuamsha, M. Salman and R. Ehlers	2011	Effect of seed priming with Serratia plymuthica and Pseudomonas chlororaphis to control Leptosphaeria maculans in different oilseed rape cultivars	European journal of plant pathology
S. S. Malhi, S. A. Brandt, H. R. Kutcher and D. Ulrich	2011	Effects of broad-leaf crop frequency and fungicide application in various rotations on nitrate nitrogen and extractable phosphorus in a dark brown soil	Communications in Soil Science and Plant Analysis	42	22	2795-2812
Z. Wang, P. Liu, J. Li, H. Wu, Y. Liu and ...	2011	Effects of exogenous organic acids on root morphology and chlorophyll fluorescence characteristics of oilseed rape under aluminum stress	Jiangsu Journal of …
Y. J. Huang, J. R. Hood, M. R. Eckert, J. F. Stonard, H. J. Cools, G. J. King, S. Rossall, M. Ashworth and B. D. L. Fitt	2011	Effects of fungicide on growth of Leptosphaeria maculans and L. biglobosa in relation to development of phoma stem canker on oilseed rape (Brassica napus)	Plant Pathology	60	4	607-620	10.1111/j.1365-3059.2010.02416.x
J. Wang, H. Song, C. Guan, Q. Liu and ...	2011	Effects of planting densities and fertilizer application levels on the chlorophyll contents in functional leaf and the grain yield and quality of oilseed rape (Brassica napus …	Acta Agriculturae …
A. M. Dewar, M. F. Tait and M. Stevens	2011	Efficacy of thiamethoxam seed treatment against aphids and turnip yellows virus in oilseed rape	Aspects of Applied Biology		106	195-202
D. Jakobs-Schonwandt, R. Lohse and A. V. Patel	2011	Encapsulation materials and methods applied to biological insect control	IOBC/WPRS Bulletin	66		135-138
K. N. Harker, J. T. O'Donovan, R. E. Blackshaw, E. N. Johnson, F. A. Holm and G. W. Clayton	2011	Environmental effects on the relative competitive ability of canola and small-grain cereals in a direct-seeded system	Weed Science	59	3	404-415	10.1614/ws-d-10-00121.1
W. Lüders, S. Abel, W. Friedt, D. Kopahnke and ...	2011	European monitoring of Plasmodiophora brassicae as the causal agent of clubroot disease in oilseed rape and phenotyping and molecular mapping of new …	Julius-Kühn …
S. C. Lamprecht, Y. T. Tewoldemedhin, F. J. Calitz and M. Mazzola	2011	Evaluation of strategies for the control of canola and lupin seedling diseases caused by Rhizoctonia anastomosis groups	European Journal of Plant Pathology	130	3	427-439	10.1007/s10658-011-9764-8
F. Shokouhifar, M. R. Zamani and M. Motallebi	2011	Expression pattern of the synthetic pathogen-inducible promoter (SynP-FF) in the transgenic canola in response to Sclerotinia sclerotiorum	Iranian Journal of Biotechnology	9	1	1-10
Y. S. Song, Chonnam National University, Gwangju, Republic of Korea, D. J. Seo, Chonnam National University, Gwangju, Republic of Korea and W. J. Jung, Chonnam National University, Gwangju, Republic of Korea	2011	Expression Patterns of PR proteins with Different Extract Methods during Germination of Rape Seed (Brassica napus L.)		54
A. Fargue-Lelièvre, M. Moraine and F. Coléno	2011	Farm typology to manage sustainable blackleg resistance in oilseed rape	Agronomy for sustainable …
J. J. Soroka, J. M. Holowachuk, M. Y. Gruber and L. F. Grenkow	2011	Feeding by flea beetles (Coleoptera: Chrysomelidae; Phyllotreta spp.) is decreased on canola (Brassica napus) seedlings with increased trichome density	Journal of Economic Entomology	104	1	125-136	10.1603/ec10151
P. Gladders, J. Smith, L. Kirkpatrick and ...	2011	First record of Verticillium wilt (Verticillium longisporum) in winter oilseed rape in the UK	New Disease …
X. Hu, D. Roberts, J. Maul, S. Emche and ...	2011	Formulations of the endophytic bacterium Bacillus subtilis Tu-100 suppress Sclerotinia sclerotiorum on oilseed rape and improve plant vigor in field trials conducted …	Canadian journal of …
N. Ramchiary and Y. P. Lim	2011	Genetics of Brassica rapa L	Genetics and Genomics of the Brassicaceae			9	10.1007/978-1-4419-7118-0_8
H. Budahn, H. Peterka and W. Schutze	2011	Glucosinolate profiles of disomic rapeseed-radish chromosome addition lines	Journal fur Kulturpflanzen	63	4	104-110
S. O. Duke	2011	Glyphosate degradation in glyphosate-resistant and -susceptible crops and weeds	Journal of Agricultural and Food Chemistry	59	11	5835-5841	10.1021/jf102704x
A. C. Giraldo	2011	Gm crops: Between biological risk and environmental and economics benefits	Acta Biologica Colombiana	16	3	231-251
W. Weckwerth	2011	Green systems biology - From single genomes, proteomes and metabolomes to ecosystems research and biotechnology	Journal of Proteomics	75	1, Sp. Iss. SI	284-305	10.1016/j.jprot.2011.07.010
V. Diola, G. G. de Brito, E. T. Caixeta, E. Maciel-Zambolim, N. S. Sakiyama and M. E. Loureiro	2011	High-density genetic mapping for coffee leaf rust resistance	Tree Genetics & Genomes	7	6	1199-1208	10.1007/s11295-011-0406-2
P. Kaur, K. Sivasithamparam and M. J. Barbetti	2011	Host range and phylogenetic relationships of Albugo candida from cruciferous hosts in Western Australia, with special reference to Brassica juncea	Plant Disease	95	6	712-718	10.1094/PDIS-10-10-0765
S. M. Ribeiro, R. G. Almeida, C. A. A. Pereira, J. S. Moreira, M. F. S. Pinto, A. C. Oliveira, I. M. Vasconcelos, J. T. A. Oliveira, M. O. Santos, S. C. Dias and O. L. Franco	2011	Identification of a Passiflora alata Curtis dimeric peptide showing identity with 2S albumins	Peptides	32	5	868-874	10.1016/j.peptides.2010.10.011
J. Mei, L. Qian, J. O. Disi, X. Yang, Q. Li, J. Li, M. Frauen, D. Cai and W. Qian	2011	Identification of resistant sources against Sclerotinia sclerotiorum in Brassica species with emphasis on B. oleracea	Euphytica	177	3	393-399	10.1007/s10681-010-0274-0
Y. Long, Z. Wang, Z. Sun, D. W. G. Fernando, P. B. E. McVetty and G. Li	2011	Identification of two blackleg resistance genes and fine mapping of one of these two genes in a Brassica napus canola cultivar 'Surpass 400'	Theoretical and Applied Genetics	122	6	1223-1231	10.1007/s00122-010-1526-z
A. Dutta	2011	Impact of front line demonstrations with different component technologies on productivity potentials of rapeseed-mustard in West Bengal	SATSA Mukhaptra Annual Technical Issue	15		101-105
K. Romaneckas, E. Šarauskis, V. Pilipavičius and ...	2011	Impact of short-term ploughless tillage on soil physical properties, winter oilseed rape seedbed formation and productivity parameters	Journal of Food …
B. D. L. Fitt, B. A. Fraaije, P. Chandramohan and M. W. Shaw	2011	Impacts of changing air composition on severity of arable crop disease epidemics	Plant Pathology (Oxford)	60	1	44-53	10.1111/j.1365-3059.2010.02413.x
R. Abuamsha, M. Salman and R. Ehlers	2011	Improvement of seed bio-priming of oilseed rape (Brassica napus ssp. oleifera) with Serratia plymuthica and Pseudomonas chlororaphis	Biocontrol Science and …
S. Kurt, U. Gunes and E. M. Soylu	2011	In vitro and in vivo antifungal activity of synthetic pure isothiocyanates against Sclerotinia sclerotiorum	Pest Management Science	67	7	869-875	10.1002/ps.2126
C. Hillnhuetter, R. A. Sikora and E.-C. Oerke	2011	Influence of different levels of resistance or tolerance in sugar beet cultivars on complex interactions between Heterodera schachtii and Rhizoctonia solani	Nematology	13	Part 3	319-332	10.1163/138855410x519398
E. Bloem, S. Schroetter, A. El-Khayat and E. Schnug	2011	Influence of sulphur and nitrogen supply on the pigment content of oilseed rape, marigold, and beetroot	Phyton (Horn)
B. C. Garland, M. S. Schroeder-Moreno, G. E. Fernandez and N. G. Creamer	2011	Influence of Summer Cover Crops and Mycorrhizal Fungi on Strawberry Production in the Southeastern United States	Hortscience	46	7	985-992
S. Zhang, L. Li, G. Li and C. Zhang	2011	Influences of 5-ALA application on winter oilseed rape (Brassica napus L.) growth before winter	Agricultural Science & Technology …
Q. Y. Li, H. S. Tong, Z. G. Zhang, Z. Z. Zhao and X. Y. Song	2011	Inheritance and development of EST-SSR marker associated with turnip mosaic virus resistance in Chinese cabbage	Canadian Journal of Plant Science	91	4	707-715	10.4141/cjps10123
Y. Zhao, J. N. B. Bell, W. Abdul and S. A. Power	2011	Inter- and intra-specific differences in the response of Chinese leafy vegetables to ozone	Water, Air, and Soil Pollution	216	1-4	451-462	10.1007/s11270-010-0544-4
B. M. Espiritu, Philippines Univ. Los Baños, College, Laguna (Philippines). Soil and Agro-Ecosystems Div.	2011	Interaction of microbial inoculants and low-chemical fertilizer rates in enhancing the quality of sugarcane mudpress-chicken manure compost		94
J. Bushong, T. Peeper, M. Boyles and A. Stone	2011	Italian ryegrass (Lolium perenne), feral cereal rye (Secale cereale), and volunteer wheat (Triticum aestivum) control in winter canola	Weed Technology	25	3	344-349	10.1614/wt-d-10-00078.1
Y. Yao, A. Bilichak, A. Golubov and I. Kovalchuk	2011	Local infection with oilseed rape mosaic virus promotes genetic rearrangements in systemic Arabidopsis tissue	… Research/Fundamental and …
G. Oloo, J. N. Aguyoh, G. O. Tunya and O. J. Ombiri	2011	Management of Fusarium oxysorum f. sp. rosae using metham sodium, dazomet and brassica biofumigants in greenhouse rose (Rosa spp.) production	Journal of Agricultural and Biological Science	6	2	10-16
R. Mehboob ur, M. Asif, T. Shaheen, N. Tabbasam, Y. Zafar and A. H. Paterson	2011	Marker-Assisted Breeding in Higher Plants	Alternative Faming Systems, Biotechnology, Drought Stress and Ecological Fertilisation			6	10.1007/978-94-007-0186-1_3
A. Dawidziuk and M. Jędryczka	2011	Mathematical modeling of life cycles of pathogenic microorganisms as a tool to protect oilseed rape against fungal diseases	Rośliny Oleiste
R. Lahlali, G. Peng, L. McGregor, B. D. Gossen, S. F. Hwang and M. McDonald	2011	Mechanisms of the biofungicide Serenade (Bacillus subtilis QST713) in suppressing clubroot	Biocontrol Science and Technology	21	11	1351-1362	10.1080/09583157.2011.618263
M. Schue, A. Fekete, P. Ortet, C. Brutesco, T. Heulin, P. Schmitt-Kopplin, W. Achouak and C. Santaella	2011	Modulation of Metabolism and Switching to Biofilm Prevail over Exopolysaccharide Production in the Response of Rhizobium alamii to Cadmium	Plos One	6	11	10	10.1371/journal.pone.0026771
A. Aeron, R. C. Dubey, D. K. Maheshwari, P. Pandey, V. K. Bajpai and S. C. Kang	2011	Multifarious activity of bioformulated Pseudomonas fluorescens PS1 and biocontrol of Sclerotinia sclerotiorum in Indian rapeseed (Brassica campestris L.)	European Journal of Plant Pathology	131	1	81-93	10.1007/s10658-011-9789-z
P. Gladders, F. Ritchie and S. Waterhouse	2011	Opportunities to improve the management of sclerotinia stem rot in winter oilseed rape	Aspects of Applied Biology		106	181-186
V. Pillay, G. M. Polya and G. C. Spangenberg	2011	Optimisation of an in vitro antifungal protein assay for the screening of potential antifungal proteins against Leptosphaeria maculans	Journal of Microbiological Methods	84	1	121-127	10.1016/j.mimet.2010.11.010
K. Clauß, E. v. Roepenack-Lahaye, C. Böttcher and ...	2011	Overexpression of sinapine esterase BnSCE3 in oilseed rape seeds triggers global changes in seed metabolism	Plant …
S. M. C. Njoroge, G. E. Vallad, S. Y. Park, S. Kang, S. T. Koike, M. Bolda, R. Burman, W. Polonik and K. V. Subbarao	2011	Phenological and Phytochemical Changes Correlate with Differential Interactions of Verticillium dahliae with Broccoli and Cauliflower	Phytopathology	101	5	523-534	10.1094/phyto-08-10-0219
T. R. Cavagnaro, R. M. Gleadow and R. E. Miller	2011	Plant nutrient acquisition and utilisation in a high carbon dioxide world	Functional Plant Biology	38	2	87-96	10.1071/fp10124
P. l. Guigo, Y. Qu and J. l. Corff	2011	Plant-mediated effects on a toxin-sequestering aphid and its endoparasitoid	Basic and Applied Ecology	12	1	72-79	10.1016/j.baae.2010.10.006
A. Archambault and M. V. Stromvik	2011	PR-10, defensin and cold dehydrin genes are among those over expressed in Oxytropis (Fabaceae) species adapted to the arctic	Functional & Integrative Genomics	11	3	497-505	10.1007/s10142-011-0223-6
D. Nerad, J. Kazda, P. Janšta, J. Šedivý, J. Ripl and ...	2011	Presence dynamics in selected winter oilseed rape pests during the spring period in different cropping systems	Scientia Agriculturae …
D. Palmero, J. M. Rodriguez, M. de Cara, F. Camacho, C. Iglesias and J. C. Tello	2011	Prevalence of plant pathogenic isolates of airborne Fusarium species in south east coast of Spain	Microorganisms in Industry and Environment: From Scientific and Industrial Research to Consumer Products
Y. Ding, H. Budahn, Q. Li, L. Li, Y. Jian, J. Kang and L. Li	2011	Production and identification of F1 hybrids between rape-radish addition line d and Brassica oleracea	Acta Horticulturae
P. Kaur, R. Jost, K. Sivasithamparam and M. J. Barbetti	2011	Proteome analysis of the Albugo candida-Brassica juncea pathosystem reveals that the timing of the expression of defence-related genes is a crucial determinant of pathogenesis	Journal of Experimental Botany	62	3	1285-1298	10.1093/jxb/erq365
M. Tariq, H. Makhdoom, M. S. Tahir, S. Muhammad and Tahira	2011	Punjab Sarson: an introduction of new canola version high yielding variety released for general cultivation in the Punjab	Pakistan Journal of Agricultural Sciences	48	4	263-267
V. L. Elliott, S. J. Marcroft, R. M. Norton and P. A. Salisbury	2011	Reaction of Brassica juncea to Australian isolates of Leptosphaeria maculans and Leptosphaeria biglobosa 'canadensis'	Canadian Journal of Plant Pathology	33	1	38-48	10.1080/07060661.2010.531544
S. Rahmanpoura, The University of New England, Armidale, NSW, 2351, Australia, D. Backhouseb, The University of New England, Armidale, NSW, 2351, Australia and H. M. Nonhebelc, The University of New England, Armidale, NSW, 2351, Australia	2011	Reaction of Brassica species to Sclerotinia sclerotiorum applying inoculation techniques under controlled conditions		1
A. Skoczowski, A. Janeczko, G. Gullner and ...	2011	Response of brassinosteroid-treated oilseed rape cotyledons to infection with the wild type and HR-mutant of Pseudomonas syringae or with P. fluorescence	Journal of thermal …
M. Eickermann and B. Ulber	2011	Resynthesized lines and cultivars of Brassica napus L. provide sources of resistance to the cabbage stem weevil (Ceutorhynchus pallidactylus (Mrsh.))	Bulletin of Entomological Research	101	3	287-294	10.1017/S0007485310000489
A. Mesterhazy, B. Toth, M. Varga, T. Bartok, A. Szabo-Hever, L. Farady and S. Lehoczki-Krsjak	2011	Role of Fungicides, Application of Nozzle Types, and the Resistance Level of Wheat Varieties in the Control of Fusarium Head Blight and Deoxynivalenol	Toxins	3	11	1453-1483	10.3390/toxins3111453
B. Jindřichová, J. Fodor, M. Šindelářová and ...	2011	Role of hydrogen peroxide and antioxidant enzymes in the interaction between a hemibiotrophic fungal pathogen, Leptosphaeria maculans, and oilseed rape	… and experimental botany
Y. Li, F. Wei, X. Dong, J. Peng, S. Liu and ...	2011	Simultaneous analysis of multiple endogenous plant hormones in leaf tissue of oilseed rape by solid‐phase extraction coupled with high‐performance liquid …	Phytochemical …
B. Eslam	2011	Study of possibility of delayed planting of oilseed rape (Brassica napus L.) in East Azarbaijan in Iran	Seed and plant production journal
J. Köhl, M. Vlaswinkel, B. H. Groenenboom-de Haas, P. Kastelein, R. A. van Hoof, J. M. van der Wolf and M. Krijger	2011	Survival of pathogens of Brussels sprouts (Brassica oleracea Gemmifera Group) in crop residues	Plant Pathology	60	4	661-670	10.1111/j.1365-3059.2010.02422.x
K. Rahnama and F. Nejad-nasrolah	2011	The antagonistic effect of Trichoderma species from Iranian soil on Sclerotinia sclerotiorum, the causal agent of white stem rot disease in oilseed rape	Proceedings of the Sixth Australasian Soilborne Diseases Symposium, Twin Waters, Queensland, Australia, 9-11 August 2009
P. Inderbitzin, R. Davis, R. Bostock and K. Subbarao	2011	The ascomycete Verticillium longisporum is a hybrid and a plant pathogen with an expanded host range	PloS one
A. Blinstrubiene, N. Burbulis, I. Brazauskiene and R. Kupriene	2011	The effect of oxalic acid and ultraviolet radiation on rapeseed regenerants resistance to Sclerotinia sclerotiorum	Journal of Food, Agriculture and Environment	9	1	356-359
R. H. Gulden, D. W. Lewis, J. C. Froese, R. C. v. Acker, G. B. Martens, M. H. Entz, D. A. Derksen and L. W. Bell	2011	The effect of rotation and in-crop weed management on the germinable weed seedbank after 10 years	Weed Science	59	4	553-561	10.1614/ws-d-11-00001.1
W. Malarz, M. Kozak and A. Kotecki	2011	The effect of spring fertilization with different sulphur fertilizers on the growth and morphological features of winter oilseed rape ES Saphir cultivar	Rośliny Oleiste
F. Wielebski	2011	The effect of sulphur fertilization on the yield of different breeding forms of winter oilseed rape in the conditions of diverse nitrogen rates	Rośliny Oleiste
P. R. Ryan, S. D. Tyerman, T. Sasaki, T. Furuichi, Y. Yamamoto, W. H. Zhang and E. Delhaize	2011	The identification of aluminium-resistance genes provides opportunities for enhancing crop production on acid soils	Journal of Experimental Botany	62	1	2021-09-20	10.1093/jxb/erq272
J. Kaczmarek, A. Brachaczek and M. Jędryczka	2011	The influence of the fungicide containing flusilazole on the effectiveness of the protection of oilseed rape against stem canker of brassicas	Rośliny Oleiste
A. Brachaczek, J. Kaczmarek, K. Michalski and ...	2011	The influence of the fungicide containing flusilazole on yield and seed quality of winter oilseed rape	Rośliny …
R. Ramarathnam, W. G. D. Fernando and T. de Kievit	2011	The role of antibiosis and induced systemic resistance, mediated by strains of Pseudomonas chlororaphis, Bacillus cereus and B. amyloliquefaciens, in controlling blackleg disease of canola	BioControl	56	2	225-235	10.1007/s10526-010-9324-8
A. Fojutowski, A. Kropacz and A. Noskowiak	2011	The susceptibility of poplar and alder wood to mould fungi attack	Annals of Warsaw University of Life Sciences - SGGW, Forestry and Wood Technology		74	56-62
H. Li, H. Li, Y. Bai, J. Wang, M. Nie, B. Li and M. Xiao	2011	The use of Pseudomonas fluorescens P13 to control sclerotinia stem rot (Sclerotinia sclerotiorum) of oilseed rape	The journal of Microbiology
H. Liu, X. Guo, M. S. Naeem, D. Liu, L. Xu, W. Zhang, G. Tang and W. Zhou	2011	Transgenic Brassica napus L. lines carrying a two gene construct demonstrate enhanced resistance against Plutella xylostella and Sclerotinia sclerotiorum	Plant Cell, Tissue and Organ Culture	106	1	143-151	10.1007/s11240-010-9902-6
B. M. Espiritu, Philippines Univ. Los Baños, College,Laguna 4031(Philippines). Soil and Agro-Ecosystems Div.	2011	Use of compost with microbial inoculation in container media for mungbean (Vigna radiata L. Wilckzek) and pechay (Brassica napus L.)
N. O. Bertholdsson	2011	Use of multivariate statistics to separate allelopathic and competitive factors influencing weed suppression ability in winter wheat	Weed Research (Oxford)	51	3	273-283	10.1111/j.1365-3180.2011.00844.x
Y. Choi, M. Park, J. Park and H. Shin	2011	White blister rust caused by Albugo candida on Oilseed rape in Korea	Plant Pathol J
O. Balodis, Latvia Univ. of Agriculture, Jelgava (Latvia) and Z. Gaile, Latvia Univ. of Agriculture, Jelgava (Latvia)	2011	Winter oilseed rape (Brassica napus L.) autumn growth
T. Iven, S. König, S. Singh, S. Braus-Stromeyer and ...	2012	… activation and production of tryptophan-derived secondary metabolites in Arabidopsis roots contributes to the defense against the fungal vascular pathogen …	Molecular Plant
S. S. Verma, W. R. Yajima, M. H. Rahman, S. Shah, J. J. Liu, A. K. M. Ekramoddoullah and N. N. V. Kav	2012	A cysteine-rich antimicrobial peptide from Pinus monticola (PmAMP1) confers resistance to multiple fungal pathogens in canola (Brassica napus)	Plant Molecular Biology	79	1-2	61-74	10.1007/s11103-012-9895-0
S. Nooh	2012	An overview of oilseed rape (canola) virus diseases in Iran	International Research Journal of Microbiology
M. Mazzola and L. M. Manici	2012	Apple Replant Disease: Role of Microbial Ecology in Cause and Control	Annual Review of Phytopathology, Vol 49			50	10.1146/annurev-phyto-081211-173005
M. Siebold and A. v. Tiedemann	2012	Application of a robust experimental method to study soil warming effects on oilseed rape	Agricultural and Forest Meteorology
D. Stephan	2012	Artificial hideouts for control of fruit moths: persistence of the entomopathogenic fungi Metarhizium anisopliae and Isaria fumosorosea under semi-field condition	Ecofruit. 15th International Conference on Organic Fruit-Growing. Proceedings for the conference, Hohenheim, Germany, 20-22 February 2011
C. M. Fusari, J. A. Di Rienzo, C. Troglia, V. Nishinakamasu, M. V. Moreno, C. Maringolo, F. Quiroz, D. Álvarez, A. Escande, E. Hopp, R. Heinz, V. V. Lia and N. B. Paniego	2012	Association mapping in sunflower for sclerotinia head rot resistance	BMC Plant Biology	12			10.1186/1471-2229-12-93
A. B. Akhgari, National Inst. of Genetic Engineering and Biotechnology,Tehran (Iran Islamic Republic), M. Motallebi, National Inst. of Genetic Engineering and Biotechnology,Tehran (Iran Islamic Republic) and M. R. Zamani, National Inst. of Genetic Engineering and Biotechnology,Tehran (Iran Islamic Republic)	2012	Bean polygalacturonase-inhibiting protein expressed in transgenic Brassica napus inhibits polygalacturonase from its fungal pathogen Rhizoctonia solani		48
C. H. Li, L. Shi, Q. Han, H. L. Hu, M. W. Zhao, C. M. Tang and S. P. Li	2012	Biocontrol of verticillium wilt and colonization of cotton plants by an endophytic bacterial isolate	Journal of Applied Microbiology	113	3	641-651	10.1111/j.1365-2672.2012.05371.x
M. R. Ojaghian, Z. Cui, G. Xie, B. Li and J. Zhang	2012	Brassica green manure rotation crops reduce potato stem rot caused by Sclerotinia sclerotium	Australasian Plant Pathology	41	4	347-349	10.1007/s13313-012-0142-6
U. Kutschera and Z. Y. Wang	2012	Brassinosteroid action in flowering plants: A Darwinian perspective	Journal of Experimental Botany	63	10	3511-3522	10.1093/jxb/ers065
G. Vadakattu, R. Llewellyn, T. McBeath, S. Kroker, B. Davoren, A. McKay, K. Ophel-Keller and A. Whitbread	2012	Break crops for disease and nutrient management in intensive cereal cropping	Capturing opportunities and overcoming obstacles in Australian agronomy. Proceedings of 16th Australian Agronomy Conference 2012, 14-18 October 2012, Armidale, New South Wales, Australia			130
M. Seymour, J. A. Kirkegaard, M. B. Peoples, P. F. White and R. J. French	2012	Break-crop benefits to wheat in Western Australia - insights from over three decades of research	Crop & Pasture Science	63	1	1-16
M. Barbetti, S. Banga and P. Salisbury	2012	Challenges for crop production and management from pathogen biodiversity and diseases under current and future climate scenarios–case study with oilseed …	Field Crops Research
O. Balodis, Latvia Univ. of Agriculture, Jelgava (Latvia), Z. Gaile, Latvia Univ. of Agriculture, Jelgava (Latvia) and S. Strikauska, Latvia Univ. of Agriculture, Jelgava (Latvia)	2012	Changes in sugar content of winter oilseed rape plant during winter
X. Y. Kong, R. Kissen and A. M. Bones	2012	Characterization of recombinant nitrile-specifier proteins (NSPs) of Arabidopsis thaliana: Dependency on Fe(II) ions and the effect of glucosinolate substrate and reaction conditions	Phytochemistry	84		7-17	10.1016/j.phytochem.2012.08.004
J. S. West, J. A. Townsend, M. Stevens and B. D. L. Fitt	2012	Comparative biology of different plant pathogens to estimate effects of climate change on crop diseases in Europe	European Journal of Plant Pathology	133	1	315-331	10.1007/s10658-011-9932-x
S. Wróbel	2012	Comparison of Mineral Oil and Rapeseed Oil Used for the Protection of Seed Potatoes against PVY and PVM Infections	Potato Research	55	1	83-96	10.1007/s11540-012-9210-0
E. Bernard, R. P. Larkin, S. Tavantzis, M. S. Erich, A. Alyokhin, G. Sewell, A. Lannan and S. D. Gross	2012	Compost, rapeseed rotation, and biocontrol agents significantly impact soil microbial communities in organic and conventional potato production systems	Applied Soil Ecology	52	1	29-41	10.1016/j.apsoil.2011.10.002
S. Oxley and D. Walters	2012	Control of light leaf spot (Pyrenopeziza brassicae) on winter oilseed rape (Brassica napus) with resistance elicitors	Crop Protection
L. O. Sakhno, I. M. Gerasymenko, I. K. Komarnitsskii, Y. V. Sheludko and I. V. Goldenkova-Pavlova	2012	Creation of glyphosate-resistant Brassica napus L. Plants expressing DesC desaturase of cyanobacterium Synechococcus vulcanus	Biopolymers and Cell	28	6	449-455	10.7124/bc.000135
K. Goswami, A. K. Tewari and R. P. Awasthi	2012	Cultural, morphological and pathogenic characteristics and carpogenic germination of Sclerotinia sclerotiorum, the cause of Sclerotinia rot of rapeseed-mustard	Pantnagar Journal of Research	10	1	40-45
Z. Wang, X. Tan, Z. Zhang, S. Gu, G. Li and H. Shi	2012	Defense to Sclerotinia sclerotiorum in oilseed rape is associated with the sequential activations of salicylic acid signaling and jasmonic acid signaling	Plant Science
Z. Karolewski, J. Kaczmarek, M. Jedryczka, H. Cools and ...	2012	Detection and quantification of airborne inoculum of Pyrenopeziza brassicae in Polish and UK winter oilseed rape crops by real-time PCR assays	Grana
V. Dhandapani, Chungnam National University, Daejeon, Republic of Korea, S. R. Choi, Chungnam National University, Daejeon, Republic of Korea, P. Paul, Chungnam National University, Daejeon, Republic of Korea, Y. K. Kim, NH Seed Research and Development Center, National Agricultural Cooperative Federation, Anseong, Republic of Korea, N. Ramchiary, Chungnam National University, Daejeon, Republic o…	2012	Development of EST database and transcriptome analysis in the leaves of Brassica rapa using a newly developed pipeline		34
H. T. Peng, L. Wang, Y. Li, Y. X. Li, W. Guan, Y. Yang, X. H. Xu and X. L. Hou	2012	Differential gene expression in incompatible interaction between turnip mosaic virus and non-heading Chinese cabbage	European Journal of Plant Pathology	132	3	393-406	10.1007/s10658-011-9885-0
B. Zhou, J. Lin, W. Peng, D. Peng, Y. Zhuo, D. Zhu, X. Huang, D. Tang, M. Guo, R. He, J. Zhang, X. Li, X. Zhao and X. Liu	2012	Dwarfism in Brassica napus L. induced by the over-expression of a gibberellin 2-oxidase gene from Arabidopsis thaliana	Molecular Breeding	29	1	115-127	10.1007/s11032-010-9530-1
K. Matysiak, S. Kaczmarek and R. Kierzek	2012	Effect of algae Ecklonia maxima (Kelpak SL) on winter oilseed rape	Rośliny Oleiste
T. K. Turkington, J. T. O'Donovan, M. J. Edney, P. E. Juskiw, R. H. McKenzie, K. N. Harker, G. W. Clayton, K. Xi, G. P. Lafond, R. B. Irvine, S. Brandt, E. N. Johnson, W. E. May and E. Smith	2012	Effect of crop residue, nitrogen rate and fungicide application on malting barley productivity, quality, and foliar disease severity	Canadian Journal of Plant Science	92	3	577-588	10.4141/CJPS2011-216
H. Omar, S. Mazen, A. Ruba and E. Ralf-Udo	2012	Effectiveness of Bacterial and Fungal Isolates to Control Phoma lingam on Oilseed Rape Brassica napus	American Journal of Plant …
R. Yang, W. Qiu, Z. Wang and X. Wang	2012	Effects of nitrate reductase inhibitor Na2WO4 on nitrate accumulation in oilseed rape	Plant Physiology …
M. Siebold	2012	Effects of rising air and soil temperatures on the life cycle of important pathogens in oilseed rape (Brassica napus L.) in Lower Saxony
G. Chiriac, L. Răus, I. Coroi, D. Galeș and ...	2012	Effects of tillage and oilseed rape cultivar (Brassica napus L.) on soil physical properties and yield	… Conference on Safety …
L. Burketova, V. Sasek, L. Lorkova, K. Phuong Dinh and O. Valentova	2012	Elicitors of Leptosphaeria maculans inducing resistence to blackleg in oil seed rape	IOBC/WPRS Bulletin	83		203-207
L. Santamarta, A. Ramirez, R. Godwin and ...	2012	Energy use and Carbon Dioxide emissions associated with the compression of oilseed rape straw	Energy, biomass and …
M. E. Moldrup, F. Geu-Flores, M. d. Vos, C. E. Olsen, J. Sun, G. Jander and B. A. Halkier	2012	Engineering of benzylglucosinolate in tobacco provides proof-of-concept for dead-end trap crops genetically modified to attract Plutella xylostella (diamondback moth)	Plant Biotechnology Journal	10	4	435-442	10.1111/j.1467-7652.2011.00680.x
T. Mahmood, H. Ejaz ul, M. Ali and M. Hussain	2012	Faisal Canola: a new high yielding canola variety for general cultivation in Punjab	Journal of Agricultural Research (Lahore)	50	3	321-328
Y. Devos, R. Hails, A. Messéan, J. Perry and ...	2012	Feral genetically modified herbicide tolerant oilseed rape from seed import spills: are concerns scientifically justified?	Transgenic …
P. Srivastava, H. M. Young, J. J. Marois, D. L. Wright, H. Dankers, N. S. Dufualt and P. F. Harmon	2012	First report of downy mildew (Hyaloperonospora camelinae) on Camelina sativa in Florida	Plant Disease	96	11	1692	10.1094/PDIS-04-12-0358-PDN
E. Barbau-Piednoir, A. Lievens, E. Vandermassen, E. G. Mbongolo-Mbella, A. Leunda-Casi, N. Roosens, M. Sneyers and M. van den Bulcke	2012	Four new SYBR ®Green qPCR screening methods for the detection of Roundup Ready ®, LibertyLink ®, and CryIAb traits in genetically modified products	European Food Research and Technology	234	1	13-23	10.1007/s00217-011-1605-7
V. Vujanovic, D. Mavragani and C. Hamel	2012	Fungal communities associated with durum wheat production system: A characterization by growth stage, plant organ and preceding crop	Crop Protection	37		26-34	10.1016/j.cropro.2012.02.006
C. Krato and J. Petersen	2012	Gene flow between imidazolinone-tolerant and -susceptible winter oilseed rape varieties	Weed Research (Oxford)	52	2	187-196	10.1111/j.1365-3180.2012.00907.x
K. F. McCue, G. Ponciano, D. R. Rockhold, J. L. Whitworth, S. M. Gray, Y. Fofanov and W. R. Belknap	2012	Generation of PVY Coat Protein siRNAs in Transgenic Potatoes Resistant to PVY	American Journal of Potato Research	89	5	374-383	10.1007/s12230-012-9257-0
J. G. Vicente, N. D. Gunn, L. Bailey, D. A. C. Pink and E. B. Holub	2012	Genetics of resistance to downy mildew in Brassica oleracea and breeding towards durable disease control for UK vegetable production	Plant Pathology (Oxford)	61	3	600-609	10.1111/j.1365-3059.2011.02539.x
A. Zamani, M. Motallebi, P. Jonoubi, N. S. Ghafarian-Nia and M. R. Zamani	2012	Heterologous expression of the Secale cereal thaumatinlike protein in transgenic canola plants enhances resistance to stem rot disease	Iranian Journal of Biotechnology	10	2	87-95
M. C. Burlacu, C. Leonte, F. Lipsa, D. P. Simioniuc and E. Lazarescu	2012	Identification of some cultivars of Brassica napus with resistance at Verticillium longisporum	Research Journal of Agricultural Science	44	2	14-18
M. Soufbaf, Y. Fathipour, M. P. Zalucki and C. Hui	2012	Importance of primary metabolites in canola in mediating interactions between a specialist leaf-feeding insect and its specialist solitary endoparasitoid	Arthropod - Plant Interactions	6	2	241-250	10.1007/s11829-012-9182-7
M. T. Rahman, M. A. H. B. Bhuiyan, M. K. A. Bhuiyan and M. M. Khandaker	2012	In vitro integrated management of blossom blight disease of tuberose (Polianthes tuberosa L.) caused by Fusarium equiseti	Pakistan Journal of Phytopathology	24	1	48-52
R. S. Sasode, P. Sweta, G. Amod, R. K. Pandya and Y. Amit	2012	In vitro study of some plant extracts against Alternaria brassicae and Alternaria brassicicola	Journal of Phytology	4	1	44-46
P. Boutsalis, G. S. Gill and C. Preston	2012	Incidence of herbicide resistance in rigid ryegrass (Lolium rigidum) across southeastern Australia	Weed Technology	26	3	391-398	10.1614/wt-d-11-00150.1
S. Munish, S. K. Gupta and P. Aditya	2012	Induced mutagenesis and in vitro cell selection for resistance against Alternaria blight in Brassica napus L	Indian Journal of Agricultural Research	46	4	369-373
R. Dey, K. K. Pal and K. Tilak	2012	Influence of Soil and Plant Types on Diversity of Rhizobacteria	Proceedings of the National Academy of Sciences India Section B-Biological Sciences	82	3	341-352	10.1007/s40011-012-0030-4
J. Poslusna, E. Plachka, Z. Kredl, P. Rysanek and T. Spitzer	2012	Influence of weather conditions on the airraid of Leptosphaeria maculans L. biglobosa ascospores and the incidence of Phoma stem cancer at monitored sites in the Czech Republic	Acta Fytotechnica et Zootechnica	15	Special Issue	39-43
M. Mazzola, C. L. Reardon and J. Brown	2012	Initial Pythium species composition and Brassicaceae seed meal type influence extent of Pythium-induced plant growth suppression in soil	Soil Biology and Biochemistry	48		20-27	10.1016/j.soilbio.2012.01.006
M. X. Wang, J. Liu, S. L. Chen and S. Z. Yan	2012	Isolation, characterization and colonization of 1-aminocyclopropane-1-carboxylate deaminase-producing bacteria XG32 and DP24	World Journal of Microbiology & Biotechnology	28	3	1155-1162	10.1007/s11274-011-0918-9
D. M. N. Weerakoon, C. L. Reardon, T. C. Paulitz, A. D. Izzo and M. Mazzola	2012	Long-term suppression of Pythium abappressorium induced by Brassica juncea seed meal amendment is biologically mediated	Soil Biology and Biochemistry	51		44-52	10.1016/j.soilbio.2012.03.027
M. P. Singh, N. Madhushudan and K. I. Singh	2012	Management of mustard aphid, Lipaphis erysimi (Kaltenbach) in rapeseed-mustard with botanicals and varietal resistance	Indian Journal of Entomology	74	3	289-294
A. E. MacGuidwin, D. L. Knuteson, T. Connell, W. L. Bland and K. D. Bartelt	2012	Manipulating inoculum densities of Verticillium dahliae and Pratylenchus penetrans with green manure amendments and solarization influence potato yield	Phytopathology	102	5	519-527	10.1094/phyto-07-11-0197
A. Dilmaghani, P. Gladieux, L. Gout, T. Giraud and ...	2012	Migration patterns and changes in population biology associated with the worldwide spread of the oilseed rape pathogen Leptosphaeria maculans	Molecular …
M. S. C. Pedras and I. Khallaf	2012	Molecular interactions of the phytotoxins destruxin B and sirodesmin PL with crucifers and cereals: Metabolism and elicitation of plant defenses	Phytochemistry	77		129-139	10.1016/j.phytochem.2012.02.010
R. Raman, B. Taylor, S. Marcroft, J. Stiller, P. Eckermann, N. Coombes, A. Rehman, K. Lindbeck, D. Luckett, N. Wratten, J. Batley, D. Edwards, X. Wang and H. Raman	2012	Molecular mapping of qualitative and quantitative loci for resistance to Leptosphaeria maculans causing blackleg disease in canola (Brassica napus L.)	TAG Theoretical and Applied Genetics	125	2	405-418	10.1007/s00122-012-1842-6
B. Albert, F. L. Cahérec, M. Niogret, P. Faes, J. Avice and ...	2012	Nitrogen availability impacts oilseed rape (Brassica napus L.) plant water status and proline production efficiency under water-limited conditions	Planta
O. Balodis, Latvia Univ. of Agriculture, Jelgava (Latvia) and Z. Gaile, Latvia Univ. of Agriculture, Jelgava (Latvia)	2012	Oilseed rape (Brassica Napus ssp. Oleifera) seed yield depending on several agro-ecological factors
Y. Yao, C. Danna, F. Ausubel and ...	2012	Perception of volatiles produced by UVC-irradiated plants alters the response to viral infection in naïve neighboring plants	Plant Signaling & …
S. HWANG, S. Strelkov, J. Feng and ...	2012	Plasmodiophora brassicae: a review of an emerging pathogen of the Canadian canola (Brassica napus) crop	Molecular plant …
S. M. Nadeem, B. Shaharoona, M. Arshad and D. E. Crowley	2012	Population density and functional diversity of plant growth promoting rhizobacteria associated with avocado trees in saline soils	Applied Soil Ecology	62		147-154	10.1016/j.apsoil.2012.08.005
B. Bankina, Z. Gaile, O. Balodis, L. Paura and ...	2012	Possibilities for integrated control of winter oilseed rape diseases in L atvia	EPPO Bulletin
P. I. o. F. a. V. C. Mitrović, Novi Sad (Serbia)), Ž. I. o. F. a. V. C. Milovac, Novi Sad (Serbia)), M. I. o. F. a. V. C. Jocković, Novi Sad (Serbia)), V. I. o. F. a. V. C. Radić, Novi Sad (Serbia)), A. I. o. F. a. V. C. Marjanović–Jeromela, Novi Sad (Serbia)), N. I. o. F. a. V. C. Lečić, Novi Sad (Serbia)) and R. I. o. F. a. V. C. Marinković, Novi Sad (Serbia))	2012	Prevalence of pathogenic groups of Leptosphaeria maculans in Serbia
	2012	Proceedings of the First International Conference on Agri-Environmental Chemistry and Toxicology, Budapest, Hungary, 20-22 September 2011	Acta Phytopathologica et Entomologica Hungarica	47	2	179-402	10.1556/APhyt.47.2012.2.0
T. Wendt, F. Doohan and E. Mullins	2012	Production of Phytophthora infestans-resistant potato (Solanum tuberosum) utilising Ensifer adhaerens OV14	Transgenic Research	21	3	567-578	10.1007/s11248-011-9553-3
A. E. Calistru, C. Leonte, E. Lazarescu, F. Lipsa and A. E. Lupu	2012	Researches regarding the attack of Sclerotinia sclerotiorum on the Brassica napus leaves	Lucrari Stiintifice, Universitatea de Stiinte Agricole Si Medicina Veterinara "Ion Ionescu de la Brad" Iasi, Seria Horticultura	55	2	497-501
K. Pohorecka, P. Skubida, A. Miszczak and ...	2012	Residues of neonicotinoid insecticides in bee collected plant materials from oilseed rape crops and their effect on bee colonies	Journal of …
	2012	Scientific Opinion on application (EFSA-GMO-BE-2010-81) for the placing on the market of genetically modified herbicide-tolerant oilseed rape Ms8, Rf3 and Ms8 * Rf3 for food containing or consisting of, and food produced from or containing ingredients produced from, oilseed rape Ms8, Rf3 and Ms8 * Rf3 (with the exception of processed oil) under Regulation (EC) no 1829/2003 from Bayer	EFSA Journal	10	9	2875
M. Lema, P. Velasco, P. Soengas, M. Francisco and M. Elena Cartea	2012	Screening for resistance to black rot in Brassica oleracea crops	Plant Breeding	131	5	607-613	10.1111/j.1439-0523.2012.01974.x
J. Mei, D. Wei, J. O. Disi, Y. Ding, Y. Liu and W. Qian	2012	Screening resistance against Sclerotinia sclerotiorum in Brassica crops with use of detached stem assay under controlled environment	European Journal of Plant Pathology	134	3	599-604	10.1007/s10658-012-0040-3
P. Ji, D. Koné, J. Yin, K. L. Jackson and A. S. Csinos	2012	Soil amendments with Brassica cover crops for management of Phytophthora blight on squash	Pest Management Science	68	4	639-644	10.1002/ps.2308
F. Chamandoosti and H. A. Azad	2012	Somaclonal variation in resistance of canola (Brassica napus L.) to sclerotinai stem root	International Journal of Agronomy and Plant Production	3	12	613-617
A. Francis, S. J. Darbyshire, A. Légère and M. J. Simard	2012	The biology of Canadian weeds. 151. Erodium cicutarium (L.) L'Hér. ex Aiton	Canadian Journal of Plant Science	92	7	1359-1380	10.4141/CJPS2012-076
A. Dawidziuk, J. Kaczmarek and M. Jedryczka	2012	The effect of winter weather conditions on the ability of pseudothecia of Leptosphaeria maculans and L. biglobosa to release ascospores	European Journal of Plant Pathology	134	2	329-343	10.1007/s10658-012-9992-6
S. P. J. Kightley, S. M. Knight, I. J. Bingham, B. Lang and H. L. Philpott	2012	The impact of changes to agronomic practice on farm yield trends in oilseed rape	Aspects of Applied Biology		117	137-144
A. Cook, N. Wilhelm, V. V. S. R. Gupta and A. Frischke	2012	The impact of crop rotation and nutrition on Rhizoctonia disease incidence in cereals on grey calcareous soils of upper Eyre Peninsula	Capturing opportunities and overcoming obstacles in Australian agronomy. Proceedings of 16th Australian Agronomy Conference 2012, 14-18 October 2012, Armidale, New South Wales, Australia			114
I. Brazauskienė, E. Petraitienė, A. Piliponytė and ...	2012	The peculiarities of phoma stem canker (Leptosphaeria maculans/L. biglobosa complex) infections in winter and spring oilseed rape (Brassica napus L.)	Žemdirbystė …
S. Singh, S. Braus-Stromeyer and ...	2012	The Plant Host Brassica napus Induces in the Pathogen Verticillium longisporum the Expression of Functional Catalase Peroxidase Which Is Required for the Late …	Molecular plant …
S. Breitenmoser, N. Dubuis, L. Grillot, J. Brodard and ...	2012	Viral diseases of oilseed rape in Switzerland	Agrarforschung …
Y. Jiang, X. Fu, M. Wen, F. Wang, Q. Tang, Q. Tian and ...	2013	… antimicrobial protein gene (LJAMP2) from motherwort (Leonurus japonicus) enhances resistance to Sclerotinia sclerotiorum in oilseed rape (Brassica napus)	… and molecular plant …
Y. Yao, P. Kathiria and I. Kovalchuk	2013	… local infection of Arabidopsis thaliana plants with oilseed rape mosaic virus depends on plant age, the initial inoculum concentration and the time for virus …	Frontiers in plant science
Anonymous	2013	9th National Conference on In Vitro Cultures in Plant Physiology, Krakow, POLAND, December 04 -06, 2013	Acta Biologica Cracoviensia Series Botanica	55	Suppl. 2	13-72
H. Raman, R. Raman, A. Kilian, F. Detering, Y. Long, D. Edwards, I. A. P. Parkin, A. G. Sharpe, M. N. Nelson, N. Larkan, J. Zou, J. Meng, M. N. Aslam, J. Batley, W. A. Cowling and D. Lydiate	2013	A consensus map of rapeseed (Brassica napus L.) based on diversity array technology markers: applications in genetic dissection of qualitative and quantitative traits	BMC Genomics	14		277	10.1186/1471-2164-14-277
X. Hu, G. Webster, L. Xie, C. Yu, Y. Li and X. Liao	2013	A new mycoparasite, Aspergillus sp. ASP-4, parasitizes the sclerotia of Sclerotinia sclerotiorum	Crop Protection	54		15-22
L. Hossard, M. H. Jeuffroy, E. Pelzer, X. Pinochet and V. Souchere	2013	A participatory approach to design spatial scenarios of cropping systems and assess their effects on phoma stem canker management at a regional scale	Environmental Modelling & Software	48		17-26	10.1016/j.envsoft.2013.05.014
B. Zhang, A. D. Oakes, A. E. Newhouse, K. M. Baier, C. A. Maynard and W. A. Powell	2013	A threshold level of oxalate oxidase transgene expression reduces Cryphonectria parasitica-induced necrosis in a transgenic American chestnut (Castanea dentata) leaf bioassay	Transgenic Research	22	5	973-982	10.1007/s11248-013-9708-5
J. K. Aneja and A. Agnihotri	2013	Alternaria blight of oilseed brassicas: epidemiology and disease control strategies with special reference to use of biotechnological apporoaches for attaining host resistance	Journal of Oilseed Brassica	4	1	1-10
N. Burbulis and L. S. Kott	2013	Application of doubled haploid technology in breeding of Brassica napus	From Plant Genomics to Plant Biotechnology				10.1533/9781908818478.183
Y. Wang, J. Lu, X. Li, T. Ren, R. Cong and ...	2013	Appropriate nitrogen fertilizer application rate for winter oilseed rape in main producation areas of Jiangsu and Zhejiang Provinces	Acta Pedologica …
[truncated: 558 more rows]

## Sheet: Removed by full text
Author	Year	Title	Journal	Volune	Issue	Pages	DOI or URL	Reason for exclusion
R. Jonsson	1978	Breeding for resistance to Verticillium dahliae in swede rape and turnip rape	Sveriges Utsadesforenings Tidskrift	88	4	165-177		Wrong language.
	1978	Cultivars of agricultural crop plants 1978	Sorter af landbrugsplanter 1978			45 pp.		Wrong language.
[truncated: 811 more rows]

## Sheet: Book, reviews and reports
Reference type	Author	Year	Title	Journal	Volune	Issue	Pages	DOI or URL	Study type
[truncated: 143 more rows]
