# Supplementary material for: Scientific evidence of sustainable plant disease protection strategies for oilseed rape (Brassica napus) in Sweden: a systematic map
Source: Environ Evid. 2022 Jun 21;11:22. doi: 10.1186/s13750-022-00277-9 (PMC11378781; doi:10.1186/s13750-022-00277-9)
Supplement: Supplementary file 5 — Additional file 5: Oilseed rape systematic map database. [file 13750_2022_277_MOESM5_ESM.xlsx]

## Sheet: README
Additional file 5
Oilseed rape systematic map
Data coding description
Code	Description
Bibliographic information	Unique reference ID, Reference type, Year of publication, Authors, Title, Journal, Volume, Page number, URL or DOI)
Climatic zone(s)	Cfa, Cfb, Dfb, and Dfc
Location(s) of study	Country
Disease(s)	Common name of the diseases analysed in the studies
Pathogen type(s)	Fungi, bacteria, viruses, virus-like organisms, protozoa, oomycetes
Disease causing organism(s)	Scientific names of organisms causing the diseases
Study type(s)	Any type of experimental study designs that can be statistically evaluated: Before and after control impact (BACI), Randomized split block trials (RSBT), Randomized complete block design (RCBD), Latin square (LS) and Exposure versus no exposure/control impact (CI).
Intervention(s)	Any type of disease control management: Application of any type of pesticide or biological control agent, removal of diseased plants or plant parts, inoculum management, cultivar resistance, any type of seed management etc. If a an agriculture practice was evaluated to disease control then it was also included as intervention.
Management(s)	Any type of agricultural practices such as crop rotation, any type of soil management, fertilization, plant density, time of sowing and harvest techniques.
Diseased part(s):	Seed, root, leaf, stem, branch, pod, flower
Plant stage(s)	Seedling, adult, mature, post-harvest
Outcome(s)	Any effect of disease control measured in: yield, crop quality, plant health, disease incidence, disease severity.

## Sheet: Systematic map
ID	Reference type	Author	Year	Title	Journal	Volume	Issue	Pages	DOI	Climatic zone	Location of study	Disease name	Pathogen type	Disease causing organism	Study type	Intervention and management	Management description	Pesticide active substance/Biological control agent	Diseased part(s)	Plant stage/age	Outcome
1	Journal article	C. J. Rawlinson, G. Muthyalu and R. H. Turner	1978	Effect of herbicides on epicuticular wax of winter oilseed rape (Brassica napus) and infection by Pyrenopeziza brassicae	Transactions of the British Mycological Society	71	3	441-451	10.1016/j.agee.2017.10.001	Cfb	UK	Light leaf spot	Fungi	Pyrenopeziza brassicae	RCBD	Herbicide		Carbetamide, Propyzamide	Leaf	Seedling, Adult	Disease incidence, Disease severity
2	Journal article	C.J. Rawlingson, B.C. Sutton and G. Muthyalu	1978	Taxonomy and biology of Pyrenopeziza brassicae sp. nov. (Cylindrosporium concentricum), a pathogen of winter oilseed rape (Brassica napus spp. oleifera).	Transactions of the British Mycological Society	71	3	425-438	https://doi.org/10.1016/S0007-1536(78)80070-9	Cfb	UK	Light leaf spot	Fungi	Pyrenopeziza brassicae	CI	Cultivar resistance			Leaf	Adult	Disease incidence, Disease severity
3	Journal article	C. J. Rawlinson, G. Muthyalu and G. R. Cayley	1984	Fungicide effects on light leaf spot, canker, crop growth and yield of winter oil-seed rape	Journal of Agricultural Science, UK	103	3	613-628	10.1017/s0021859600043732	Cfb	UK	Light leaf spot, Black leg	Fungi	Pyrenopeziza brassicae, Leptosphaeria maculans	RCBD	Fungicide	Fungicide applied in different time and rate	Prochloraz, Thiabendazole, Imazalil, Metalaxyl	Stem, Leaf, Pod	Seedling, Adult	Disease incidence, Disease severity, Yield, Control efficacy
4	Journal article	D. J. Ballinger, P. A. Salisbury, J. I. Dennis, J. F. Kollmorgen and T. D. Potter	1988	Evaluation of fungicides, applied at sowing, for control of blackleg in rapeseed	Australian Journal of Experimental Agriculture	28	4	511-515	10.1071/ea9880511	Cfb	Australia	Black leg	Fungi	Leptosphaeria maculans	RCBD	Fungicide		Flutriafol	Stem, Leaf	Seedling, Mature	Disease incidence, Disease severity, Yield, Plant growth reduction
5	Journal article	D. J. Ballinger, P. A. Salisbury, J. F. Kollmorgen, T. D. Potter and D. R. Coventry	1988	Evaluation of rates of flutriafol for control of blackleg of rapeseed	Australian Journal of Experimental Agriculture	28	4	517-519	10.1071/ea9880517	Cfa, Cfb	Australia	Black leg	Fungi	Leptosphaeria maculans	RCBD	Fungicide	Fungicide applied in different rate	Flutriafol	Stem, Leaf	Seedling, Mature	Disease incidence, Plant growth reduction, Yield
6	Journal article	B. K. Teo, S. M. Yitbarek, P. R. Verma and R. A. A. Morrall	1988	Influence of soil moisture, seeding date, and Rhizoctonia solani isolates (AG 2-1 and AG 4) on disease incidence and yield in canola	Canadian Journal of Plant Pathology	10	2	151-158	10.1080/07060668809501747	Dfb	Canada	Damping-off	Fungi	Rhizoctonia solani	RSBT	Sowing time			Root	Seedling, Mature	Disease incidence, Disease severity, Plant growth reduction, Yield
7	Journal article	J. Walsh, R. Perrin, A. Miller and D. Laycock	1989	Studies on beet western yellows virus in winter oilseed rape (Brassica napus ssp. oleifera) and the effect of insecticidal treatment on its spread	Crop Protection	8		137-143	10.1016/0261-2194(89)90090-2	Cfb	UK	TuYV	Virus	Turnip yellow virus	RCBD	Insecticide		Lambda-cyhalothrin	Leaf	Adult	Disease incidence, Yield, Plant growth reduction
8	Master Thesis	H. R. Kutcher	1990	Studies on blackleg disease of oilseed rapes: germplasm evaluation, variation for virulence and yield loss/disease relationships	University of Manitoba			110pp	https://mspace.lib.umanitoba.ca/xmlui/handle/1993/9646	Dfb	Canada	Black leg	Fungi	Leptosphaeria maculans	RSBT	Fungicide, Cultivar resistance		Flutriafol	Stem	Mature	Disease severity, Yield
9	Journal article	H. M. Badawy, H.-H. Hoppe and E. Koch	1991	Differential reactions between the genus Brassica and aggressive single spore isolates of Leptosphaeria maculans	Journal of Phytopathology	131	2	109-119	https://doi.org/10.1111/j.1439-0434.1991.tb04737.x	Cfb	Germany	Black leg	Fungi	Leptosphaeria maculans	RCBD	Cultivar resistance			Leaf	Adult	Disease severity
10	Journal article	K. Xi, H.R. Kutcher, N.D. Westcott, R.A.A. Morall, S.R. Rimmer	1991	Effect of seed treatment and fertilizer coated with flutriafol on blackleg of canola (oilseed rape) in western Canada	Canadian journal of plant pathology	13		336-346	https://doi.org/10.1080/07060669109500919	Dfb	Canada	Black leg	Fungi	Leptosphaeria maculans	RCBD	Fungicide, Cultivar resistance		Flutriafol	Stem	Adult	Disease incidence, Disease severity
11	Journal article	K. Nordin, R. Sigvald and C. Svensson	1992	Forecasting the incidence of Sclerotinia stem rot on spring-sown rapeseed	Zeitschrift fur Pflanzenkrankheiten und Pflanzenschutz	99	3	245-255	https://www.jstor.org/stable/43386051?seq=1#metadata_info_tab_contents	Dfb	Sweden	Stem rot	Fungi	Sclerotinia sclerotiorum	RSBT	Plant density	Nitrogen fertilization		Stem, Leaf	Adult	Disease incidence, Yield
12	Journal article	G. Berg, C. Knaape, G. Ballin and D. Seidel	1994	Biological control of Verticillium dahliae kleb. by natural occurring rhizosphere bacteria	Archives Of Phytopathology And Plant Protection	29	3	249-262	10.1080/03235409409383116	Cfb	Germany	Verticillium wilt	Fungi	Verticillium dahliae	RCBD	Biological control agent		Stenotrophomas maltophilia strain 3089, Pseudomonas fluorescens strain 5363, Bacillus subtilis strain 6012	Leaf	Seedling, Adult	Disease incidence, Yield
13	Journal article	L. Figueroa, M. W. Shaw, B. D. L. Fitt, H. A. McCartney and S. J. Welham	1994	Effect of previous cropping and fungicides timing on the development of light leaf spot (Pyrenopeziza brassicae), seed yield and quality of winter oilseed rape (Brassica napus)	Annals of Applied Biology	124	2	221-239	10.1111/j.1744-7348.1994.tb04130.x	Cfb	UK	Light leaf spot, Black leg, Black spot	Fungi	Pyrenopeziza brassicae, Leptosphaeria maculans, Alternaria spp.	RCBD	Fungicide, Crop rotation	Fungicide applied in different time	Prochloraz	Stem, Pod, Leaf	Seedling, Adult	Disease incidence, Disease severity, Yield
14	Journal article	M. P. McQuilken, S. J. Mitchell, S. P. Budge, J. M. Whipps, J. S. Fenlon and S. A. Archer	1995	Effect of Coniothyrium minitans on sclerotial survival and apothecial production of Sclerotinia sclerotiorum in field‐grown oilseed rape	Plant Pathology	44	5	883-896	10.1111/j.1365-3059.1995.tb02748.x	Cfb	UK	Stem rot	Fungi	Sclerotinia sclerotiorum	RCBD	Biological control agent		Coniothyrium minitans strain IMI 134523	Stem	Mature	Disease incidence, Inoculum load/Amount of inoculum
15	Journal article	D. L. McLaren, H. C. Huang and S. R. Rimmer	1996	Control of apothecial production of Sclerotinia sclerotiorum by Coniothyrium minitans and Talaromyces flavus	Plant Disease	80	12	1373-1378	10.1094/pd-80-1373	Dfb	Canada	Stem rot	Fungi	Sclerotinia sclerotiorum	RCBD	Biological control agent		Talaromyces falvus, Coniothyrium minitans	Stem	Adult	Inoculum load/Amount of inoculum
16	Doctor Thesis	J. A. Stafford	1996	The effects of prochloraz on the growth and yield of oilseed rape	University of Nottingham			283pp	http://eprints.nottingham.ac.uk/12535/	Cfb	UK	Light leaf spot, Black leg, Black spot, Stem rot, Grey mold, Downy mildew	Fungi, Oomycetes	Pyrenopeziza brassicae, Leptosphaeria maculans, Alternaria spp., Sclerotinia sclerotiorum, Botrytis cinerea, Hyaloperonospora brassicae	RCBD	Fungicide		Prochloraz	Stem, Leaf, Pod	Adult	Disease incidence, Disease severity
17	Journal article	K. Sieling, O. Christen, B. Nemati and H. Hanus	1997	Effects of previous cropping on seed yield and yield components of oil-seed rape (Brassica napus L.)	European Journal of Agronomy	6	3	215-223	https://doi.org/10.1016/S1161-0301(96)02049-7	Cfb	Germany	Black leg, Verticillium wilt	Fungi	Leptosphaeria maculans, Verticillium dahliae	RCBD	Crop rotation			Whole plant	Mature	Disease severity, Yield, Plant growth reduction
18	Journal article	D. Ansan-Melayah, T. Rouxel, J. Bertrandy, B. Letarnec, E. Mendes-Pereira and M. H. Balesdent	1997	Field efficiency of Brassica napus specific resistance correlates with Leptosphaeria maculans population structure	European Journal of Plant Pathology	103	9	835-841	10.1023/A:1008605829110	Cfb	France	Black leg	Fungi	Leptosphaeria maculans	RSBT	Cultivar resistance			Leaf	Adult	Disease severity
19	Journal article	A. C. Wallenhammar	1998	Observations on yield loss from Plasmodiophora brassicae infections in spring oilseed rape	Zeitschrift fur Pflanzenkrankheiten und Pflanzenschutz	105	1	1-7	https://www.jstor.org/stable/43215207?seq=2#metadata_info_tab_contents	Dfb	Sweden	Clubroot	Protozoa	Plasmodiophora brassicae	RCBD	Degree of soil infestation			Root	Adult, Post-harvest	Disease incidence, Yield, Plant growth reduction
20	Journal article	L. J. Duczek, E. Seidle, S. L. Reed, K. A. Sutherland, S. V. Rude and S. R. Rimmer	1999	Effect of swathing on Alternaria black spot in Brassica rapa canola in Saskatchewan	Canadian Journal of Plant Science	79	2	299-302	10.4141/p98-063	Dfb	Canada	Black spot	Fungi	Alternaria brassicae, Alternaria alternata, Alternaria raphani	RCBD	Harvest techniques			Seed	Post-harvest	Disease incidence, Yield, Plant growth reduction
21	Journal article	E. Mullins, C. Quinlan and P. Jones	1999	Isolation of mutants exhibiting altered resistance to Sclerotinia sclerotiorum from small M2 populations of an oilseed rape (Brassica napus) variety	European Journal of Plant Pathology	105	5	465-475	10.1023/A:1008729316161	Cfb	Ireland	Stem rot	Fungi	Sclerotinia sclerotiorum	RCBD	Cultivar resistance			Stem	Adult	Disease severity, Yield, Plant growth reduction
22	Journal article	H. Brun, S. Levivier, I. Somda, D. Ruer, M. Renard and A. M. Chevre	2000	A field method for evaluating the potential durability of new resistance sources: Application to the Leptosphaeria maculans-Brassica napus pathosystem	Phytopathology	90	9	961-966	10.1094/PHYTO.2000.90.9.961	Cfb	France	Black leg	Fungi	Leptosphaeria maculans	RCBD	Cultivar resistance			Leaf	Adult	Disease incidence, Disease severity
23	Journal article	T. K. Turkington, G. W. Clayton and D. L. Woods	2000	The impact of soil incorporation of canola residues and stubble application of chemicals on decomposition and inoculum production by Leptosphaeria maculans	Canadian Journal of Plant Pathology	22	2	155-159	10.1080/07060660009500490	Dfc	Canada	Black leg	Fungi	Leptosphaeria maculans	RCBD	Herbicide, Stubble management	Nitrogen fertilization	Glyphosate, Stubble digest-all powder	Stem	Post-harvest	Inoculum load/Amount of inoculum
24	Journal article	P. Sun, B. D. L. Fitt, J. M. Steed, C. T. Underwood and J. S. West	2001	Factors affecting development of phoma canker (Leptosphaeria maculans) on stems of winter oilseed rape (Brassica napus) in southern England	Annals of Applied Biology	139	2	227-242	10.1111/j.1744-7348.2001.tb00399.x	Cfb	UK	Black leg	Fungi	Leptosphaeria maculans	RSBT	Fungicide, Cultivar resistance		Difenoconazole	Stem, Leaf	Adult, Mature	Disease incidence, Disease severity
25	Journal article	J. Spak and D. A. V. Kubelkova	2002	Field resistance of six cultivars of winter oilseed rape against turnip yellow mosaic virus	Plant Protection Science	38	2	73-75	https://doi.org/10.17221/4852-PPS	Cfb	Czechia	TYMV	Virus	Turnip yellow mosaic virus	CI	Cultivar resistance			Leaf	Adult	Disease incidence, Plant growth reduction
26	Journal article	J. Hysek, M. Vach, J. Brozova, E. Sychrova, M. Civinova, J. Nedelnik and J. Hruby	2002	The influence of the application of mineral fertilizers with the biopreparation supresivit (Trichoderma harzianum) on the health and the yield of different crops	Archives of Phytopathology and Plant Protection	35	2	115-124	10.1080/03235400214211	Cfb	Czechia	Black leg, Stem rot	Fungi	Leptosphaeria maculans, Sclerotinia sclerotiorum	LS	Biological control agent		Trichoderma harzianum	Leaf	Adult, Mature	Disease incidence, Yield
27	Journal article	I. Brazauskiene and E. Petraitiene	2003	Dynamics of Alternaria blight (Alternaria spp.) spread on spring oilseed rape leaves and siliques and variation of the disease parameters under the effect of prochloraz and tebuconazole in relation to application time	Journal of Plant Protection Research	43	4	313-323	http://yadda.icm.edu.pl/yadda/element/bwmeta1.element.agro-article-1456b228-8ac9-4d51-85fa-72e9f2fadb6b/c/Jorl_of_Plant_Prote_Rese_r.2003_t.43_nr.4_s.313-324.PDF	Dfb	Lithuania	Black spot	Fungi	Alternaria brassicae	RCBD	Fungicide	Fungicide applied in different time	Tebuconazole	Leaf, Pod	Adult, Mature	Disease incidence, Disease severity, Yield
28	Journal article	S. J. Marcroft, S. J. Sprague, S. J. Pymer, P. A. Salisbury and B. J. Howlett	2003	Factors affecting production of inoculum of the blackleg fungus (Leptosphaeria maculans) in south-eastern Australia	Australian Journal of Experimental Agriculture	43	10	1231-1236	https://doi.org/10.1071/EA02117	Cfb	Australia	Black leg	Fungi	Leptosphaeria maculans	BACI	Stubble management			Stem, Branch, Root	Post-harvest	Inoculum load/Amount of inoculum
29	Journal article	S. J. Marcroft, S. J. Sprague, S. J. Pymer, P. A. Salisbury and B. J. Howlett	2004	Crop isolation, not extended rotation length, reduces blackleg (Leptosphaeria maculans) severity of canola (Brassica napus) in south-eastern Australia	Australian Journal of Experimental Agriculture	44	6	601-606	10.1071/EA03087	Cfa, Cfb	Australia	Black leg	Fungi	Leptosphaeria maculans	CI	Distance to inoculum, Crop rotation			Stem, Leaf	Adult, Mature	Disease incidence, Yield
30	Journal article	I. Brazauskiene and E. Petraitiene	2004	Disease incidence and severity of phoma stem canker (Phoma lingam) on winter oilseed rape (Brassica napus L.) in Lithuania as affected by different prochloraz and tebuconazole application times	Zeitschrift fur Pflanzenkrankheiten und Pflanzenschutz	111	5	439-450	https://www.jstor.org/stable/43216278?seq=2#metadata_info_tab_contents	Dfb	Lithuania	Black leg	Fungi	Leptosphaeria maculans	RCBD	Fungicide	Fungicide applied in different time	Tebuconazole	Stem, Leaf	Adult	Disease severity, Plant growth reduction
31	Journal article	H. P. Söchting and J. A. Verreet	2004	Effects of different cultivation systems (soil management, nitrogen fertilization) on the epidemics of fungal diseases in oilseed rape (Brassica napus L. var. napus)	Zeitschrift fur Pflanzenkrankheiten und Pflanzenschutz	111	1	1-29	https://www.jstor.org/stable/43215558?seq=1#metadata_info_tab_contents	Cfb	Germany	Black leg, Stem rot, Verticillium wilt, Downy mildew, Black spot, Grey mold, White leaf spot	Fungi, Oomycetes	Leptosphaeria maculans, Sclerotinia sclerotiorum, Verticillium longisporum, Hyaloperonospora brassicae, Alternaria brassicae, Botrytis cinerea, Pseudocercosporella capsellae	RSBT	Stubble management			Root, Stem, Branch, Leaf, Pod	Adult	Disease incidence, Disease severity, Yield
32	Journal article	I. Brazauskiene and E. Petraitiene	2004	Effects of fungicide application timing on the incidence and severity of Alternaria blight (Alternaria brassicae) and on the productivity of spring oilseed rape (Brassica napus L. ssp. oleifera annua Metzg.)	Agronomy Research	2	2	121-133	https://agronomy.emu.ee/vol022/p2202.pdf	Dfb	Lithuania	Black spot	Fungi	Alternaria brassicae	RCBD	Fungicide	Fungicide applied in different time	Tebuconazole	Leaf, Pod, Seed	Adult, Mature	Disease incidence, Disease severity, Yield
33	Journal article	I. Salac, S. Haneklaus, A. Gassner, E. Bloem and E. Schnug	2004	Relation between spatial variability of plant physiological parameters in oilseed rape and infection with Leptosphaeria maculans	Phyton-Annales Rei Botanicae	44	2	215-229	10.1111/j.1365-3059.2008.01931.x	Cfb	Germany	Black leg	Fungi	Leptosphaeria maculans	RCBD	Cultivar resistance	Sulphur fertilization, Nitrogen fertilziation		Leaf	Seedling, Adult	Disease severity
34	Journal article	K. E. Lamb and B. L. Johnson	2004	Seed size and seeding depth influence on canola emergence and performance in the Northern Great Plains	Agronomy Journal	96	2	454-461	10.2134/agronj2004.0454	Dfb	USA	Stem rot	Fungi	Sclerotinia sclerotiorum	RCBD	Seed size, Seeding depth			Stem	Post-harvest	Disease incidence, Yield, Plant growth reduction
35	Journal article	J. Aubertot, X. Pinochet and T. Doré	2004	The effects of sowing date and nitrogen availability during vegetative stages on Leptosphaeria maculans development on winter oilseed rape	Crop Protection	23	7	635-645	https://doi.org/10.1016/j.cropro.2003.11.015	Cfb	France	Black leg	Fungi	Leptosphaeria maculans	RCBD	Sowing time	Nitrogen fertilization		Stem, Leaf	Seedling, Adult	Disease incidence, Plant growth reduction, Inoculum load/Amount of inoculum
36	Journal article	L. Borovko	2005	Application of biological preparations to spring oilseed rape under ecological conditions	Rosliny Oleiste	26	2	361-368	http://yadda.icm.edu.pl/yadda/element/bwmeta1.element.agro-article-aa9c5fc1-b653-4432-93bf-15b7defa51f6/c/Borovko_Lilija.pdf	Dfb	Latvia	Black spot, Downy mildew, Black leg, Damping-off	Fungi, Oomycetes	Alternaria spp., Hyaloperonospora brassicae, Leptosphaeria maculans, Rhizoctonia solani	RCBD	Biological control agent		Trichoderma asperellum, Azotobacter, Phytohormone cytokinin, Auxin	Root, Stem, Leaf	Adult	Disease incidence, Yield
37	Journal article	X. Hu, D. P. Roberts, M. Jiang and Y. Zhang	2005	Decreased incidence of disease caused by Sclerotinia sclerotiorum and improved plant vigor of oilseed rape with Bacillus subtilis Tu-100	Applied Microbiology and Biotechnology	68	6	802-807	10.1007/s00253-005-1938-x	Cfa	China	Stem rot	Fungi	Sclerotinia sclerotiorum	RCBD	Biological control agent		Bacillus subtilis strain Tu-100	Stem, Branch	Mature	Disease incidence, Yield, Plant growth reduction
38	Journal article	X. W. Guo, W.G.D. Fernando and M. Entz	2005	Effects of crop rotation and tillage on blackleg disease of canola	Canadian Journal of Plant Pathology	27		53-57	https://doi.org/10.1080/07060660509507193	Dfb	Canada	Black leg	Fungi	Leptosphaeria maculans	RSBT	Crop rotation, Stubble management			Stem	Mature	Disease incidence, Disease severity
39	Journal article	J. Sun, F. Han and M. Jedryczka	2005	Reaction of oilseed rape cultivars to sclerotinia stem rot in field environments	Agricultural Sciences in China	4	4	273-280		Cfb, Dfb	Poland	Stem rot	Fungi	Sclerotinia sclerotiorum	RCBD	Cultivar resistance			Stem	Adult	Disease severity
40	Journal article	J. Kazda, P. Baranyk and D. Nerad	2005	The implication of seed treatment of winter oilseed rape	Plant, Soil and Environment	51	9	403-409	https://www.agriculturejournals.cz/publicFiles/50987.pdf	Cfb, Dfb	Czechia	Black leg	Fungi	Leptosphaeria maculans	RCBD	Insecticide, Fungicide		Imidacloprid, beta-cyfluthrin	Leaf	Adult	Disease severity, Yield
41	Journal article	H. R. Kutcher, S. S. Malhi and K. S. Gill	2005	Topography and management of nitrogen and fungicide affects diseases and productivity of canola	Agronomy Journal	97	2	533-541	https://doi.org/10.2134/agronj2005.0533	Dfc	Canada	Black leg, Stem rot, Aster yellows	Fungi, Virus-like organism	Leptosphaeria maculans, Sclerotinia sclerotiorum	RSBT	Soil amendments	Nitrogen fertilization, Field position in slope		Stem, Leaf, Flower	Adult	Disease incidence, Yield, Plant growth reduction
42	Journal article	G. Q. Li, H. C. Huang, H. J. Miao, R. S. Erickson, D. H. Jiang and Y. N. Xiao	2006	Biological control of sclerotinia diseases of rapeseed by aerial applications of the mycoparasite Coniothyrium minitans	European Journal of Plant Pathology	114	4	345-355	10.1007/s10658-005-2232-6	Cfa	China	Stem rot	Fungi	Sclerotinia sclerotiorum	RCBD	Biological control agent	Biological control agent applied in differnt rate	Coniothyrium minitans strain LRC 2137 and Chy-1, Trichoderma viride strain Hn-1-1	Stem, Branch	Mature	Disease incidence, Disease severity
43	Journal article	H. C. Huang, R. S. Erickson, L. M. Phillippe, C. A. Mueller, S. K. Sun and J. W. Huang	2006	Control of apothecia of Sclerotinia sclerotiorum by soil amendment with S-H mixture or Perlka in bean, canola and wheat fields	Soil Biology & Biochemistry	38	6	1348-1352	10.1094/pd-80-1373	Dfb	Canada	Stem rot	Fungi	Sclerotinia sclerotiorum	RCBD	Soil amendments	Calcium cyanamide, S-H mixture applied in different rate		Stem	Adult	Inoculum load/Amount of inoculum
44	Journal article	J. M. Krupinsky, D. L. Tanaka, S. D. Merrill, M. A. Liebig and J. D. Hanson	2006	Crop sequence effects of 10 crops in the northern Great Plains	Agricultural Systems	88	2-3	227-254	10.1016/j.agsy.2005.03.011	Dfb	USA	Stem rot	Fungi	Sclerotinia sclerotiorum	RSBT	Crop rotation			Stem	Mature	Disease severity, Yield
45	Journal article	J. A. Kirkegaard, M. J. Robertson, P. Hamblin and S. J. Sprague	2006	Effect of blackleg and sclerotinia stem rot on canola yield in the high rainfall zone of southern New South Wales, Australia	Australian Journal of Agricultural Research	57	2	201-212	10.1071/ar05179	Cfa	Australia	Black leg, Stem rot	Fungi	Leptosphaeria maculans, Sclerotinia sclerotiorum	RSBT	Cultivar resistance, Sowing time			Stem, Leaf	Adult, Mature	Disease incidence, Disease severity, Yield, Plant growth reduction
46	Journal article	C. A. Bradley, H. A. Lamey, G. J. Endres, R. A. Henson, B. K. Hanson, K. R. McKay, M. Halvorson, D. G. LeGare and P. M. Porter	2006	Efficacy of fungicides for control of Sclerotinia stem rot of canola	Plant Disease	90	9	1129-1134	10.1094/pd-90-1129	Dfb	USA	Stem rot	Fungi	Sclerotinia sclerotiorum	RCBD	Fungicide		Azoxystrobin, Boscalid, Fluazinam, Prothioconazole, Tebuconazole, Trifloxystrobin, Thiophanate-methyl	Stem, Leaf	Adult	Disease incidence, Yield
47	Journal article	S. Y. Liu, Z. Liu, B. D. L. Fitt, N. Evans, S. J. Foster, Y. J. Huang, A. O. Latunde-Dada and J. A. Lucas	2006	Resistance to Leptosphaeria maculans (phoma stem canker) in Brassica napus (oilseed rape) induced by L. biglobosa and chemical defence activators in field and controlled environments	Plant Pathology	55		401-412	10.1111/j.1365-3059.2006.01354.x	Cfb	UK	Black leg	Fungi	Leptosphaeria maculans	RCBD	Defence elicitor		Acibenzolar-S-methyl, Leptosphaeria biglobosa	Stem, Leaf	Seedling, Adult	Disease incidence, Disease severity
48	Journal article	C. A. Bradley, R. A. Henson, P. M. Porter, D. G. LeGare, L. E. d. Rio and S. D. Khot	2006	Response of canola cultivars to Sclerotinia sclerotiorum in controlled and field environments	Plant Disease	90	2	215-219	10.1094/pd-90-0215	Dfb	USA	Stem rot	Fungi	Sclerotinia sclerotiorum	CI	Cultivar resistance			Stem, Leaf	Adult, Post-harvest	Disease severity, Yield
49	Journal article	T. Rusu, P. Gus and I. Bogdan	2006	The influence of minimum soil tillage systems on weed density, frequency of phytopathogenous agents and crop yields of soybean, wheat, potato, rape and corn	Journal of Food, Agriculture & Environment	4	1	225-227	www.world-food.net	Dfb	Romania	Powdery mildew, Downy mildew	Fungi	Erysiphe spp., Hyaloperonospora spp.	RSBT	Stubble management			Leaf		Disease incidence, Disease severity
50	Journal article	S. Koch, S. Dunker, B. Kleinhenz, M. Röhrig and A. Von Tiedemann	2007	A crop loss-related forecasting model for sclerotinia stem rot in winter oilseed rape	Phytopathology	97	9	1186-1194	10.1111/j.1744-7348.2010.00409.x	Cfb, Dfb	Germany	Stem rot	Fungi	Sclerotinia sclerotiorum	RCBD	Fungicide	Fungicide applied in different time	Boscalid	Stem	Adult	Disease incidence, Control efficacy
51	Journal article	L. E. Del Río, C. A. Bradley, R. A. Henson, G. J. Endres, B. K. Hanson, K. McKay, M. Halvorson, P. M. Porter, D. G. Le Gare and H. A. Lamey	2007	Impact of Sclerotinia stem rot on yield of canola	Plant Disease	91	2	191-194	10.1094/PDIS-91-2-0191	Dfb	USA	Stem rot	Fungi	Sclerotinia sclerotiorum	RCBD	Cultivar resistance			Stem, Branches	Mature	Disease incidence, Plant growth reduction
52	Journal article	X. Guo, W. G. D. Fernando and M. Entz	2008	Dynamics of infection by Leptosphaeria maculans on canola (Brassica napus) as influenced by crop rotation and tillage	Archives of Phytopathology and Plant Protection	41	1	57-66	10.1080/03235400600655388	Dfb	Canada	Black leg	Fungi	Leptosphaeria maculans	RSBT	Crop rotation, Stubble management			Stem, Leaf	Adult	Disease incidence, Disease severity, Inoculum load/Amount of inoculum
53	Journal article	C. J. Jurke and W. G. D. Fernando	2008	Effects of seeding rate and plant density on sclerotinia stem rot incidence in canola	Archives of Phytopathology and Plant Protection	41	2	142-155	10.1080/03235400600679743	Dfb	Canada	Stem rot	Fungi	Sclerotinia sclerotiorum	RSBT	Plant density			Stem, Pod	Mature	Disease incidence, Yield, Plant growth reduction
54	Journal article	O. Balodis, B. Bankina and Z. Gaile	2008	Fungicide use efficiency for disease control in winter rape	Zemdirbyste	95	3	13-18		Dfb	Latvia	Black spot, Black leg	Fungi	Alternaria spp., Leptosphaeria spp.	RCBD	Fungicide, Cultivar resistance	Fungicide applied in different time	Metconazole	Stem, Leaf, Pod	Adult, Post-harvest	Disease incidence, Disease severity, Yield
55	Journal article	S. Dunker, H. Keunecke, P. Steinbach and A. Von Tiedemann	2008	Impact of Verticillium longisporum on yield and morphology of winter oilseed rape (Brassica napus) in relation to systemic spread in the plant	Journal of Phytopathology	156	11-12	698-707	10.1111/j.1439-0434.2008.01429.x	Cfb	Germany	Verticillium wilt	Fungi	Verticillium longisporum	RCBD, LS	Degree of soil infestation			Stem, Epidermis, Root	Post-harvest	Disease incidence, Disease severity, Yield, Plant growth reduction
56	Journal article	S. J. Marcroft and T. D. Potter	2008	The fungicide fluquinconazole applied as a seed dressing to canola reduces Leptosphaeria maculans (blackleg) severity in south-eastern Australia	Australasian Plant Pathology	37	4	396-401	10.1071/AP08016	Cfb	Australia	Black leg	Fungi	Leptosphaeria maculans	RCBD	Fungicide		Fluquinconazole	Stem	Mature	Disease severity, Yield
57	Journal article	D. Yang, B. Wang, J. Wang, Y. Chen and M. Zhou	2009	Activity and efficacy of Bacillus subtilis strain NJ-18 against rice sheath blight and Sclerotinia stem rot of rape	Biological Control	51	1	61-65	10.1016/j.biocontrol.2009.05.021	Cfa	China	Damping-off, Stem rot	Fungi	Rhizoctonia solani, Sclerotinia sclerotiorum	RCBD	Biological control agent		Bacillus subtilis strain NJ-18	Stem, Leaf	Mature	Disease incidence, Disease severity
58	Journal article	Z. Karolewski, M. Wachowiak, H. Ratajkiewicz, R. Kierzek	2009	Effect of adjuvants, spray volume and nozzle type on metconazole activity against Leptosphaeria biglobosa and L. maculans during late spring treatments in winter oilseed rape	Journal of Plant Protection Research	49	1	113-117	10.2478/v10045-009-0015-3	Cfb	Poland	Black leg	Fungi	Leptosphaeria maculans, Leptosphaeria biglobosa	RCBD	Fungicide, Adjuvant, Nozzle type	Fungicide applied in different rate	Metconazole	Stem, Leaf	Adult, Mature	Disease incidence, Disease severity
59	Journal article	C. Eynck, B. Koopmann and A. Von Tiedemann	2009	Identification of Brassica accessions with enhanced resistance to Verticillium longisporum under controlled and field conditions	Journal of Plant Diseases and Protection	116	2	63-72	10.1007/BF03356288	Cfb	Germany	Verticillium wilt	Fungi	Verticillium longisporum	RCBD	Cultivar resistance			Stem, Epidermis, Root	Post-harvest	Disease incidence, Disease severity
60	Journal article	D. Nerad, J. Skerik, J. Kazda, P. Kuchtova and P. Baranyk	2009	Potential of line varieties of winter oilseed rape within organic growing technology	Scientia Agriculturae Bohemica	40	1	1-5	https://orgprints.org/20343/1/File.pdf	Cfb	Czechia	Black leg, Stem rot	Fungi	Leptosphaeria maculans, Sclerotinia sclerotiorum	CI	Cultivar resistance			Whole plant	Adult	Disease severity, Yield
61	Journal article	P. Gladders, S. Roques, A. Moore, J. A. Smith, F. Ritchie, S. J. Oxley, J. Torrance and C. Dyer	2009	Practical implications of fungicide performance data from winter oilseed rape	Aspects of Applied Biology	91		33-39		Cfb	UK	Black leg, Light leaf spot, Stem rot	Fungi	Leptosphaeria maculans, Pyrenopeziza brassicae, Sclerotinia sclerotiorum	RSBT	Fungicide		Azoxystrobin, Cyproconazole, Boscalid, Difenoconazole. Metconazole, Prothioconazole, Tebuconazole	Stem, Leaf	Adult	Disease incidence, Disease severity, Yield
62	Journal article	Y. J. Huang, E. J. Pirie, N. Evans, R. Delourme, G. J. King and B. D. L. Fitt	2009	Quantitative resistance to symptomless growth of Leptosphaeria maculans (phoma stem canker) in Brassica napus (oilseed rape)	Plant Pathology	58	2	314-323	10.1111/j.1365-3059.2008.01957.x	Cfb	UK	Black leg	Fungi	Leptosphaeria maculans	RCBD	Cultivar resistance			Stem, Leaf	Adult, Mature	Disease severity
63	Journal article	H. Ratajkiewicz, R. Kierzek, Z. Karolewski and M. Wachowiak	2009	The effect of adjuvants, spray volume and nozzle type on azoxystrobin efficacy against Leptosphaeria maculans and L. biglobosa on winter oilseed rape	Journal of Plant Protection Research	49	4	440-445	10.2478/v10045-009-0070-9	Cfb	Poland	Black leg	Fungi	Leptosphaeria maculans, Leptosphaeria biglobosa	RCBD	Fungicide, Adjuvant, Nozzle type	Fungicide applied in different rate	Azoxystrobin	Stem, Leaf	Adult, Mature	Disease incidence, Disease severity
64	Journal article	S. J. Powers, E. J. Pirie, A. O. Latunde-Dada and B. D. L. Fitt	2010	Analysis of leaf appearance, leaf death and phoma leaf spot, caused by Leptosphaeria maculans, on oilseed rape (Brassica napus) cultivars	Annals of Applied Biology	157	1	55-70	10.4141/cjps10200	Cfb	UK	Black leg	Fungi	Leptosphaeria maculans	RCBD	Cultivar resistance			Leaf	Seedling, Adult	Disease severity
65	Journal article	S. J. Sprague, J. A. Kirkegaard, S. J. Marcroft and J. M. Graham	2010	Defoliation of Brassica napus increases severity of blackleg caused by Leptosphaeria maculans: Implications for dual-purpose cropping	Annals of Applied Biology	157	1	71-80	10.1111/j.1744-7348.2010.00410.x	Cfa, Cfb	Australia	Black leg	Fungi	Leptosphaeria maculans	RCBD	Cultivar resistance, Defoliation, Sowing time			Stem	Adult, Mature	Disease severity, Plant growth reduction
66	Journal article	S. J. Sprague, J. A. Kirkegaard, B. J. Howlett and J. Graham	2010	Effect of root rot and stem canker caused by Leptosphaeria maculans on yield of Brassica napus and measures for control in the field	Crop and Pasture Science	61	1	50-58	10.1071/CP09195	Cfa, Cfb	Australia	Black leg	Fungi	Leptosphaeria maculans	RSBT	Fungicide, Cultivar resistance		Flutriafol, Fluquinconazole	Root, Stem	Adult, Mature	Disease severity, Yield, Plant growth reduction
67	Journal article	H. Brun, A. M. Chèvre, B. D. Fitt, S. Powers, A. L. Besnard, M. Ermel, V. Huteau, B. Marquer, F. Eber, M. Renard and D. Andrivon	2010	Quantitative resistance increases the durability of qualitative resistance to Leptosphaeria maculans in Brassica napus	New Phytologist	185	1	285-299	10.1111/j.1469-8137.2009.03049.x	Cfb	France	Black leg	Fungi	Leptosphaeria maculans	RCBD	Cultivar resistance			Stem, Leaf	Adult	Disease incidence, Disease severity
68	Journal article	A. G. Deora, B.D. Walley, F. McDonald, M.R.	2011	Boron reduces development of clubroot in Canola	Canadian Journal of Plant Pathology	33	4	475-484	https://doi.org/10.1080/07060661.2011.620630	Dfb	Canada	Clubroot	Protozoa	Plasmodiophora brassicae	RCBD	Soil amendments	Boron fertilization		Root	Seedling	Disease incidence, Disease severity, Plant growth reduction
69	Journal article	L. Yang, G. Li, J. Zhang, D. Jiang and W. Chen	2011	Compatibility of Coniothyrium minitans with compound fertilizer in suppression of Sclerotinia sclerotiorum	Biological Control	59	2	221-227	10.1016/j.biocontrol.2011.07.002	Cfa	China	Stem rot	Fungi	Sclerotinia sclerotiorum	RCBD	Biological control agent		Coniothyrium minitans strain Chy-1	Stem, Leaf	Mature	Disease incidence, Disease severity, Inoculum load/Amount of inoculum
70	Journal article	X. Hu, D. P. Roberts, J. E. Maul, S. E. Emche, X. Liao, X. Guo, Y. Liu, L. F. McKenna, J. S. Buyer and S. Liu	2011	Formulations of the endophytic bacterium Bacillus subtilis tu-100 suppress Sclerotinia sclerotiorum on oilseed rape and improve plant vigor in field trials conducted at separate locations	Canadian Journal of Microbiology	57	7	539-546	10.1139/w11-041	Cfa	China	Stem rot	Fungi	Sclerotinia sclerotiorum	RCBD	Biological control agent		Bacillus subtilis strain Tu-100	Stem, Branch	Mature	Disease incidence, Yield, Plant growth reduction
71	Journal article	G. Peng, L. McGregor, R. Lahlali, B. D. Gossen, S. F. Hwang, K. K. Adhikari, S. E. Strelkov and M. R. McDonald	2011	Potential biological control of clubroot on canola and crucifer vegetable crops	Plant Pathology	60	3	566-574	10.1111/j.1365-3059.2010.02400.x	Dfb	Canada	Clubroot	Protozoa	Plasmodiophora brassicae	RCBD	Fungicide, Biological control agent		Fluazinam, Cyazofamid, Bacillus subtilis, Gliocladium catenulatum	Root	Adult	Disease severity
72	Journal article	J. Kuang, Y.-P. Hou, J.-X. Wang and M.-G. Zhou	2011	Sensitivity of Sclerotinia sclerotiorum to fludioxonil: In vitro determination of baseline sensitivity and resistance risk	Crop Protection	30	7	876-882	10.1016/j.cropro.2011.02.029	Cfa	China	Stem rot	Fungi	Sclerotinia sclerotiorum	RCBD	Fungicide	Fungicide applied in different rate	Fludioxonil	Stem	Mature	Disease incidence, Control efficacy
73	Journal article	S. F. Hwang, S. E. Strelkov, B. D. Gossen, G. D. Turnbull, H. U. Ahmed and V. P. Manolii	2011	Soil treatments and amendments for amelioration of clubroot of canola	Canadian Journal of Plant Science	91	6	999-1010	10.4141/cjps2011-028	Dfb	Canada	Clubroot	Protozoa	Plasmodiophora brassicae	RCBD	Fungicide, Soil amendments	Wood ash, Calcium carbonate, Calcium cyanamide fertilization	Cyazofamid, Fluazinam	Root	Adult	Disease severity, Yield, Plant growth reduction
74	Journal article	H. Li, H. Li, Y. Bai, J. Wang, M. Nie, B. Li and M. Xiao	2011	The use of Pseudomonas fluorescens P13 to control sclerotinia stem rot (Sclerotinia sclerotiorum) of oilseed rape	The Journal of Microbiology	49	6	884-889	10.1007/s12275-011-1261-4	Cfa	China	Stem rot	Fungi	Sclerotinia sclerotiorum	CI	Biological control agent		Pseudomonas fluorescens strain P13	Stem, Leaf	Seedling, Adult	Disease incidence, Plant growth reduction
75	Journal article	S. J. P. Oxley and D. R. Walters	2012	Control of light leaf spot (Pyrenopeziza brassicae) on winter oilseed rape (Brassica napus) with resistance elicitors	Crop Protection	40		59-62	10.1016/j.cropro.2012.04.028	Cfb	UK	Light leaf spot	Fungi	Pyrenopeziza brassicae	RCBD	Fungicide, Defence elicitor		Prothioconazole, Tebuconazole, Metconazole, β-aminobutyric acid, cis-jasmone	Leaf	Adult	Disease severity
76	Journal article	T. Spitzer, P. Matusinsky, Z. Klemova and J. Kazda	2012	Effect of fungicide application date against Sclerotinia sclerotiorum on yield and greening of winter rape	Plant Protection Science	48	3	105-109	10.1016/s0007-1536(78)80071-0	Dfb	Czechia	Stem rot	Fungi	Sclerotinia sclerotiorum	RSBT	Fungicide	Fungicide applied in different time	Cyproconazole, Azoxystrobin, Prothioconazole, Tebuconazole, Boscalid, Dimoxystrobin	Stem, Branch	Mature	Yield, Control efficacy
77	Journal article	S. F. Hwang, T. Cao, Q. Xiao, H. U. Ahmed, V. P. Manolii, G. D. Turnbull, B. D. Gossen, G. Peng and S. E. Strelkov	2012	Effects of fungicide, seeding date and seedling age on clubroot severity, seedling emergence and yield of canola	Canadian Journal of Plant Science	92	6	1175-1186	10.4141/CJPS2011-149	Dfb	Canada	Clubroot	Protozoa	Plasmodiophora brassicae	RCBD	Sowing time			Root	Mature	Disease incidence, Disease severity, Yield, Plant growth reduction
78	Journal article	S. N. M. Sidique, Y. Huang, A. M. Hall and B. D. L. Fitt	2012	Maturation of Leptosphaeria maculans and L. biglobosa pseudothecia and first appearance of phoma leaf spots on winter oilseed rape	Aspects of Applied Biology	117		209-215	https://www.cabdirect.org/cabdirect/FullTextPDF/2013/20133016980.pdf	Cfb	UK	Black leg	Fungi	Leptosphaeria maculans, Leptosphaeria biglobosa	RCBD	Cultivar resistance			Stem, Leaf	Adult	Disease severity, Inoculum load/Amount of inoculum
79	Journal article	I. S. Qandah and L. E. Del Rio Mendoza	2012	Modelling inoculum dispersal and Sclerotinia stem rot gradients in canola fields	Canadian Journal of Plant Pathology	34	3	390-400	10.23986/afsci.6249	Dfb	Canada	Stem rot	Fungi	Sclerotinia sclerotiorum	RSBT	Distance to inoculum			Stem, Branch, Pod	Adult	Disease incidence, Inoculum load/Amount of inoculum
80	Journal article	M. Rastas, S. Latvala and A. Hannukkala	2012	Occurrence of Plasmodiophora brassicae in Finnish turnip rape and oilseed rape fields	Agricultural and Food Science	21	2	141-158	10.23986/afsci.6249	Dfc, Dfb	Finland	Clubroot	Protozoa	Plasmodiophora brassicae	CI	Crop rotation			Root	Adult, Mature	Disease incidence, Disease severity, Yield
81	Journal article	X. Hu, D. P. Roberts, L. Xie, J. E. Maul, C. Yu, Y. Li, S. Zhang and X. Liao	2013	Bacillus megaterium A6 suppresses Sclerotinia sclerotiorum on oilseed rape in the field and promotes oilseed rape growth	Crop Protection	52		151-158	10.1016/j.cropro.2013.05.018	Cfa	China	Stem rot	Fungi	Sclerotinia sclerotiorum	RCBD	Biological control agent		Bacillus megaterium strain A6	Whole plant	Mature	Disease incidence, Yield, Plant growth reduction
82	Journal article	H. R. Kutcher, S. A. Brandt, E. G. Smith, D. Ulrich, S. S. Malhi and A. M. Johnston	2013	Blackleg disease of canola mitigated by resistant cultivars and four-year crop rotations in western Canada	Canadian Journal of Plant Pathology	35	2	209-221	10.1080/07060661.2013.775600	Dfb	Canada	Black leg, Stem rot	Fungi	Leptosphaeria maculans, Sclerotinia sclerotiorum	RSBT	Crop rotation			Stem	Adult, Mature	Disease incidence, Disease severity, Yield
83	Journal article	S. J. Sprague, J. M. Graham, P. J. Hamblin and J. A. Kirkegaard	2013	Effect of defoliation by livestock on stem canker caused by Leptosphaeria maculans in Brassica napus	Plant Pathology	62	2	346-354	10.1111/j.1365-3059.2012.02652.x	Cfa	Australia	Black leg	Fungi	Leptosphaeria maculans	RSBT	Defoliation, Cultivar resistance			Stem	Adult, Mature	Disease severity, Plant growth reduction
84	Journal article	S. F. Hwang, H. U. Ahmed, Q. Zhou, A. Rashid, S. E. Strelkov, B. D. Gossen, G. Peng and G. D. Turnbull	2013	Effect of susceptible and resistant canola plants on Plasmodiophora brassicae resting spore populations in the soil	Plant Pathology	62	2	404-412	10.1111/j.1365-3059.2012.02636.x	Dfb	Canada	Clubroot	Protozoa	Plasmodiophora brassicae	RCBD	Cultivar resistance			Root	Mature	Disease incidence, Plant growth reduction, Inoculum load/Amount of inoculum
85	Journal article	E. Veromann, M. Toome, A. Kännaste, R. Kaasik, L. Copolovici, J. Flink, G. Kovács, L. Narits, A. Luik and Ü. Niinemets	2013	Effects of nitrogen fertilization on insect pests, their parasitoids, plant diseases and volatile organic compounds in Brassica napus	Crop Protection	43		79-88	https://doi.org/10.1016/j.cropro.2012.09.001	Dfb	Estonia	Black spot	Fungi	Alternaria brassicae	RCBD	Soil amendments	Nitrogen fertilization		Stem, Leaf, Pod	Mature	Disease severity, Yield
86	Master Thesis	M. F. Shaukat	2013	Seed bio-priming with Serratia plymuthica HRO-C48 for the control of Verticillium longisporum and Phoma lingam in Brassica napus L. spp. oleifera	Swedish univeristy of agricultural sciences			22pp	https://stud.epsilon.slu.se/5246/	Cfb	Germany	Black leg	Fungi	Leptosphaeria maculans	RCBD	Fungicide, Biological control agent		Tebuconazole, Metconazole, Serratia plymuthica HRO-C48	Leaf	Adult	Disease incidence
87	Journal article	H. U. Ahmed, S. F. Hwang, G. D. Turnbull, S. E. Strelkov and B. D. Gossen	2014	Crop residue affects Rhizoctonia solani population dynamics and seedling blight of canola	Plant Pathology Journal (Faisalabad)	13	1	50-55	10.3923/ppj.2014.50.55	Dfb	Canada	Damping-off	Fungi	Rhizoctonia solani	RSBT	Stubble management			Root	Seedling	Yield, Inoculum load/Amount of inoculum
88	Journal article	A. Deora, B. D. Gossen, S. F. Hwang, D. Pageau, R. J. Howard, F. Walley and M. R. McDonald	2014	Effect of boron on clubroot of canola in organic and mineral soils and on residual toxicity to rotational crops	Canadian Journal of Plant Science	94	1	109-118	10.4141/cjps2013-002	Dfb	Canada	Clubroot	Protozoa	Plasmodiophora brassicae	RCBD	Soil amendments	Boron fertilization		Root, Shoot	Adult	Disease incidence, Yield, Plant growth reduction
89	Journal article	X. Hu, P. Roberts Daniel, L. Xie, J. E. Maul, C. Yu, Y. Li, M. Jiang, X. Liao, Z. Che and X. Liao	2014	Formulations of Bacillus subtilis BY-2 suppress Sclerotinia sclerotiorum on oilseed rape in the field	Biological Control	70		54-64	https://doi.org/10.1016/j.biocontrol.2013.12.005	Cfa	China	Stem rot	Fungi	Sclerotinia sclerotiorum	RCBD	Biological control agent		Bacillus subtilis strain BY-2 and Tu-100	Whole plant	Mature	Disease incidence, Yield, Plant growth reduction
90	Journal article	S. F. Hwang, H. U. Ahmed, G. D. Turnbull, B. D. Gossen and S. E. Strelkov	2014	The effect of seed size, seed treatment, seeding date and depth on Rhizoctonia seedling blight of canola	Canadian Journal of Plant Science	94	2	311-321	10.4141/cjps2013-294	Dfb	Canada	Damping-off	Fungi	Rhizoctonia solani	RSBT	Sowing time, Seed size, Seeding depth			Root	Seedling	Yield, Plant growth reduction
91	Journal article	G. Peng, D. Pageau, S. E. Strelkov, B. D. Gossen, S. F. Hwang and R. Lahlali	2015	A >2-year crop rotation reduces resting spores of Plasmodiophora brassicae in soil and the impact of clubroot on canola	European Journal of Agronomy	70		78-84	10.1016/j.eja.2015.07.007	Dfb	Canada	Clubroot	Protozoa	Plasmodiophora brassicae	RSBT	Crop rotation			Root	Adult	Disease incidence, Disease severity, Yield
92	Journal article	F. Yang, H. Abdelnabby and Y. Xiao	2015	A mutant of the nematophagous fungus Paecilomyces lilacinus (Thom) is a novel biocontrol agent for Sclerotinia sclerotiorum	Microbial Pathogenesis	89		169-176	10.1016/j.micpath.2015.10.012	Cfa	China	Stem rot	Fungi	Sclerotinia sclerotiorum	RCBD	Biological control agent		Paecilomyces lilacinus strain Pl36-1, Mutant Paecilomyces lilacinus strain pt361	Stem, Leaf	Adult	Disease incidence, Yield
93	Journal article	M. M. Kamal, K. D. Lindbeck, S. Savocchia and G. J. Ash	2015	Biological control of sclerotinia stem rot of canola using antagonistic bacteria	Plant Pathology	64	6	1375-1384	10.1111/ppa.12369	Cfa	Australia	Stem rot	Fungi	Sclerotinia sclerotiorum	RCBD	Fungicide, Biological control agent		Prothioconazole, Tebuconazole, Bacillus cereus strain SC-1 and P-1, Bacillus subtilis strain W-67	Stem	Adult	Disease incidence, Control efficacy
94	Journal article	X. Hu, D. P. Roberts, L. Xie, J. E. Maul, C. Yu, Y. Li, Y. Zhang, L. Qin and X. Liao	2015	Components of a Rice-Oilseed Rape Production System Augmented with Trichoderma sp Tr-1 Control Sclerotinia sclerotiorum on Oilseed Rape	Phytopathology	105	10	1325-1333	10.1094/phyto-12-14-0371-r	Cfa	China	Stem rot	Fungi	Sclerotinia sclerotiorum	RCBD	Biological control agent		Trichoderma sp. Tri-1	Stem, Branch	Mature	Disease incidence, Yield, Inoculum load/Amount of inoculum
95	Journal article	S. F. Hwang, H. U. Ahmed, Q. Zhou, G. D. Turnbull, S. E. Strelkov, B. D. Gossen and G. Peng	2015	Effect of host and non-host crops on Plasmodiophora brassicae resting spore concentrations and clubroot of canola	Plant Pathology	64	5	1198-1206	10.1111/ppa.12347	Dfb	Canada	Clubroot	Protozoa	Plasmodiophora brassicae	RCBD	Cultivar resistance			Root	Mature	Disease incidence, Yield, Plant growth reduction, Inoculum load/Amount of inoculum
96	Journal article	S. F. Hwang, H. U. Ahmed, G. D. Turnbull, B. D. Gossen and S. E. Strelkov	2015	Effect of seeding date and depth, seed size and fungicide treatment on Fusarium and Pythium seedling blight of canola	Canadian Journal of Plant Science	95	2	293-301	10.4141/cjps-2014-268	Dfb	Canada	Damping-off	Fungi, Oomycetes	Pythium ultimum, Fusarium avenaceum	RSBT	Sowing time, Seed size, Seeding depth			Root	Seedling	Plant growth reduction, Yield
97	Journal article	P. Pepó and É. Vincze	2015	Fertilization and sowing time as the environmental risk factors in winter oilseed rape (Brassica napus var. napus f. biennis L.) production	Analele Universității din Oradea, Fascicula Protectia Mediului	25		61-68	http://protmed.uoradea.ro/facultate/publicatii/protectia_mediului/2015B/agr/10.%20Pepo%20Peter.pdf	Cfb	Hungary	Stem rot, Black spot, Downy mildew, Black leg	Fungi, Oomycetes	Sclerotinia sclerotiorum, Alternaria spp., Hyaloperonospora brassicae, Leptosphaeria maculans	RSBT	Sowing time	Nitrogen fertilization		Stem, Leaf, Pod	Adult	Disease incidence, Yield
98	Journal article	D. Remlein-Starosta, D. Drożdżyński and J. Kowalska	2015	Occurrence of fungal and pesticides contamination in rapeseeds depending on the cultivars and systems of farming	Plant, Soil and Environment	61	2	49-54	10.17221/760/2014-PSE	Cfb	Poland	Black leg, Black spot	Fungi	Leptosphaeria maculans, Leptosphaeria biglobosa, Alternaria brassicae, Alternaria brassicicola, Alternaria alternata	LS	Fungicide, Cultivar resistance		Boscalid, Metconazole, Prochloraz, Tebuconazole	Seed	Post-harvest	Disease incidence
99	Journal article	S. F. Hwang, S. E. Strelkov, G. Peng, H. Ahmed, Q. Zhou and G. Turnbull	2016	Blackleg (Leptosphaeria maculans) severity and yield loss in canola in Alberta, Canada	Plants	5	3	10-27	10.3390/plants5030031	Dfb	Canada	Black leg	Fungi	Leptosphaeria maculans	RCBD	Fungicide, Cultivar resistance		Pyraclostrobin	Stem, Leaf	Adult, Mature	Disease severity, Yield
100	Journal article	G. R. D. McGrann, P. Gladders, J. A. Smith and F. Burnett	2016	Control of clubroot (Plasmodiophora brassicae) in oilseed rape using varietal resistance and soil amendments	Field Crops Research	186		146-156	10.1016/j.fcr.2015.11.013	Cfb	UK	Clubroot	Protozoa	Plasmodiophora brassicae	RCBD	Soil amendments, Cultivar resistance	Boron, Nitrogen, Calcium carbonate fetilization		Root	Adult	Disease incidence, Disease severity, Yield
101	Journal article	T. R. Sewell, S. Moloney, M. Ashworth, F. Ritchie, A. Mashanova, Y. Huang, H. U. Stotz and B. D. L. Fitt	2016	Effects of a penthiopyrad and picoxystrobin fungicide mixture on phoma stem canker (Leptosphaeria spp.) on UK winter oilseed rape	European Journal of Plant Pathology	145	3	675-685	10.1007/s10658-016-0916-8	Cfb	UK	Black leg	Fungi	Leptosphaeria maculans, Leptosphaeria biglobosa	RCBD	Fungicide	Fungicide applied in different time	Prothioconazole	Stem, Leaf	Adult	Disease incidence, Disease severity, Yield
102	Journal article	L. Ren, L. Xu, F. Liu, K. Chen, C. Sun, J. Li and X. Fang	2016	Host range of Plasmodiophora brassicae on cruciferous crops and weeds in China	Plant Disease	100	5	933-939	10.1094/pdis-09-15-1082-re	Cfa	China	Clubroot	Protozoa	Plasmodiophora brassicae	RCBD	Cultivar resistance			Root	Adult	Disease incidence, Plant growth reduction
103	Journal article	M. Winter and B. Koopmann	2016	Race spectra of Leptosphaeria maculans, the causal agent of blackleg disease of oilseed rape, in different geographic regions in northern Germany	European Journal of Plant Pathology	145	3	629-641	10.1007/s10658-016-0932-8	Cfb	Germany	Black leg	Fungi	Leptosphaeria maculans	CI	Cultivar resistance			Stem, Leaf	Adult	Disease incidence
104	Journal article	B. Cwalina-Ambroziak, A. Stępień, T. P. Kurowski, M. Głosek-Sobieraj and A. Wiktorski	2016	The health status and yield of winter rapeseed (Brassica napus L.) grown in monoculture and in crop rotation under different agricultural production systems	Archives of Agronomy and Soil Science	62	12	1722-1732	10.1080/03650340.2016.1171851	Cfb	Poland	Stem rot, Grey mold, Black spot, Black leg, Verticillium wilt	Fungi	Sclerotinia sclerotiorum, Botrytis cinerea, Alternaria spp., Leptosphaeria maculans, Verticillium spp.	RCBD	Fungicide, Crop rotation, Cultivar resistance		Dimoxystrobin, Boscalid, Azoxystrobin	Stem, Leaf, Pod	Adult, Mature	Disease incidence, Yield
105	Journal article	X. Hu, D. P. Roberts, L. Xie, C. Yu, Y. Li, L. Qin, L. Hu, Y. Zhang and X. Liao	2016	Use of formulated Trichoderma sp. Tri-1 in combination with reduced rates of chemical pesticide for control of Sclerotinia sclerotiorium on oilseed rape	Crop Protection	79		124-127	10.1016/j.cropro.2015.10.020	Cfa	China	Stem rot	Fungi	Sclerotinia sclerotiorum	RCBD	Biological control agent		Trichoderma sp. Tri-1	Stem, Branch	Mature	Disease incidence, Yield
106	Journal article	G. R. D. McGrann, T. Yoxall, L. J. Paterson, J. M. G. Taylor, I. G. Birmpilis, D. R. Walters and N. D. Havis	2017	Control of light leaf spot and clubroot in brassica crops using defence elicitors	European Journal of Plant Pathology	148	2	447-461	10.1007/s10658-016-1103-7	Cfb	UK	Light leaf spot	Fungi	Pyrenopeziza brassicae	RCBD	Fungicide, Defence elicitor		Prothioconazole, Tebuconazole, Trifloxystrobin, Bacillus subtilis strain GB03, Extract of Reynoutria sachalinensis, Soluble seaweed extract powder, Chitinosan, Acibenzolar-S-methyl	Leaf	Adult	Disease incidence, Disease severity, Yield
107	Journal article	V. Řičařová, J. Kazda, P. Baranyk and P. Ryšánek	2017	Greenhouse and field experiments with winter oilseed rape cultivars resistant to Plasmodiophora brassicae Wor	Crop Protection	92		60-69	10.1016/j.cropro.2016.10.009	Cfb	Czechia	Clubroot	Protozoa	Plasmodiophora brassicae	CI	Cultivar resistance			Root	Adult	Disease incidence, Disease severity, Yield, Plant growth reduction
108	Journal article	B. D. Gossen, J. A. Dalton, F. Al-Daoud and M. R. McDonald	2017	Metabolic cost of resistance in clubroot-resistant canola and napa cabbage	Canadian Journal of Plant Pathology	39	1	25-36	https://doi.org/10.1080/07060661.2017.1292550	Dfb	Canada	Clubroot	Protozoa	Plasmodiophora brassicae	RCBD	Cultivar resistance			Root	Adult	Disease incidence, Disease severity, Plant growth reduction
109	Journal article	J. P. E. Molina, A. Escande, G. Cendoya and F. Quiroz	2017	Qualitative and quantitative factors affecting the relationship between canola leaf spot epidemic and stem base canker (Leptosphaeria maculans) in Argentina	Australasian Plant Pathology	46	5	453-461	10.1007/s13313-017-0507-y	Cfa	Argentina	Black leg	Fungi	Leptosphaeria maculans	RCBD	Fungicide, Cultivar resistance		Azoxystrobin	Stem, Leaf	Adult	Disease incidence, Disease severity
110	Journal article	D. Rybakova, R. Mancinelli, M. Wikström, A. S. Birch-Jensen, J. Postma, R. U. Ehlers, S. Goertz and G. Berg	2017	The structure of the Brassica napus seed microbiome is cultivar-dependent and affects the interactions of symbionts and pathogens	Microbiome	5	104	1-16	10.1186/s40168-017-0310-6	Cfb	Sweden	Verticillium wilt	Fungi	Verticillium longisporum	RCBD	Biological control agent		Serratia plymuthica HRO-C48, Paenibacillus polymyxa Sb3-1	Leaf	Adult	Disease incidence, Plant growth reduction
111	Pre-print archives	J. R. L. Depotter, B. P. H. J. Thomma and T. A. Wood	2017	Variable impact of Verticillium longisporum on oilseed rape yield in field trials in the United Kingdom	BioRxiv			1-22	10.1101/205401	Cfb	UK	Verticillium wilt	Fungi	Verticillium longisporum	RCBD	Cultivar resistance			Stem	Adult	Disease incidence, Disease severity, Yield
112	Journal article	J. McCredden, R. B. Cowley, S. J. Marcroft and A. P. Van de Wouw	2018	Changes in farming practices impact on spore release patterns of the blackleg pathogen, Leptosphaeria maculans	Crop & Pasture Science	69	1	1-8	10.1016/j.soilbio.2005.10.015	Cfa	Australia	Black leg	Fungi	Leptosphaeria maculans	CI	Stubble management					Inoculum load/Amount of inoculum
113	Journal article	Y. Huang, G. K. Mitrousia, S. N. M. Sidique, A. Qi and B. D. L. Fitt	2018	Combining R gene and quantitative resistance increases effectiveness of cultivar resistance against Leptosphaeria maculans in Brassica napus in different environments	PLoS ONE	13	5	1-22	10.1371/journal.pone.0197752	Cfb	UK, Germany, France	Black leg	Fungi	Leptosphaeria maculans	RCBD	Cultivar resistance			Stem	Adult	Disease severity, Yield
114	Journal article	S. J. Sprague, S. J. Marcroft, K. D. Lindbeck, A. H. Ware, R. K. Khangura and A. P. Van De Wouw	2018	Detection, prevalence and severity of upper canopy infection on mature Brassica napus plants caused by Leptosphaeria maculans in Australia	Crop and Pasture Science	69	1	65-78	https://doi.org/10.1071/CP17140	Cfa	Australia	Black leg	Fungi	Leptosphaeria maculans	RCBD	Cultivar resistance, Stubble management, Defoliation			Stem, Branch, Flower, Pod	Adult, Mature	Disease severity, Plant growth reduction
115	Journal article	L. Hossard, V. Souchere and M. H. Jeuffroy	2018	Effectiveness of field isolation distance, tillage practice, cultivar type and crop rotations in controlling phoma stem canker on oilseed rape	Agriculture Ecosystems & Environment	252		30-41	10.1016/j.cropro.2012.09.001	Cfb	France	Black leg	Fungi	Leptosphaeria maculans	RCBD	Distance to inoculum, Stubble management, Cultivar resistance, Crop rotation			Stem	Post-harvest	Yield, Inoculum load/Amount of inoculum
116	Journal article	G. K. Mitrousia, Y. J. Huang, A. Qi, S. N. M. Sidique and B. D. L. Fitt	2018	Effectiveness of Rlm7 resistance against Leptosphaeria maculans (phoma stem canker) in UK winter oilseed rape cultivars	Plant Pathology	67	6	1339-1353	10.1111/ppa.12845	Cfb	UK	Black leg	Fungi	Leptosphaeria maculans	RCBD	Cultivar resistance			Stem, Leaf	Adult	Disease severity
117	Journal article	N. Zamani-Noor and J. Knüfer	2018	Effects of host plant resistance and fungicide application on phoma stem canker, growth parameters and yield of winter oilseed rape	Crop Protection	112		313-321	10.1016/j.cropro.2018.06.004	Cfb	Germany	Black leg	Fungi	Leptosphaeria maculans	RCBD	Fungicide, Cultivar resistance		Prothioconazole. Metconazole, Tebuconazole, Mepiquat, Fluxapyroxad	Root, Stem, Leaf	Adult	Disease severity, Yield, Plant growth reduction
118	Journal article	N. Conrad, M. Brandes, T. Will, J. Verreet, B. Ulber, U. Heimbach	2018	Effects of insecticidal seed treatments and foliar sprays in winter oilseed rape in autumn on insect pests and TuYV infection	Journal of Plant Diseases and Protection	125		557-565	10.1007/s41348-018-0173-5	Cfb	Germany	TuYV	Virus	Turnip yellow virus	RCBD	Insecticide		Cyantraniliprole, Tefluthrin, Lambda-cyhalothrin	Leaf	Adult	Disease incidence, Yield
